# Supplementary material for: System-wide detection of protein-small molecule complexes suggests extensive metabolite regulation in plants
Source: Sci Rep. 2017 Feb 13;7:42387. doi: 10.1038/srep42387 (PMC5304321; doi:10.1038/srep42387)
Supplement: Supplementary Table S1-S5 [file srep42387-s2.xls]

## Sheet: Table S1 Size filtration
Supplementary Table 1. Metabolite data of the size filtration experiments given as mean and standard deviation of n=5 technical replicates (same biological material was used in five independent filtration events). Raw intensity was normalized in all samples to the amount of starting material.
Note: metabolites marked with an asterisk are representative identifications, as little retention on reversed phase chromatography column and many possible isomers may allow for a different annotation
								Input	Flow through	Wash	Eluate	Input	Flow through	Wash	Eluate	(Wash_Eluate)	Input	Input	Input	Input	Input	Flow through	Flow through	Flow through	Flow through	Flow through	Wash	Wash	Wash	Wash	Wash	Eluate	Eluate	Eluate	Eluate	Eluate
MS Mode	Metabolite	Adduct	RT Reference Compund	ΔRT	Δppm	m/z	RT	Mean	Mean	Mean	Mean	STDEV	STDEV	STDEV	STDEV	TTEST	Rep1	Rep2	Rep3	Rep4	Rep5	Rep1	Rep2	Rep3	Rep4	Rep5	Rep1	Rep2	Rep3	Rep4	Rep5	Rep1	Rep2	Rep3	Rep4	Rep5
pos	N-epsilon,N-epsilon,N-epsilon-Trimethyllysine	[M+H]+	0.56	0.0962335	0	189.16	0.656234	284958	300429	NA	NA	67968.6	105839	NA	NA	NA	260813	304481	228554	236503	394436	239460	239185	NA	NA	422641	NA	NA	NA	NA	NA	NA	NA	NA	NA	NA
neg	Arginine	[M-H]-	0.6	0.0682414	5	173.103	0.668241	970898	1.04893e+06	10340.3	38773.9	227954	213520	1910.81	5380.14	3.78099e-06	853706	979250	818189	840399	1.36294e+06	1.00687e+06	1.01027e+06	891242	917331	1.41895e+06	7432.08	11979.5	9704.97	10504.2	12080.9	42745.3	29776.4	38321.8	40126.2	42899.8
neg	beta-Hydroxynorvaline	[M-H]-	0.69	-0.0137214	7	132.066	0.676279	375406	292047	9030.52	14764.3	112210	150818	3429.39	3941.3	0.0705875	403667	343268	490578	440330	199186	361316	294979	386799	386421	30718.3	5496.16	7657.7	13589.5	9378.71	NA	12861.7	10121.8	18108.8	17964.9	NA
pos	Argininosuccinic acid	[M+H]+	0.65	0.0514236	1	291.13	0.701424	1.83969e+06	785772	NA	NA	286520	85228.3	NA	NA	NA	2022279	2.07676e+06	1.79658e+06	1.93956e+06	1.36325e+06	715920	739920	732507	920063	820450	NA	NA	NA	NA	NA	NA	NA	NA	NA	NA
pos	Methionine sulfoxide	[M+H]+	0.63	0.0799248	0	166.053	0.709925	48184.3	55309.2	NA	5227.96	14159.9	5471.35	NA	1476.97	0.05	52338.7	44947.7	34442.3	38734.5	70458.5	49366.7	NA	53003.5	62186.7	56679.7	NA	NA	NA	NA	NA	6403.04	3246.14	NA	6306.04	4956.63
neg	Homoserine	[M-H]-	0.62	0.0956145	9	118.05	0.715614	59798.8	180191	NA	NA	10278	47221.6	NA	NA	NA	53803	64548.8	75305.4	49359.5	55977.4	218914	199569	196804	187429	98238.6	NA	NA	NA	NA	NA	NA	NA	NA	NA	NA
neg	3-Deoxy-D-manno-2-octulosonic acid	[M-H]-	0.72	-0.00126271	1	237.061	0.718737	288414	253024	NA	4356.33	35532.3	35089.6	NA	2712.34	0.05	320979	293991	296030	303308	227761	258811	255276	287837	268723	194473	NA	NA	NA	NA	NA	NA	7485.81	2683.94	2899.25	NA
pos	Saccharopine	[M+H]+	0.62	0.108782	1	277.14	0.728782	1.04421e+06	1.24498e+06	373318	258466	301407	287914	375600	116877	0.532148	854685	962870	1.43681e+06	1.26558e+06	701119	1.14842e+06	882182	1.44134e+06	1.508e+06	NA	627471	79985.9	201908	904118	53107.4	101480	385098	264515	353168	188070
pos	N-(2-Hydroxyethyl)iminodiacetic acid	[M+H]+	0.68	0.0773126	0	178.071	0.757313	27842.7	45405	NA	NA	5799.55	21392.6	NA	NA	NA	35692	31843.7	25886.8	24334.3	21456.4	NA	39718.9	35757.5	29302.3	76841.2	NA	NA	NA	NA	NA	NA	NA	NA	NA	NA
pos	Gly-gamma-aminobutyric acid (Gly-GABA)	[M+H]+	0.74	0.0280674	2	161.092	0.768067	384845	320941	NA	42329.2	57483.2	64301.7	NA	13106.3	0.05	473542	401953	354540	321710	372480	297502	335941	269325	275811	426124	NA	NA	NA	NA	NA	51337	19154.5	47273.9	47921.3	45959.1
neg	Aspartic acid	[M-H]-	0.71	0.0800293	9	132.029	0.790029	18103.1	45622.8	NA	NA	NA	11325.5	NA	NA	NA	NA	NA	NA	18103.1	NA	51068.1	31623.4	50875.9	35995.5	58551.4	NA	NA	NA	NA	NA	NA	NA	NA	NA	NA
neg	Galactose*|Monosaccharide	[M-H]-	0.65	0.154929	6	179.055	0.804929	2.96415e+06	4.31731e+06	37265	34323.1	931372	1.1044e+06	4756.91	8645.77	0.523763	4034469	2.58526e+06	3.28564e+06	3.3421e+06	1.5733e+06	3.88429e+06	4.52445e+06	5.10789e+06	5.42491e+06	2.64501e+06	30953.9	41558.6	37718.5	34121.5	41972.5	32096	20143.1	40954.5	38434.2	39987.7
pos	2-Aminoadipic acid	[M+H]+	0.72	0.0881767	0	162.076	0.808177	239515	967698	130302	160406	77882.2	287721	23511	60780.2	0.331851	373191	203671	225410	224152	171151	873966	830076	826476	826834	1.48114e+06	113927	145196	106693	122245	163450	107045	258973	160319	113391	162303
pos	Sucrose*|Disaccharide	[M+H]+	0.82	0.0012063	1	343.123	0.821206	217354	315493	NA	NA	27232.1	87446.6	NA	NA	NA	230533	258615	206228	199463	191932	289580	259206	279836	278162	470679	NA	NA	NA	NA	NA	NA	NA	NA	NA	NA
neg	Panose*|Trisaccharide	[M-H]-	0.8	0.0385367	0	503.161	0.838537	250957	321340	NA	NA	39854.8	45903.1	NA	NA	NA	300846	246539	248254	267807	191342	361149	366197	291933	328642	258782	NA	NA	NA	NA	NA	NA	NA	NA	NA	NA
neg	Sedoheptulose*|Monosaccharide	[M-H]-	0.73	0.11685	3	209.066	0.84685	1.44247e+07	1.59764e+07	99588.5	80187.4	4.68186e+06	4.61509e+06	33728.9	30757.4	0.369742	18017214	15363648	1.65004e+07	1.60076e+07	6.23463e+06	1.64212e+07	16347477	18720213	20154537	8.23849e+06	84595.1	108837	122955	132843	48712.6	63630.3	105582	111958	82589.3	37177
neg	2,3-Cyclic cytidine monophosphate (2,3-cCMP)	[M-H]-	0.82	0.0352703	0	304.034	0.85527	142198	NA	NA	2.50283e+06	83704.6	NA	NA	180584	0.05	120082	109669	105869	85165.2	290205	NA	NA	NA	NA	NA	NA	NA	NA	NA	NA	2684964	2.42602e+06	2.39898e+06	2.70281e+06	2.30135e+06
pos	Quinic acid	[M+H]+	0.75	0.111102	0	193.071	0.861102	114751	165205	NA	NA	51330.7	33180.5	NA	NA	NA	191305	90460.4	108251	130596	53143.8	191875	159089	184977	180049	110034	NA	NA	NA	NA	NA	NA	NA	NA	NA	NA
pos	Gly-Gly	[M+H]+	0.97	-0.0988869	7	133.062	0.871113	123785	68234.4	NA	11199.1	16561	23550.5	NA	4578.64	0.05	NA	130532	125711	100265	138631	85520.9	69785.7	34040	58162.9	93662.5	NA	NA	NA	NA	NA	13726.6	3318.03	11615.4	12444.3	14891.3
pos	Lys-Val	[M+H]+	1.01	-0.0883546	0	246.181	0.921645	215982	NA	NA	39035.7	79700.2	NA	NA	14627	0.05	318351	251218	171912	229924	108507	NA	NA	NA	NA	NA	NA	NA	NA	NA	NA	51575.7	13926.1	42076.6	46389.1	41210.8
pos	Nicotinamide	[M+H]+	1.06	-0.104328	8	123.056	0.955672	45489.7	390016	NA	317102	31896.8	87634.1	NA	111318	0.05	NA	22935.2	NA	NA	68044.1	325257	453153	384042	287808	499820	NA	NA	NA	NA	NA	282030	235298	316461	244067	507654
pos	Uridine 5'-monophosphate (5'-UMP)	[M+H]+	1.03	-0.0674982	2	325.044	0.962502	NA	358301	4633.37	652093	NA	107312	1288.92	111444	6.71799e-05	NA	NA	NA	NA	NA	320517	381039	288334	267371	534243	3398.88	NA	4530.67	NA	5970.57	744111	677208	613055	747224	478869
pos	Pro-Glu	[M+H]+	1.03	-0.0544761	0	245.113	0.975524	637872	69970.3	NA	34887.9	220583	52838.6	NA	2803.85	0.05	612326	628920	446408	494233	1007472	43831	63477.2	42632.8	37119.6	162791	NA	NA	NA	NA	NA	33127.2	37483.9	31509.3	38024.8	34294.5
neg	alpha-Ketoglutaric acid	[M-H]-	1.09	-0.0741327	7	145.013	1.01587	1.42555e+06	558733	4144.81	NA	189344	64457.8	1033.92	NA	0.05	1.24903e+06	1.59005e+06	1.45931e+06	1.20997e+06	1.61938e+06	507987	512224	576444	663326	533682	5249.25	3770.33	4683.13	4465.08	2556.24	NA	NA	NA	NA	NA
pos	2-Picolinic acid	[M+H]+	1.06	0.0201923	9	124.04	1.08019	NA	NA	NA	117013	NA	NA	NA	29369.1	0.05	NA	NA	NA	NA	NA	NA	NA	NA	NA	NA	NA	NA	NA	NA	NA	121903	110381	105754	83693.5	163331
pos	Gly-Pro	[M+H]+	1.09	0.00390618	0	173.092	1.09391	206504	104247	NA	53007.5	37741.8	19006.8	NA	7636.82	0.05	236251	226696	178489	236650	154432	89637	117409	95840.3	87504	130843	NA	NA	NA	NA	NA	60335.8	44719.3	44753.7	57219.4	58009.6
pos	Val-Asp	[M+H]+	1.11	-0.000982771	1	233.113	1.10902	1.5603e+06	323866	7087.25	218603	272740	94142.1	535.874	46248.2	0.00169989	1.59513e+06	1.5081e+06	1.34813e+06	1.34174e+06	2.00843e+06	291126	297082	251927	289986	489210	NA	7466.17	NA	NA	6708.33	243510	153169	192967	231586	271781
pos	Val-Gln	[M+H]+	1.12	-0.00304507	0	246.145	1.11695	1.87779e+06	356545	8361.91	150270	229188	46518.5	1543.21	55633.3	0.0190785	2.02769e+06	1.89046e+06	1.56214e+06	1.75925e+06	2.14944e+06	332019	360132	311908	345178	433485	NA	NA	NA	9453.12	7270.69	196454	56974.4	155728	153128	189068
pos	4-Guanidinobutyric acid	[M+H]+	1.03	0.0925424	0	146.092	1.12254	418232	554026	8002.39	28370.9	53024.8	135410	1208.33	3180.15	6.36622e-06	434738	398600	388507	366962	502354	478591	491758	503739	500411	795630	NA	8318.26	6215.34	8786.47	8689.48	25823	28971.4	30876	24406.4	31777.9
neg	Cytidine 3'-monophosphate (3'-CMP)	[M-H]-	1.16	-0.0314342	0	322.045	1.12857	396805	18682.9	NA	204795	205427	7126.18	NA	20263.1	0.05	284088	262258	301025	381268	755383	17977.2	16059.3	16426.8	12119.7	30831.3	NA	NA	NA	NA	NA	212068	235993	186493	200947	188474
pos	Pyroglutamic acid	[M+H]+	1.24	-0.0911303	7	130.051	1.14887	824795	2.48724e+06	18205	5176.75	170123	289643	3224.19	1000.64	2.52167e-05	1.04637e+06	867338	747004	875588	587670	2.49159e+06	2.40417e+06	2.28051e+06	2.27982e+06	2980083	13911.4	21023.1	18063.5	16379.3	21647.6	4809.66	5888.89	5176.81	3718.96	6289.44
pos	N-gamma-Ethyl-glutamine	[M+H]+	1.08	0.0702486	0	175.108	1.15025	1.32668e+07	4.07759e+07	463494	119126	2.63556e+06	5.55416e+06	59356.2	33691.1	3.42533e-06	1.55794e+07	14455086	12775689	14612883	8.91116e+06	39535758	40529553	36267990	37311438	50234877	376209	515252	443056	461385	521570	73446.8	156234	131948	95748.8	138255
pos	Adenosine 5'-monophosphate (5'-AMP)	[M+H]+	1.23	-0.0493238	1	348.071	1.18068	203251	1.86559e+07	389194	1.04207e+07	65543.3	6.12793e+06	54871.9	1.42371e+06	2.64645e-07	195059	179695	174844	149824	316830	1.93768e+07	1.88664e+07	1.44476e+07	1.23392e+07	28249230	387739	421187	346053	328127	462867	11835221	11297257	10066606	10744072	8.16048e+06
neg	Nicotinic acid	[M-H]-	1.16	0.060212	10	122.024	1.22021	756363	723550	5339.05	10068	106853	49308.1	1439.27	860.558	0.000231339	745500	694318	627139	809603	905257	700080	666759	719934	730718	800261	3721.64	4772.88	6206.06	7363.19	4631.49	10071.6	10282	8730.7	11128.4	10127.4
pos	Methionine	[M+H]+	1.15	0.0885954	1	150.058	1.2386	1.69035e+07	1.14659e+07	158883	1.0845e+06	2.23948e+06	1.58388e+06	20164.2	168721	1.91309e-06	1.6707e+07	1.69317e+07	1.4944e+07	1.53294e+07	2.06054e+07	1.13164e+07	1.16175e+07	9635427	1.08041e+07	1.3956e+07	132006	183333	146336	170652	162088	1331621	990250	1.03399e+06	1.16771e+06	898922
neg	Guanosine 5'-monophosphate (5'-GMP)	[M-H]-	1.27	0.0055658	0	362.051	1.27557	39670.9	1.72912e+06	54203.5	3.91571e+06	25619.4	570560	13324.5	786441	4.21278e-06	37802.6	24850.4	29485.7	21983.6	84232	2.03808e+06	1.68034e+06	1.62121e+06	884513	2.42144e+06	53603.2	46834.6	38274.1	58531	73774.7	4340368	4.44484e+06	3881437	4347491	2.5644e+06
pos	Pyridoxal	[M+H]+	1.19	0.0922722	1	168.066	1.28227	420751	22861	NA	264921	34356	NA	NA	52024.1	0.05	470920	439235	404974	383923	404702	NA	NA	NA	NA	22861	NA	NA	NA	NA	NA	333925	243488	249864	297907	199420
neg	cis-Aconitic acid	[M-H]-	1.43	-0.0601228	6	173.008	1.36988	928094	1.67467e+06	15201	NA	432120	206570	5572.56	NA	0.05	1080624	1.06476e+06	1.18387e+06	1.1511e+06	160103	1.76366e+06	1.62791e+06	1.58089e+06	1.42617e+06	1.97473e+06	9104.88	20064.6	21141.9	15763.6	9929.82	NA	NA	NA	NA	NA
neg	Val-Ala	[M-H]-	1.33	0.0839528	1	187.108	1.41395	170217	15971	1805.24	36719.8	66196.5	1980.11	519.529	14917.3	0.00776609	140915	154030	126204	142632	287303	NA	NA	NA	14570.8	17371.1	1433.09	NA	NA	2398.79	1583.83	46467.9	10683.9	38817.4	41351.6	46278
pos	Val-Glu	[M+H]+	1.4	0.0237505	1	247.129	1.42375	4.01417e+06	504264	11407.4	443134	692067	177975	1223.73	72900.6	1.00974e-06	3993225	4.39193e+06	3.41501e+06	3.30338e+06	4.96731e+06	410460	473993	396335	422248	818285	10359.7	12533.1	9964.77	11536.2	12643.2	546349	366267	383073	443862	476121
pos	Nicotinamide adenine dinucleotide (NAD)	[M+H]+	1.6	0.0525215	2	664.118	1.65252	NA	67385.5	NA	18156.3	NA	17851.5	NA	4258.62	0.05	NA	NA	NA	NA	NA	70981.7	53298.4	54061.9	NA	91199.9	NA	NA	NA	NA	NA	16327.7	25360.5	14413.2	16351	18328.9
pos	Pyridoxin	[M+H]+	1.53	0.137471	0	170.081	1.66747	646036	257606	3997.39	5089.9	57011.3	12075.5	NA	913.45	0.05	677118	664054	569096	607979	711932	259464	266995	244781	245629	271161	NA	3997.39	NA	NA	NA	NA	5374.92	4425.33	4302.89	6256.48
pos	His-Leu	[M+H]+	1.68	0.0434501	1	269.161	1.72345	1.64337e+06	142005	7993.06	278508	234461	51181.1	1677.95	80082.4	6.59763e-05	1.77538e+06	1.89197e+06	1.55906e+06	1.70696e+06	1.2835e+06	109849	111908	110995	148468	228808	7698.96	6823.76	7036.17	10930	7476.4	281618	141168	332726	300625	336405
pos	Ile-Ser	[M+H]+	1.66	0.103997	1	219.134	1.764	1.86213e+06	259792	6887.87	127991	258481	47723.7	385.911	32577.9	3.31319e-05	2.03997e+06	2.01751e+06	1.58022e+06	1.58085e+06	2.09209e+06	249345	254858	229386	223507	341863	6889.4	7104.73	6243.5	7247.03	6954.71	151325	72347.5	127346	138939	149999
neg	Adenosine 3'-monophosphate (3'-AMP)	[M-H]-	1.74	0.0532571	0	346.056	1.79326	185228	55992.7	3113.62	111115	117936	27142	2563.8	59118.9	0.0221601	71652.9	136414	144168	192157	381746	54867.3	NA	66402.1	83423.6	19277.7	2090.1	1219.69	NA	6031.08	NA	90582.9	213639	64061.8	104205	83085.8
pos	Ala-Val	[M+H]+	1.82	0.0493069	1	189.124	1.86931	776864	184456	NA	77889.5	113712	48386.7	NA	28799.4	0.05	909249	864178	707016	774278	629598	152420	183788	153364	164698	268010	NA	NA	NA	NA	NA	94571.1	27074.8	86380.9	85401.3	96019.2
pos	Gln-Val	[M+H]+	1.99	-0.0113627	1	246.145	1.97864	37323.8	26922.4	NA	23687.7	8693.92	11149.7	NA	7621.07	0.05	49044.3	44078	32424.8	31799.3	29272.3	NA	26788.4	18678.6	19495	42727.7	NA	NA	NA	NA	NA	28378.6	10630.9	27468.8	23238.5	28721.6
pos	Tyr-Asp	[M+H]+	1.98	0.000500541	0	297.108	1.9805	146814	25075.4	NA	23035.5	22394.6	11464	NA	2888.65	0.05	151995	178555	127974	122719	152829	23534.8	19391.6	15774.6	NA	41600.8	NA	NA	NA	NA	NA	24052.7	20616.8	24447.2	19530.4	26530.3
pos	Uridine	[M+H]+	2.12	-0.099287	1	245.077	2.02071	6.14171e+06	271804	3819.15	2.9998e+06	451186	64146.5	NA	251455	0.05	6.74651e+06	6384369	5.65439e+06	5752740	6.17052e+06	211035	231132	234466	334543	347842	NA	NA	NA	3819.15	NA	3.25868e+06	2777775	2.9037e+06	3.28004e+06	2.77881e+06
pos	2,3-Cyclic adenosine monophosphate (2,3-cAMP)	[M+H]+	2.02	0.0221474	1	330.06	2.04215	7.81782e+06	75521.1	2607.83	1.93803e+06	3.70064e+06	9869.81	NA	383202	0.05	7.09209e+06	6.0981e+06	5.63127e+06	5.90381e+06	14363844	86129.1	67653.7	68759.7	68547.4	86515.5	NA	NA	NA	2607.83	NA	2.23235e+06	1.91397e+06	1.56836e+06	2.41116e+06	1.56432e+06
pos	Thr-Val	[M+H]+	2.01	0.054985	1	219.134	2.06498	866337	99808.1	4239.14	106415	148620	68898.7	943.913	16313.7	6.63831e-07	920768	903358	708912	730416	1068231	70470.6	77604.3	57960.2	70600.2	222405	3815.84	4730.16	2797.3	5171.75	4680.66	112683	81571.8	105965	105275	126579
pos	Glu-Val	[M+H]+	2.24	0.00897897	1	247.129	2.24898	905066	126693	7793.8	96647.6	90462.9	41650.2	752.922	7499.98	4.61245e-09	931433	1.03604e+06	856904	907946	793009	112982	124437	98793.7	98599.2	198653	7884.32	8390.92	6507.29	7908.31	8278.15	100364	84454.2	98530.7	95630.3	104258
pos	2,3-Cyclic guanosine monophosphate (2,3-cGMP)	[M+H]+	2.44	-0.03332	1	346.055	2.40668	5.39802e+06	237731	NA	769898	2.47812e+06	94505.5	NA	106267	0.05	4.95442e+06	4.22512e+06	3.993e+06	4.04059e+06	9.77696e+06	197485	233267	193840	163215	400846	NA	NA	NA	NA	NA	857940	789513	646948	881950	673138
neg	3-Hydroxy-3-methylglutaric acid	[M-H]-	2.33	0.0840821	5	161.045	2.41408	705429	724333	6443.05	3538.53	67451.6	53774.1	1505.52	1014.44	0.00721391	713657	682498	703785	807062	620145	702889	676275	786404	777630	678465	4723.96	8518.04	7202.53	6436.15	5334.59	2923.92	4986.54	3989.54	3450.24	2342.42
pos	Thymine	[M+H]+	2.42	0.102459	7	127.051	2.52246	44250.1	NA	NA	6205.78	13472.8	NA	NA	3235.5	0.05	43682.5	43648.8	37078.3	30543.4	66297.1	NA	NA	NA	NA	NA	NA	NA	NA	NA	NA	3917.93	8493.62	NA	NA	NA
pos	Tyr-Glu	[M+H]+	2.61	0.012331	0	311.124	2.62233	772900	135303	NA	72623.3	141442	40376.9	NA	7361.14	0.05	775258	827325	626044	657574	978300	120798	123468	107710	117799	206738	NA	NA	NA	NA	NA	78708.3	61105.2	71262	72694.9	79345.9
pos	6-Hydroxynicotinic acid	[M+H]+	2.62	0.0662926	0	140.034	2.68629	678725	1.02032e+06	14792.7	NA	91342.7	219849	2087.22	NA	0.05	707662	680085	601653	589195	815030	982663	1022997	825357	882826	1.38774e+06	11478.2	16276.8	14325.6	15110.6	16772.1	NA	NA	NA	NA	NA
pos	Tyr-Gly	[M+H]+	2.77	-0.00397331	0	239.103	2.76603	494290	173357	NA	21666.5	71873.7	77163.3	NA	8653.91	0.05	555584	567658	446551	503110	398548	147152	157187	127515	125607	309324	NA	NA	NA	NA	NA	23592.8	10919.7	25700.8	15323.8	32795.4
pos	Deoxyadenosine	[M+H]+	2.69	0.122805	1	252.109	2.8128	720748	103361	NA	489373	38561.9	22411.5	NA	105558	0.05	698023	788892	712470	698312	706045	78982.6	92083.3	92624.6	133490	119627	NA	NA	NA	NA	NA	541150	605912	372707	545287	381808
neg	Inosine	[M-H]-	2.76	0.0719427	1	267.073	2.83194	354806	68443.4	3505.74	121346	32262.8	14603.5	NA	34319.8	0.05	328699	319538	374123	353693	397978	59272.1	58499.3	69945.9	93260.6	61239.3	NA	NA	NA	3505.74	NA	107888	180566	94773.6	103593	119911
neg	Pyridoxic acid	[M-H]-	2.79	0.045229	5	182.045	2.83523	229536	92567.8	NA	201852	14626.7	10578.1	NA	24821.1	0.05	214093	239696	217807	248807	227275	90269.8	80826	102295	104737	84711.2	NA	NA	NA	NA	NA	217735	206366	192297	164481	228382
pos	Leu-Glu	[M+H]+	2.81	0.0273007	1	261.145	2.8373	7.31214e+06	765033	44046.3	1.08648e+06	1.05104e+06	171724	6224.42	210365	3.93947e-06	7.45736e+06	7.88107e+06	6.3936e+06	6.14758e+06	8.6811e+06	672108	753051	666145	668648	1.06521e+06	44748.7	47000	33155.4	46966.5	48361	1.18231e+06	727086	1.11109e+06	1.13698e+06	1.27492e+06
pos	Leu-Gly	[M+H]+	2.95	0.0578049	0	189.123	3.0078	1.12968e+06	284809	NA	86421.2	313225	108368	NA	27397.3	0.05	1.41499e+06	1.35865e+06	1.10581e+06	1.14697e+06	622000	221549	238349	216396	273205	474544	NA	NA	NA	NA	NA	95783.1	38027.5	95199.4	97180.7	105915
pos	Gly-Tyr	[M+H]+	3	0.0142847	0	239.103	3.01428	258174	69415.9	NA	16451.5	65281.3	41551.5	NA	1920.63	0.05	323915	314226	225604	261217	165909	45336.3	57138	47314.3	54045.3	143245	NA	NA	NA	NA	NA	15508.2	17212.8	14384	19376.4	15776
pos	Ser-Ile	[M+H]+	3.14	0.144012	1	219.134	3.28401	412096	97642.4	NA	75626.1	47532.5	59785.5	NA	23339.5	0.05	425203	450141	353255	371632	460247	46514.9	85878.1	NA	74348.9	183828	NA	NA	NA	NA	NA	84372	35213.7	80362.9	82601.4	95580.8
neg	Thymidine	[M-H]-	3.38	0.088204	1	241.083	3.4682	306425	203526	2651.88	67473.6	20882.8	35424.7	14.243	12310	0.000894943	313702	308163	296693	278557	335009	189710	202608	168103	194578	262628	NA	2661.95	NA	2641.81	NA	69161.3	85316.7	55047.9	71176.2	56665.7
neg	Ser-Leu	[M-H]-	3.38	0.113038	1	217.119	3.49304	369069	64762.6	5556.96	64680.5	92467.8	58737.8	657.967	17978.4	8.00489e-05	379979	407082	262555	298786	496945	42746.1	40163.6	38215.9	33044.3	169643	5164.39	6241.77	4611.35	5905.73	5861.58	75378.4	32800.4	68852.8	73050.4	73320.5
neg	Thr-Ile	[M-H]-	3.46	0.0908813	1	231.135	3.55088	203573	17849.1	NA	21113.8	119057	NA	NA	5419.81	0.05	159877	178589	131500	134194	413708	NA	NA	NA	NA	17849.1	NA	NA	NA	NA	NA	26102.3	13531.6	17322.9	24735.7	23876.6
pos	trans-3-Hexenedioic acid	[M+H]+	3.81	-0.0995641	0	145.05	3.71044	848257	928109	NA	NA	79617	116815	NA	NA	NA	912204	904309	756150	766298	902324	836309	922110	896824	856987	1.12832e+06	NA	NA	NA	NA	NA	NA	NA	NA	NA	NA
neg	Pantothenic acid (Vitamine B5)	[M-H]-	3.69	0.0710117	2	218.103	3.76101	8.28459e+06	9.54391e+06	113651	71694.4	741066	1.18856e+06	16835.6	11306.8	0.00169662	8345130	7.86606e+06	7.55641e+06	8.1577e+06	9.49766e+06	9.51815e+06	9.32143e+06	8734215	8.59211e+06	11553642	87803.1	132071	109888	114268	124224	54313.5	85097.5	73700.1	69240.2	76120.7
pos	Asp-Leu	[M+H]+	3.77	0.049331	0	247.129	3.81933	262485	NA	NA	39072.8	57461.1	NA	NA	4321.27	0.05	336462	288724	213123	277777	196337	NA	NA	NA	NA	NA	NA	NA	NA	NA	NA	40231.7	32238.1	37725.9	42870.2	42298.2
neg	Leu-Val	[M-H]-	4.24	0.0515143	2	229.155	4.29151	375014	24899.7	NA	29013.3	32418.5	9402.57	NA	9667.52	0.05	392130	393709	329499	353008	406723	21007.3	24755.6	16216.8	21715.2	40803.4	NA	NA	NA	NA	NA	34236.3	11976.5	30598.5	34989	33266.4
neg	Gly-Phe	[M-H]-	4.24	0.0792968	2	221.093	4.3193	172515	157677	2144.56	11313.7	24541.8	40142.5	524.487	798.835	2.34467e-08	180513	178214	163548	203475	136824	147045	149444	128294	135770	227831	1493.2	2270.46	1918.42	2116.25	2924.49	10797.6	10363.2	11137.5	12099.3	12170.7
pos	5-Deoxy-5-(methylthio)adenosine	[M+H]+	4.3	0.0830571	0	298.097	4.38306	1.22152e+07	2.67397e+07	286992	186850	811203	1.94242e+06	23718.8	52718.1	0.00471757	1.13206e+07	1.30879e+07	1.21375e+07	12992883	1.15373e+07	28363158	27380895	2.48023e+07	28605615	24546507	269122	296367	260319	320596	288555	186517	98026.7	214176	200902	234630
neg	N-Acetyl-methionine	[M-H]-	4.53	0.099988	4	190.053	4.62999	281659	328336	5132.03	30178.8	49773.8	26087.3	878.301	3754.75	4.94651e-07	340906	290820	266313	303464	206795	329167	325284	300562	316029	370636	4277.51	6193.93	4242.68	5153.38	5792.66	30103	31468.2	25828.4	27818	35676.5
neg	N-Acetyl-tyrosine	[M-H]-	4.61	0.0377798	2	222.077	4.64778	128790	160416	NA	NA	12434.4	17775.1	NA	NA	NA	122101	130176	120367	121393	149912	154564	172546	145786	144179	185008	NA	NA	NA	NA	NA	NA	NA	NA	NA	NA
pos	Flavine adenine dinucleotide (FAD)	[M+H]+	4.86	-0.0559886	2	786.167	4.80401	30502.1	NA	NA	20081.3	6878.83	NA	NA	5372.46	0.05	29460	21897.4	27911.6	32585.7	40655.6	NA	NA	NA	NA	NA	NA	NA	NA	NA	NA	23076.9	18169.1	19233.1	27107.9	12819.6
pos	Zeatin riboside	[M+H]+	4.8	0.295703	2	352.162	5.0957	422536	NA	NA	179836	96549.5	NA	NA	29621.5	0.05	476666	444059	331271	317554	543132	NA	NA	NA	NA	NA	NA	NA	NA	NA	NA	216278	161822	165276	206519	149287
pos	Flavine mononucleotide (FMN)	[M+H]+	5.27	-0.0041367	0	457.113	5.26586	NA	NA	NA	32863.5	NA	NA	NA	9902.98	0.05	NA	NA	NA	NA	NA	NA	NA	NA	NA	NA	NA	NA	NA	NA	NA	39629.8	41896.9	30025.8	35678.7	17086.5
neg	Ile-Leu	[M-H]-	5.44	0.0921999	1	243.171	5.5322	430368	108453	6028.61	30504.6	86667.6	22212.8	630	7163.28	6.24055e-05	479597	477852	383762	510050	300578	102405	112852	83839.2	99594.1	143573	5740.36	5904.17	5189.09	6643.89	6665.53	30934.6	18670.6	34528.5	30908.3	37480.8
neg	Riboflavin (Vitamin B2)	[M-H]-	5.86	-0.000357447	0	375.131	5.85964	250032	17319.8	NA	106825	28184.8	6155.13	NA	22100.4	0.05	271011	265339	262984	249108	201716	NA	NA	12967.4	21672.1	NA	NA	NA	NA	NA	NA	134064	110540	103341	113198	72984.4

## Sheet: Table S2 SEC
Supplementary Table 2. TOP: Metabolite data of the size exclusion experiments given as mean and standard deviation of n=4 experiments. BOTTOM: Metabolite data of the size exclusion experiments (n=4) given as raw intensities normalized to the relative protein content of each fraction and replicate (Protein normalization factor).
Note: metabolites marked with an asterisk are representative identifications, as little retention on reversed phase chromatography column and many possible isomers may allow for a different annotation
							SEC Fraction	A01	A02	A03	A04	A05	A06	A07	A08	A09	A10	A11	A12	A13	A14	A15	B15	B14	B13	B12	B11	B10	B09	B08	B07	B06	B05	B04	B03	B02	B01	C01	C02	C03	C04	C05	C06	C07	C08	C09	C10	C11	C12
								Mean	Mean	Mean	Mean	Mean	Mean	Mean	Mean	Mean	Mean	Mean	Mean	Mean	Mean	Mean	Mean	Mean	Mean	Mean	Mean	Mean	Mean	Mean	Mean	Mean	Mean	Mean	Mean	Mean	Mean	Mean	Mean	Mean	Mean	Mean	Mean	Mean	Mean	Mean	Mean	Mean	Mean
MS Mode	Metabolite	Adduct	RT Reference Compund	ΔRT	Δppm	m/z	RT	Mean_A01	Mean_A02	Mean_A03	Mean_A04	Mean_A05	Mean_A06	Mean_A07	Mean_A08	Mean_A09	Mean_A10	Mean_A11	Mean_A12	Mean_A13	Mean_A14	Mean_A15	Mean_B15	Mean_B14	Mean_B13	Mean_B12	Mean_B11	Mean_B10	Mean_B09	Mean_B08	Mean_B07	Mean_B06	Mean_B05	Mean_B04	Mean_B03	Mean_B02	Mean_B01	Mean_C01	Mean_C02	Mean_C03	Mean_C04	Mean_C05	Mean_C06	Mean_C07	Mean_C08	Mean_C09	Mean_C10	Mean_C11	Mean_C12
neg	Arginine	[M-H]-	0.6	0.0308369	5	173.103	0.630837	NA	NA	NA	NA	NA	NA	NA	NA	NA	NA	NA	NA	2970.65	4570.37	4253.78	5493.29	5094.17	4035.21	3017.22	3697.18	3679.31	4616.1	4260.66	3747.28	3152.42	2638.33	2290.88	NA	NA	NA	NA	NA	NA	NA	NA	NA	NA	NA	NA	NA	NA	NA
neg	Glutamic acid	[M-H]-	0.65	0.008	7	146.045	0.658	NA	NA	2409.85	3439.51	4397.94	2238.3	2254.36	1858.12	3079.2	3483.39	2993.12	3391.87	4469.86	5825.49	5586.15	5302.62	3512.12	4103.98	4368.28	3933.85	2804.47	3950.97	5544.4	5528.79	4364.54	4418.37	3436.88	3258.93	2816.17	3466.88	4610.25	4175.61	2510.71	2073.44	NA	NA	NA	NA	NA	NA	1841.32	NA
neg	Talose*|Monosaccharide	[M-H]-	0.72	0.0731133	6	179.055	0.793113	NA	999.936	2111.95	4540.48	3294.41	1444.04	582.479	NA	NA	NA	NA	NA	NA	NA	NA	NA	NA	NA	NA	NA	NA	NA	NA	NA	NA	NA	NA	NA	NA	NA	NA	NA	NA	NA	NA	NA	NA	NA	NA	NA	NA	NA
pos	Pipecolic acid	[M+H]+	0.95	-0.114374	8	130.087	0.835626	NA	NA	NA	NA	NA	2402.57	3647.8	4279.89	5146.4	3370.13	3435.93	1686.67	NA	NA	NA	NA	NA	NA	NA	NA	NA	NA	NA	NA	NA	NA	NA	NA	NA	NA	NA	NA	NA	NA	NA	NA	NA	NA	NA	NA	NA	NA
pos	Sucrose*|Disaccharide	[M+H]+	0.82	0.0186594	4	343.122	0.838659	NA	NA	1112.11	NA	1766.22	2836.39	2335.54	NA	NA	NA	NA	NA	NA	NA	NA	NA	NA	NA	NA	NA	NA	NA	NA	NA	NA	NA	NA	NA	NA	NA	NA	NA	NA	NA	NA	NA	NA	NA	NA	NA	NA	NA
pos	Lys-Val	[M+H]+	1.01	-0.088446	0	246.181	0.921554	NA	NA	NA	2355.12	14425.2	14121.7	11739.1	11382.3	13657.4	10767.6	5520.94	4986.81	4204.17	2693.53	2428.96	3340.68	2847.3	2673.09	3986.32	6914.61	7847.91	4026.45	NA	NA	NA	NA	NA	NA	NA	NA	NA	NA	NA	NA	NA	NA	NA	NA	NA	NA	NA	NA
pos	Pro-Glu	[M+H]+	1.03	-0.103294	0	245.113	0.926706	NA	NA	NA	NA	NA	NA	NA	NA	NA	NA	NA	NA	NA	NA	NA	NA	2238.83	3731.05	3451.73	5702.68	16534.1	33614.3	38304	18374.5	4922.09	3075.5	NA	3454.78	NA	NA	NA	NA	NA	NA	NA	NA	NA	NA	NA	NA	NA	NA
neg	Guanosine 5'-diphosphate (5'-GDP)	[M-H]-	1.04	-0.11	0	442.017	0.93	NA	NA	NA	NA	NA	NA	NA	NA	NA	NA	NA	NA	NA	NA	NA	NA	NA	NA	NA	NA	NA	NA	1454.2	1613.37	3391.4	4131.76	1374.69	1107.83	NA	NA	NA	NA	NA	NA	NA	NA	1183.52	744.063	NA	NA	NA	NA
pos	Nicotinamide	[M+H]+	1.067	-0.0972834	7	123.056	0.969717	NA	2604.96	13249.2	4585.8	4818.19	NA	NA	NA	NA	2984.97	3667.13	2972.02	2771.03	2002.26	3833.5	11314.1	30293.5	30322.8	47714.5	177491	582864	360702	338711	80540.5	114104	164207	121732	61326.2	38091.5	63341.3	39876.6	134624	120060	225784	133657	257280	244346	305018	395162	260938	296719	391014
pos	Uridine 5'-monophosphate (5'-UMP)	[M+H]+	1.03	-0.0321657	0	325.043	0.997834	NA	NA	NA	4362.82	43550.5	65683.2	47750	30249.3	17202.8	7180.63	4259.84	3012.02	3682.39	3865.07	3618.56	7105.06	5959.86	6815.45	10159	4989.29	7025.75	6258.22	5411.15	4918.25	4136.46	4784.58	1779.62	4844.33	3348.09	2936.16	3823.7	1412.82	799.542	NA	NA	NA	NA	NA	1516.9	2132.14	2571.55	2285.29
pos	Ile-His	[M+H]+	1.07	-0.00622739	1	269.161	1.06377	NA	NA	NA	NA	11834.2	27196.5	28196	16146.4	13867	11055.4	8150.56	6092.88	4924.94	3529.07	2102.74	1977.43	2045.78	2718.22	2919.23	4384.3	4808.82	2294.52	NA	NA	NA	NA	NA	NA	1906.52	3230.89	2167.51	2066.82	1923.46	2256.77	1861.66	2499.2	1793.71	1886.97	1581.42	1591.32	2087.95	1382.1
pos	Gly-Pro	[M+H]+	1.09	0.0134396	1	173.092	1.10344	NA	NA	NA	NA	2381.57	2483.2	1985.87	1970.67	1701.82	NA	NA	NA	NA	NA	NA	NA	2490.63	6642.7	7210.98	9598.51	11893.3	6271.63	4045.34	NA	NA	NA	1910.9	4171.39	3362.44	4463.53	NA	NA	NA	NA	NA	NA	NA	NA	NA	NA	NA	NA
neg	Nicotinamide adenine dinucleotide phosphate (NADP)	[M+H]+	1.19	-0.085	2	742.07	1.105	NA	NA	NA	1697.15	1158.56	604.644	NA	1341.67	2619.26	4266.14	3611.38	2288.45	1258.91	1011.59	736.213	1185.02	3665.73	6116.8	5761.23	4052.42	3044.33	6719.15	13993.6	17689.9	14628.6	11053.4	4205	3847.54	1228.47	1130.72	1904.1	4665.8	10202.4	13729.5	16221.9	16066.1	12952	13292.8	12211.2	14891.1	17032.7	23586.9
pos	2-Picolinic acid	[M+H]+	1.06	0.0476532	8	124.04	1.10765	NA	NA	NA	NA	NA	NA	NA	NA	NA	NA	NA	NA	NA	NA	NA	NA	NA	NA	NA	NA	19479.7	57112.4	42229.8	12463.7	NA	NA	NA	NA	NA	NA	3908.2	13481.6	6906.1	19664.2	9215.06	12180.3	6816.67	6839.53	4405.69	4062.96	5582.76	4124
neg	Cytidine 3'-monophosphate (3'-CMP)	[M-H]-	1.09	0.0191595	1	322.044	1.10916	NA	NA	NA	NA	9198.13	81876.9	83816.9	59393.8	30946	8818.84	4349.93	5089.09	4650.83	2543.91	837.286	1221.56	801.107	726.255	873.197	NA	NA	NA	NA	NA	NA	NA	NA	706.311	1042.72	718.627	2882.26	2180.33	5789.53	5144.95	11473.5	4687.68	3072.11	1051.62	1578.75	1579.23	632.925	821.602
pos	Val-Asp	[M+H]+	1.11	0.00977053	0	233.113	1.11977	NA	NA	NA	NA	4218.44	8873.66	7596.87	5872.66	4956.51	2540.36	3469.58	11222.1	15046.7	16346.1	15963.6	16621.2	7095.38	6087.82	4321.23	5327.31	9069.99	12545.2	13456.2	13241.2	12746.6	16046.8	11373.3	8645.02	6842.75	6657.02	6642.55	5206.08	4152.68	2119.61	3669.36	4802.25	3906.85	3784.77	NA	3534.25	2332.39	2689.72
pos	Val-Gln	[M+H]+	1.12	0.00681912	0	246.145	1.12682	NA	NA	NA	NA	6402.69	7590.51	8268.62	6444.46	5498.9	3175.63	3578.21	3818.73	5636.95	6737.82	5008.51	5601.17	6519.87	7335.14	7040.83	8873.09	13786.2	7331.24	5554.72	2253.77	NA	2282.88	3153.28	5270.49	4776.63	4947.81	4396.76	4117.39	4486.62	3187.63	5063.18	5367.25	2757.6	4603.32	3726.68	4912.13	4798.64	3480.42
pos	Adenosine 5'-monophosphate (5'-AMP)	[M+H]+	1.23	-0.0392706	1	348.07	1.19073	NA	1308.12	3733.03	51478.9	570659	853173	559762	445844	248657	103532	55846.2	53050	76724.3	77452.1	76724.8	128214	125641	135007	138502	128214	297960	449625	363735	549786	462156	336533	228877	176022	61779.2	37895.6	101394	50064.1	114550	40750.6	70967.9	29127	36116.3	41057	51279.5	94153	97647.3	100366
neg	Nicotinic acid	[M-H]-	1.16	0.0378737	9	122.024	1.19787	NA	NA	NA	NA	NA	NA	NA	NA	NA	NA	NA	NA	NA	NA	NA	NA	NA	NA	NA	NA	NA	NA	918.807	NA	NA	NA	483.421	1339.66	1654.1	2161.4	1404.09	978.232	NA	NA	NA	NA	NA	NA	NA	NA	NA	NA
neg	Guanosine 5'-monophosphate (5'-GMP)	[M-H]-	1.27	-0.0299588	0	362.051	1.24004	NA	623.767	1813	36661.2	491985	1.18692e+06	569742	537798	245757	128007	87019.4	43755	53633.6	51697	57849.3	87352	46255.7	58126.5	32908.7	15184.4	48646.7	50737.9	139166	206093	271426	304331	168152	95714.6	34585.6	13268.9	15191.2	30953.3	48744.1	68644.8	82934.7	77934	114633	46638.3	60565.6	57036.4	50233.7	55832.8
pos	Methionine	[M+H]+	1.15	0.0905928	0	150.058	1.24059	NA	NA	1151.24	NA	8000.91	10950.7	12070.6	13983.6	8130.42	13685.5	30462.5	63530	76589.7	95824.4	93233.6	152938	100119	122615	117473	94249.5	124775	107975	103018	105846	115607	225153	238579	138425	139453	81831.2	23573.6	19597	30584.7	25360.9	14547.1	17099.1	7880.74	8074.17	14033.7	10867.7	12708.5	11848
pos	Pyridoxal	[M+H]+	1.19	0.0884311	1	168.066	1.27843	NA	NA	NA	NA	NA	NA	NA	NA	NA	4449.38	3850.5	10187.3	5366.92	4985.03	4803.09	10052.1	8719.84	18888.8	8921.63	6223.53	8493.44	4270.73	6101.11	8746.41	13928.7	52828.1	54925	20003.4	26901	16327.7	1938.24	2255.25	3242.34	2464.01	NA	2460.94	NA	NA	NA	NA	NA	NA
neg	Val-Ala	[M-H]-	1.33	0.0612231	1	187.108	1.39122	NA	NA	NA	NA	4296.86	9030.36	9288.08	5534.03	4186.45	3109.57	2023.62	2052.51	2573.8	2050.87	2052.89	2198.28	2749.59	4059.94	4803.19	5852.55	5600.16	2669.71	929.458	NA	NA	NA	921.137	2073.25	2239.72	1849.27	1344.63	1156.07	1231.83	1206.87	1354.01	1168.5	1000.18	1242.5	1159.1	1607.22	1452.91	1371.94
pos	Val-Glu	[M+H]+	1.4	0.0172094	1	247.129	1.41721	NA	NA	NA	NA	4539.26	6097.29	3296.78	3319.22	2796.84	1696.85	1461.92	2146.02	5586.23	5184.04	5678.13	6738.17	6505.18	7073.3	5725.6	7471.35	11783.6	18408.2	17622	15193.5	12106.1	14726.2	11203.6	9620.48	7697.81	6510.58	5047.18	4334.52	4773.36	4147.89	3922.37	4534.77	2929.77	3263.53	3836.77	5801.15	3838.7	3996.84
pos	Pyridoxal phosphate	[M+H]+	1.48	0.00424843	0	248.032	1.48425	NA	NA	NA	NA	NA	NA	NA	NA	NA	1214.44	1988.12	2864.22	5115.43	5197.96	4748.57	4149.69	6987.18	9760.26	9347.02	4535.69	3639.82	5462.36	7672.06	19840.1	23342.4	23736.5	30326.7	30000.4	12962.8	2800.14	2412.27	NA	2075.24	NA	NA	NA	NA	NA	NA	NA	NA	NA
pos	Nicotinamide adenine dinucleotide (NAD)	[M+H]+	1.6	0.0683151	0	664.116	1.66832	NA	NA	3938.66	2990.7	3185.08	2938.39	1996.73	2383.54	7840.99	15839.7	16244.7	13463.6	8386.65	7323.19	12556.3	30039.8	65198	63878.4	53942.9	31638.5	7667.95	3146.44	2101.3	3252.78	2400.34	6025.62	4314.5	2545.12	2111.64	1875.63	NA	986.563	2210.34	2423.79	1604.92	2211.44	1638.52	2634.19	3413.03	3194.56	4517.58	8725.38
pos	His-Leu	[M+H]+	1.68	0.0430481	1	269.161	1.72305	NA	NA	NA	NA	6910.42	8203.43	9846.35	10062.9	10936.1	9810.07	6385.89	3299.9	NA	NA	NA	NA	NA	NA	NA	2145.85	6163.8	11650.4	12258	7400.77	4407.34	4688.05	3220.86	3360.73	3522.37	4553.88	3984.56	3068.92	3425.9	3139.85	2628.83	3063.07	2782.93	2497.6	3282.58	2959.49	3314.83	2322.78
neg	Adenosine 3´-monophosphate (3'-AMP)	[M-H]-	1.74	-0.00553287	1	346.055	1.73447	NA	NA	NA	1785.67	19270.3	558414	448080	392925	179626	28026.5	11076.1	18707.5	21390.9	11576.9	4455.84	7754.79	3287.05	2115.42	2439.64	1090.12	1724.22	1058.12	NA	NA	NA	NA	NA	NA	1567.09	1129.39	3462.49	NA	8481.43	2374.1	17083.4	9575.77	8523.19	5046.89	9567.04	6039.13	3159.81	2284.04
pos	Ile-Ser	[M+H]+	1.66	0.111316	1	219.134	1.77132	NA	NA	NA	NA	9911.61	6697.37	6338.86	6702.15	4846.66	4128.44	6265.32	6765.15	9488.09	8147.29	7717.46	12066.4	11310.6	14640	10126.1	10696.3	11021.7	6614.85	1208.55	NA	NA	NA	NA	3405.11	3938.77	4140.65	5913.33	4334.94	4924.54	3526.09	2766.63	4013.76	4651.74	2246.22	3111.2	4264.13	3059	2852.43
pos	Ala-Val	[M+H]+	1.82	0.0566307	0	189.123	1.87663	NA	NA	NA	1353.88	8024.03	13046.7	14170.4	10084.3	9797.87	9539.33	6844.25	8657.93	7564.56	4485.58	4795.02	5022.86	4526.56	5172.15	6162.05	8901.11	19023.2	13778.2	6042.09	5163.93	2728.76	4067.66	2092.31	NA	NA	1298.61	1752.09	2591.59	3139.37	3052.57	3524.26	5807.31	4248.94	4189.08	3493.77	4223.87	4586.97	2745.41
pos	Gln-Val	[M+H]+	1.99	-0.0297988	1	246.145	1.9602	NA	NA	NA	NA	5615.57	9312.06	9778.43	4949.54	5214.45	4259.54	3310.77	1622.38	NA	NA	NA	NA	NA	NA	1100.12	2004.36	3576.27	8931.75	4681	2543.51	NA	NA	NA	NA	NA	NA	NA	NA	NA	NA	NA	NA	NA	NA	NA	NA	NA	NA
pos	Tyr-Asp	[M+H]+	1.98	-0.0176884	1	297.108	1.96231	NA	NA	NA	NA	1677.68	2759.4	1874.87	2198.92	NA	NA	NA	NA	1320.3	NA	NA	1269.74	1068.24	1319.28	2283.83	3464.61	7738.01	7916.29	5928.61	3722.17	3008.05	2930.57	2986.63	2043.17	2238.12	2248.77	1738.31	1368.93	2128.98	1328	1362.16	1567.41	1515.25	1248.83	1409.72	1718.42	1896.04	1743.29
pos	2,3-Cyclic adenosine monophosphate (2,3-cAMP)	[M+H]+	2.02	0.0015442	1	330.059	2.02154	NA	NA	NA	NA	4368.22	2997.35	5812.02	3362.26	2062.19	1072.32	NA	NA	NA	1137.68	1793.31	NA	NA	NA	NA	NA	NA	NA	2047.85	2524.93	2501.56	2196.06	1885.07	2045.92	3130.12	9142.86	15741.8	22140.4	6820.79	3111.53	3708.21	3191.18	7806.71	8210.81	5732.55	3876.91	3376.84	3089.67
pos	Uridine	[M+H]+	2.12	-0.0923079	1	245.077	2.02769	NA	NA	1284.45	NA	12001.4	23401.2	36035.7	5140.32	5743.31	12022.8	5913.34	8088.14	4844.57	5207.26	7944.82	5626.16	4787.98	6365.55	2310.42	3254.21	3679.32	16658.2	13510.1	11492.7	2500.41	4465.7	4185.58	3156.98	3267.43	9609.95	10533.9	15173.9	18742.4	9311.6	4650.32	7429.62	6377.14	5725.92	4492.2	4964.05	5135.32	2807.48
pos	Thr-Val	[M+H]+	2.01	0.036017	0	219.134	2.04602	NA	NA	NA	2345.44	13354.7	21528.8	22116.8	13506.8	13263	10960.3	7914.95	11135.9	3553.48	2328.42	1513.61	2306.42	3009.92	4673.95	5216.35	12318.6	18525.6	25660.4	20819.4	12136.4	6505.4	7848.96	5951.81	5063.22	4936.82	6598.05	3409.62	5296.43	3809.78	4581.18	2999.14	4043	3500.94	3574.46	4600.76	3029.42	2912.45	2901.43
pos	Glu-Val	[M+H]+	2.15	0.0912524	1	247.129	2.24125	NA	NA	NA	NA	14551.8	28706.1	25969.3	11626.9	8060.32	5726.57	4040.19	8610.2	15707.3	13144.6	11730.8	13458.8	11697.8	14387.2	11105.4	9230.58	12521.9	14191.6	10085.3	6101.9	3977.56	6111.59	5889.62	6273.46	7019.24	7411.86	4684.46	6039.97	6114.16	5236.14	4194.31	4562.98	3272.42	3922.64	5155.08	3436.86	3623.8	3172.92
pos	2,3-Cyclic guanosine monophosphate (2,3-cGMP)	[M+H]+	2.44	-0.0477741	0	346.055	2.39223	NA	NA	NA	NA	2820.11	2824.49	NA	748.462	NA	NA	NA	NA	NA	NA	NA	NA	NA	NA	NA	NA	NA	NA	3822.17	3517.69	3001.92	3137.63	1921.22	1187.28	2760.54	6611.49	9687.63	14972.6	10369.5	6878.25	4873.08	4865.26	4847.81	5863.21	4942.33	2779.94	2656.26	2840.42
pos	Tyr-Glu	[M+H]+	2.61	0.0207819	1	311.123	2.63078	NA	NA	NA	NA	3835.91	3881.13	2501.11	2377.49	NA	NA	NA	NA	NA	NA	NA	NA	NA	2298.68	2940.91	4368.84	6573.42	8006.7	7366.18	6145.76	5486.47	5775.03	4769.94	4348.65	3603.5	3406.57	2471.62	2636.57	2498.75	2478.16	2980.14	3061.09	2407.65	2818.3	2691.36	2450.88	NA	1997.44
pos	Tyr-Gly	[M+H]+	2.77	0.00524904	0	239.103	2.77525	NA	NA	NA	NA	2125.94	2622.68	1404.51	NA	NA	NA	NA	2452.77	NA	NA	NA	NA	NA	4205.44	7709.08	16096.1	27150.1	20987.6	11636.8	6457.22	4828.57	7550.46	6609	5095.98	8895.56	6450.7	6355.54	4904.04	4194.32	5186.28	4505.29	6333.25	3076.39	4856.83	4382.67	5351.77	4576.38	4706.59
pos	Deoxyadenosine	[M+H]+	2.69	0.128914	0	252.109	2.81891	NA	NA	3401.11	2701.13	29855.5	38113.4	52072	27522.7	29322	60883.4	70845.4	77263.4	67585.4	52470.8	53003.2	47430.7	59297.3	57180.8	30708.4	36516.5	22447.5	95740.9	26697.7	101026	84206.2	77355.6	75093.3	70757.5	63653.6	99419.1	70289.4	43568.2	55304.9	38931.4	80713.7	142678	57382.9	53249.2	19823.5	20328.6	20359.1	19889.6
neg	Inosine	[M-H]-	2.76	0.0634825	1	267.073	2.82348	NA	NA	NA	NA	1756.89	4774.68	6132.99	905.527	1593.54	2847.31	1679.08	3078.05	NA	1179.87	1756.42	2126.13	1736.75	1959.56	5774.12	2730.9	8763.74	2414.88	6571.58	2334.2	4539.28	6198.64	4063.96	2902.66	2744.93	11275.4	34232.5	93613.6	89902.2	71747	35626.6	27855	10065.2	5794.73	6612.39	3506.12	3582.18	3771.09
pos	Leu-Glu	[M+H]+	2.81	0.0466655	1	261.145	2.85667	NA	NA	NA	3283.93	24957.6	41985.1	35261.3	18853.9	14792.6	9866.2	6592.79	9800.19	11556	6308.37	5584.86	6454.45	7091.49	15093.5	19820.3	25729.1	39348.6	48015.2	37629.4	22245	14791.3	21371.6	21197.8	19334	19133	19530.4	13110.6	14081.7	13179.9	11847.8	9616.55	11056.8	9487.36	9594.11	11037.4	9249.24	9521.11	8879.49
pos	Leu-Gly	[M+H]+	2.95	0.0629932	1	189.124	3.01299	NA	NA	NA	NA	9160.1	9717.46	6469.33	4651.94	4370.81	3665.93	4133.82	5424.87	7119.73	NA	NA	3114.82	3321.09	6527.48	6986.11	12608.4	21749.5	9759.19	5721.88	2704.36	NA	NA	NA	2795.65	3679.44	5275.64	6912.19	3960.17	4962.08	3747.03	4352.6	6463.58	4680.12	3850.41	3220.3	4076.09	3568.91	4000.9
pos	Gly-Tyr	[M+H]+	3	0.0244108	0	239.103	3.02441	NA	NA	NA	NA	3356.5	3541.22	4147.77	3274.25	2982.55	3022.73	2248.44	3274.45	3799.09	5144.64	6647.42	10786.4	9229.06	7503.19	7068.17	12300.7	17637.2	7505.27	5621.85	3684.84	NA	NA	NA	NA	NA	NA	2946.28	2309.54	1955.57	1591.45	2069.24	2530.65	2161.29	NA	1828.64	2464.13	1982.42	1701.76
pos	Ser-Ile	[M+H]+	3.17	0.118608	1	219.134	3.28861	NA	NA	NA	NA	7502.08	8243.23	6440.21	5277.83	5977.48	7120.51	3195.83	2999.51	3239.93	2185.3	1370.83	1368.18	NA	1866.29	3364.86	7937.32	15511.6	16663.8	10390.5	4952.03	4381.51	4897.52	4019.53	3562.27	4305.92	4262.72	4047.35	2213.16	2626.71	2623.5	3168.09	4281.95	3104.01	3224.21	3011.78	3181.03	2833.8	3754.38
neg	Thymidine	[M-H]-	3.38	0.089447	1	241.083	3.46945	NA	NA	NA	NA	5984.51	5591.74	4944.97	3207.49	5077.62	11038.3	11131.5	11244.5	8189.75	6034.9	6874.92	5691.57	6866.35	6772.01	3358.31	4756.94	2912.68	11515.9	14797.4	9049.81	16465.1	16130.4	10363.3	8416.35	8876.12	13592.5	8598.05	8337.97	9444.8	7044.04	5794.78	9390.49	4494.68	4057.12	3052.8	3705.05	1786.6	2136.83
neg	Ser-Leu	[M-H]-	3.38	0.106106	1	217.119	3.48611	NA	NA	NA	2031.37	13554.3	20124.8	19588.1	19097.9	21714.1	19348.8	18586.8	15133.7	8029.48	1977.3	1177.35	1049.1	1096.52	1925.84	4375.7	8847.4	14184.7	13794	9804.1	6604.01	4440.8	4550.96	4216.16	3577.98	3919.89	3821.22	3308.21	3441.88	3864.45	3289.26	2963.26	4292.81	2901.43	3147.79	3293.82	2690.9	2738.75	2729.79
neg	Thr-Ile	[M-H]-	3.46	0.0747144	1	231.135	3.53471	NA	NA	NA	NA	NA	NA	1049.76	1779.7	1631.11	1174.09	1471.07	752.977	NA	NA	NA	NA	NA	NA	NA	NA	886.36	1774.82	1752.92	NA	NA	NA	NA	NA	NA	NA	NA	NA	NA	NA	NA	NA	NA	NA	NA	NA	NA	NA
neg	Pantothenic acid (Vitamine B5)	[M-H]-	3.69	0.0739827	2	218.103	3.76398	NA	1115.17	2713.38	2149.36	1706.49	1009.56	NA	NA	NA	NA	NA	4348.43	13055.9	16972.9	14996.8	9466.29	3149.26	1315.58	NA	NA	NA	NA	NA	NA	NA	NA	NA	NA	NA	NA	NA	NA	NA	NA	NA	NA	NA	NA	NA	NA	NA	NA
pos	Asp-Leu	[M+H]+	3.77	0.0364113	0	247.129	3.80641	NA	NA	NA	NA	8802.52	9345.21	8299.24	7437.25	6055.54	6383.9	2489.82	NA	NA	NA	2312.02	4178.18	6339.98	4207.34	5374.41	6497.32	8694.78	18818.6	22850.1	17233.4	12270.7	14060.3	9531.04	7626.05	5430.76	5243.75	4100.24	2753.73	3009.27	2502.32	3487.87	4192.29	3142	2221.02	2703.63	2865.93	2331.42	2972.35
neg	Leu-Val	[M-H]-	4.24	0.0500853	2	229.155	4.29009	NA	NA	NA	1015.05	5514.27	12913.9	12179.4	8143.68	5180.34	2830.06	2340.73	NA	NA	NA	NA	NA	NA	NA	NA	2249.42	4046.83	5320.33	2810.74	2417.39	997.562	367.949	NA	NA	NA	NA	NA	NA	NA	NA	NA	837.256	NA	NA	NA	NA	NA	NA
neg	Gly-Phe	[M-H]-	4.24	0.0693912	3	221.092	4.30939	NA	NA	NA	NA	5016.95	7166.39	8619.58	9281	7398.91	4762.38	2887.19	1815.55	1995.29	2175.62	3426.14	4186.48	3089.54	2216.18	2398.19	2936.75	2792.78	3371.73	2227.05	1421.63	NA	NA	NA	NA	NA	NA	1038.11	926.071	914.393	608.701	NA	1370.96	NA	NA	518.691	611.167	NA	NA
pos	5-Deoxy-5-(methylthio)adenosine	[M+H]+	4.3	0.091191	1	298.096	4.39119	NA	1287.59	11610.5	15059	11689.9	7436.43	7567.26	6941.13	3760.57	3123.55	3115.41	3597.51	NA	3143.04	NA	NA	NA	NA	NA	2541.14	2467.77	2749.28	3149.02	4154.06	3957.13	12659.6	14539.1	10329.8	13333.5	7005.94	1545.21	2402.95	3076.7	5811.38	3890.09	5514.06	7822.48	9241.52	15821	7957.35	11016.5	12308.9
neg	N-Acetyl-methionine	[M-H]-	4.53	0.106645	3	190.054	4.63665	NA	NA	NA	NA	NA	NA	NA	NA	NA	NA	NA	3707.61	10900.7	16926.8	20591.3	26634.9	16700.6	16373	12035	12607.9	13164	7385.29	4150.82	3689.67	2965.94	3559.25	3103.5	2348.8	1568.59	1319.11	1028.7	394.914	642.729	NA	NA	1680.04	NA	NA	NA	482.051	NA	NA
pos	Flavine adenine dinucleotide (FAD)	[M+H]+	4.83	0.030619	1	786.165	4.86062	NA	NA	NA	761.854	1540.55	1162.34	NA	NA	NA	NA	NA	842.707	1203.29	1324.92	2068.26	3744.86	4390.57	3480.47	3773.69	8865.88	8736.1	8022.73	4399.07	2197.81	3830.39	3099.51	3198.64	1834.96	NA	NA	NA	NA	2799.98	NA	NA	NA	NA	NA	NA	NA	NA	NA
pos	Flavine mononucleotide (FMN)	[M+H]+	5.27	0.0181644	0	457.112	5.28816	NA	NA	NA	1803.89	1897.9	713.463	207.893	499.987	NA	NA	NA	1522.84	NA	2688.21	2215.63	3966.98	5811.21	8746.44	10914.4	17882	30298.2	23552.1	31966.3	14515	7902.49	3865.55	3905.72	10531.8	34643.4	35423.8	70810.3	53377.3	45523.7	18906.3	7207.92	3976.64	1495.06	NA	NA	NA	NA	NA
neg	Ile-Leu	[M-H]-	5.44	0.0901952	0	243.171	5.5302	NA	NA	NA	1625.04	10844.4	17048	16247	13813	11676.7	8053.3	7254.73	3393.53	639.825	NA	NA	NA	NA	NA	NA	1458.94	3399.45	2459.11	NA	NA	NA	NA	NA	NA	688.919	1067.86	1524.13	2116.35	2119.77	2001.08	1907.65	2584.05	1979.04	1944.18	2155.94	1882.23	1985.32	2012.47
neg	Riboflavin (Vitamin B2)	[M-H]-	5.86	0.00737033	0	375.131	5.86737	NA	NA	NA	NA	NA	NA	NA	NA	NA	NA	947.944	1866.91	1234.04	788.686	1584.56	5780.5	4522.34	5881.54	4261.74	13992.4	18835.1	7487.98	36727.1	42438.2	33015.5	46843.5	26942.1	22366.8	32984	69551.9	60395.2	55675.6	18368.1	15761.9	1957.35	3548.72	2318.13	1289.89	1203.62	1264	950.262	NA
							SEC Fraction	A01	A01	A01	A01	A02	A02	A02	A02	A03	A03	A03	A03	A04	A04	A04	A04	A05	A05	A05	A05	A06	A06	A06	A06	A07	A07	A07	A07	A08	A08	A08	A08	A09	A09	A09	A09	A10	A10	A10	A10	A11	A11
							Replicate	1008	1108	1408	2108	1008	1108	1408	2108	1008	1108	1408	2108	1008	1108	1408	2108	1008	1108	1408	2108	1008	1108	1408	2108	1008	1108	1408	2108	1008	1108	1408	2108	1008	1108	1408	2108	1008	1108	1408	2108	1008	1108
							Sample	A01_1008	A01_1108	A01_1408	A01_2108	A02_1008	A02_1108	A02_1408	A02_2108	A03_1008	A03_1108	A03_1408	A03_2108	A04_1008	A04_1108	A04_1408	A04_2108	A05_1008	A05_1108	A05_1408	A05_2108	A06_1008	A06_1108	A06_1408	A06_2108	A07_1008	A07_1108	A07_1408	A07_2108	A08_1008	A08_1108	A08_1408	A08_2108	A09_1008	A09_1108	A09_1408	A09_2108	A10_1008	A10_1108	A10_1408	A10_2108	A11_1008	A11_1108
							Protein nornalization factor	1.042	1.035	0.779	1.144	1.192	1.102	0.675	1.032	1.384	0.888	0.582	1.146	1.189	0.53	0.843	1.439	1.016	0.705	0.935	1.345	0.994	0.809	0.979	1.218	0.885	0.883	0.975	1.257	0.785	0.882	1.028	1.305	0.891	0.885	0.951	1.272	0.933	0.869	0.965	1.233	0.908	0.975
MS Mode	Metabolite	Adduct	RT Reference Compund	ΔRT	Δppm	m/z	RT	Raw	Raw	Raw	Raw	Raw	Raw	Raw	Raw	Raw	Raw	Raw	Raw	Raw	Raw	Raw	Raw	Raw	Raw	Raw	Raw	Raw	Raw	Raw	Raw	Raw	Raw	Raw	Raw	Raw	Raw	Raw	Raw	Raw	Raw	Raw	Raw	Raw	Raw	Raw	Raw	Raw	Raw
neg	Arginine	[M-H]-	0.6	0.0308369	5	173.103	0.630837	NA	NA	NA	NA	NA	NA	NA	NA	NA	NA	NA	NA	NA	NA	NA	NA	NA	NA	NA	NA	NA	NA	NA	NA	NA	NA	NA	NA	NA	NA	NA	NA	NA	NA	NA	NA	NA	NA	NA	NA	NA	NA
neg	Glutamic acid	[M-H]-	0.65	0.008	7	146.045	0.658	NA	NA	NA	NA	NA	NA	NA	NA	3289.16	2024.89	1789.73	2535.61	3311.5	NA	3235.95	3771.07	4188.27	NA	4325.58	4679.96	1748.13	NA	2585.42	2381.36	NA	NA	NA	2254.36	1551.02	NA	NA	2165.22	3976.56	NA	1611.39	3649.65	3810.45	2877.15	1868.25	5377.71	3947.9	1243.35
neg	Talose*|Monosaccharide	[M-H]-	0.72	0.0731133	6	179.055	0.793113	NA	NA	NA	NA	NA	1752.59	247.282	NA	2621.03	1110.96	1905.04	2810.76	4659.57	3934.37	4060.41	5507.57	3994.97	1760.69	2302.31	5119.68	1446.49	658.218	1857.47	1813.98	NA	NA	582.479	NA	NA	NA	NA	NA	NA	NA	NA	NA	NA	NA	NA	NA	NA	NA
pos	Pipecolic acid	[M+H]+	0.95	-0.114374	8	130.087	0.835626	NA	NA	NA	NA	NA	NA	NA	NA	NA	NA	NA	NA	NA	NA	NA	NA	NA	NA	NA	NA	NA	NA	NA	2402.57	2791.62	NA	NA	4503.97	5805.05	2869.98	1988.82	6455.7	6191.7	3345.53	2604.21	8444.16	3835.24	2380.28	1920.28	5344.71	2864.2	NA
pos	Sucrose*|Disaccharide	[M+H]+	0.82	0.0186594	4	343.122	0.838659	NA	NA	NA	NA	NA	NA	NA	NA	1112.11	NA	NA	NA	NA	NA	NA	NA	1766.22	NA	NA	NA	4694.96	2361.86	2495.52	1793.22	3145.45	2772.25	1726.15	1698.29	NA	NA	NA	NA	NA	NA	NA	NA	NA	NA	NA	NA	NA	NA
pos	Lys-Val	[M+H]+	1.01	-0.088446	0	246.181	0.921554	NA	NA	NA	NA	NA	NA	NA	NA	NA	NA	NA	NA	2355.12	NA	NA	NA	30174.8	NA	2297.75	10803	36649.7	3039.9	3596.1	13201	23195.5	9504.75	3406.85	10849.3	19532.9	4653.44	4761.35	16581.5	26332.1	6536.63	6001.13	15759.6	15564	13462	4004.73	10039.5	11329.2	2111.33
pos	Pro-Glu	[M+H]+	1.03	-0.103294	0	245.113	0.926706	NA	NA	NA	NA	NA	NA	NA	NA	NA	NA	NA	NA	NA	NA	NA	NA	NA	NA	NA	NA	NA	NA	NA	NA	NA	NA	NA	NA	NA	NA	NA	NA	NA	NA	NA	NA	NA	NA	NA	NA	NA	NA
neg	Guanosine 5'-diphosphate (5'-GDP)	[M-H]-	1.04	-0.11	0	442.017	0.93	NA	NA	NA	NA	NA	NA	NA	NA	NA	NA	NA	NA	NA	NA	NA	NA	NA	NA	NA	NA	NA	NA	NA	NA	NA	NA	NA	NA	NA	NA	NA	NA	NA	NA	NA	NA	NA	NA	NA	NA	NA	NA
pos	Nicotinamide	[M+H]+	1.067	-0.0972834	7	123.056	0.969717	NA	NA	NA	NA	NA	NA	NA	2604.96	27428.5	7230.29	NA	5088.73	4585.8	NA	NA	NA	4818.19	NA	NA	NA	NA	NA	NA	NA	NA	NA	NA	NA	NA	NA	NA	NA	NA	NA	NA	NA	3176.32	2793.61	NA	NA	5270.59	NA
pos	Uridine 5'-monophosphate (5'-UMP)	[M+H]+	1.03	-0.0321657	0	325.043	0.997834	NA	NA	NA	NA	NA	NA	NA	NA	NA	NA	NA	NA	3907.35	2313.6	NA	6867.5	50568.3	35250.6	23220.7	65162.4	86149.9	52705.4	31358.9	92518.6	53719.2	63809.8	19923.8	53547.1	46776.9	24939.7	15768.7	33512.1	34458.2	13812.1	5701.86	14838.9	8261.51	6706.03	2491.36	11263.6	4667.6	2336.15
pos	Ile-His	[M+H]+	1.07	-0.00622739	1	269.161	1.06377	NA	NA	NA	NA	NA	NA	NA	NA	NA	NA	NA	NA	NA	NA	NA	NA	29644.6	2455.24	4826.93	10410.2	64797.9	10578.7	8251.13	25158.5	56220.7	23967.2	9488.3	23107.9	34901.1	8516.62	6201.62	14966.3	28723.3	5601.52	6880.17	14263.2	18151.3	10601.8	5167.73	10300.9	15688.1	3869.91
pos	Gly-Pro	[M+H]+	1.09	0.0134396	1	173.092	1.10344	NA	NA	NA	NA	NA	NA	NA	NA	NA	NA	NA	NA	NA	NA	NA	NA	NA	NA	NA	2381.57	2917.32	679.081	NA	3853.19	1934.53	1337.04	NA	2686.03	1270.8	NA	NA	2670.55	NA	NA	NA	1701.82	NA	NA	NA	NA	NA	NA
neg	Nicotinamide adenine dinucleotide phosphate (NADP)	[M+H]+	1.19	-0.085	2	742.07	1.105	NA	NA	NA	NA	NA	NA	NA	NA	NA	NA	NA	NA	1697.15	NA	NA	NA	1158.56	NA	NA	NA	604.644	NA	NA	NA	NA	NA	NA	NA	1369.39	NA	NA	1313.95	2340.15	1754.18	2836.07	3546.65	4417.73	3102.72	3751.51	5792.59	4787.4	2298.41
pos	2-Picolinic acid	[M+H]+	1.06	0.0476532	8	124.04	1.10765	NA	NA	NA	NA	NA	NA	NA	NA	NA	NA	NA	NA	NA	NA	NA	NA	NA	NA	NA	NA	NA	NA	NA	NA	NA	NA	NA	NA	NA	NA	NA	NA	NA	NA	NA	NA	NA	NA	NA	NA	NA	NA
neg	Cytidine 3'-monophosphate (3'-CMP)	[M-H]-	1.09	0.0191595	1	322.044	1.10916	NA	NA	NA	NA	NA	NA	NA	NA	NA	NA	NA	NA	NA	NA	NA	NA	9198.13	NA	NA	NA	81876.9	NA	NA	NA	83816.9	NA	NA	NA	59393.8	NA	NA	NA	30946	NA	NA	NA	8818.84	NA	NA	NA	4349.93	NA
pos	Val-Asp	[M+H]+	1.11	0.00977053	0	233.113	1.11977	NA	NA	NA	NA	NA	NA	NA	NA	NA	NA	NA	NA	NA	NA	NA	NA	6163.09	NA	NA	2273.79	12514.1	NA	NA	5233.24	11462.2	6350.73	NA	4977.73	8341.59	NA	NA	3403.73	6899.58	NA	NA	3013.44	3317.01	2199.97	NA	2104.11	3469.58	NA
pos	Val-Gln	[M+H]+	1.12	0.00681912	0	246.145	1.12682	NA	NA	NA	NA	NA	NA	NA	NA	NA	NA	NA	NA	NA	NA	NA	NA	11719.9	NA	1649.65	5838.53	16715.9	2369.12	2257.54	9019.48	12897.1	5297.6	NA	6611.15	8589.54	NA	NA	4299.37	7074.86	NA	NA	3922.95	3682.64	2647.79	NA	3196.45	4276.81	NA
pos	Adenosine 5'-monophosphate (5'-AMP)	[M+H]+	1.23	-0.0392706	1	348.07	1.19073	NA	NA	NA	NA	NA	1308.12	NA	NA	7090.32	2206.66	1487.36	4147.78	48024.5	37080.9	12775.3	108035	403046	428831	313380	1.13738e+06	775370	715729	409878	1.51171e+06	650093	600042	248765	740149	687826	334692	235870	524988	515314	212148	60407.9	206760	96801.2	49551	30277.9	237497	63822.3	30525.3
neg	Nicotinic acid	[M-H]-	1.16	0.0378737	9	122.024	1.19787	NA	NA	NA	NA	NA	NA	NA	NA	NA	NA	NA	NA	NA	NA	NA	NA	NA	NA	NA	NA	NA	NA	NA	NA	NA	NA	NA	NA	NA	NA	NA	NA	NA	NA	NA	NA	NA	NA	NA	NA	NA	NA
neg	Guanosine 5'-monophosphate (5'-GMP)	[M-H]-	1.27	-0.0299588	0	362.051	1.24004	NA	NA	NA	NA	NA	623.767	NA	NA	3318.66	1350.47	651.526	1931.35	16351.4	23689.4	13884.6	92719.4	360028	288304	355077	964530	1.22384e+06	1.78324e+06	508246	1.23234e+06	571328	615050	339924	752667	542397	724234	255020	629541	355839	220485	77874.9	328828	119170	56536.4	43242.1	293081	100947	96080.6
pos	Methionine	[M+H]+	1.15	0.0905928	0	150.058	1.24059	NA	NA	NA	NA	NA	NA	NA	NA	1329.26	973.211	NA	NA	NA	NA	NA	NA	11285.5	NA	NA	4716.34	28201.1	1245.08	NA	3405.88	22958.3	11366.6	NA	1886.9	13983.6	NA	NA	NA	19190.4	NA	1032.61	4168.25	14425.1	23827.6	9695.98	6793.41	44325.4	19158.9
pos	Pyridoxal	[M+H]+	1.19	0.0884311	1	168.066	1.27843	NA	NA	NA	NA	NA	NA	NA	NA	NA	NA	NA	NA	NA	NA	NA	NA	NA	NA	NA	NA	NA	NA	NA	NA	NA	NA	NA	NA	NA	NA	NA	NA	NA	NA	NA	NA	2856.41	6042.36	NA	NA	9167.7	1401.43
neg	Val-Ala	[M-H]-	1.33	0.0612231	1	187.108	1.39122	NA	NA	NA	NA	NA	NA	NA	NA	NA	NA	NA	NA	NA	NA	NA	NA	8734.97	945.472	2255.6	5251.39	16975.9	4574.15	4445.13	10126.3	15163.1	6663.32	5006.96	10319	8852.07	3218.22	2871.71	7194.12	4854.73	1977.76	3155.47	6757.83	3866.87	2608.05	1969.76	3993.62	2746.93	613.344
pos	Val-Glu	[M+H]+	1.4	0.0172094	1	247.129	1.41721	NA	NA	NA	NA	NA	NA	NA	NA	NA	NA	NA	NA	NA	NA	NA	NA	6743.8	NA	NA	2334.71	8316.32	NA	NA	3878.26	5012.51	2083.79	NA	2794.04	3790.97	NA	NA	2847.47	3199.98	NA	NA	2393.71	1836.13	1202.94	NA	2051.5	NA	NA
pos	Pyridoxal phosphate	[M+H]+	1.48	0.00424843	0	248.032	1.48425	NA	NA	NA	NA	NA	NA	NA	NA	NA	NA	NA	NA	NA	NA	NA	NA	NA	NA	NA	NA	NA	NA	NA	NA	NA	NA	NA	NA	NA	NA	NA	NA	NA	NA	NA	NA	NA	NA	NA	1214.44	NA	986.731
pos	Nicotinamide adenine dinucleotide (NAD)	[M+H]+	1.6	0.0683151	0	664.116	1.66832	NA	NA	NA	NA	NA	NA	NA	NA	3938.66	NA	NA	NA	5663.95	NA	1367.46	1940.69	6744.32	930.451	2021.73	3043.83	4252.25	NA	NA	1624.54	1996.73	NA	NA	NA	3262.97	1650.39	1727.27	2893.52	10454.3	5496.97	6603.06	8809.62	16868.8	17892.8	12666.7	15930.4	18308.7	13401.4
pos	His-Leu	[M+H]+	1.68	0.0430481	1	269.161	1.72305	NA	NA	NA	NA	NA	NA	NA	NA	NA	NA	NA	NA	NA	NA	NA	NA	11273.4	NA	2131.24	7326.6	18657.1	2263.54	2761.9	9131.14	16108	9541.15	3604.37	10131.9	13423.2	3750.22	6253.55	16824.5	12489.3	5625.84	7877.81	17751.3	7017.03	11234.3	7027.99	13960.9	7351.16	2572.98
neg	Adenosine 3´-monophosphate (3'-AMP)	[M-H]-	1.74	-0.00553287	1	346.055	1.73447	NA	NA	NA	NA	NA	NA	NA	NA	NA	NA	NA	NA	1785.67	NA	NA	NA	55253.5	NA	984.157	1573.28	558414	NA	NA	NA	448080	NA	NA	NA	392925	NA	NA	NA	179626	NA	NA	NA	28026.5	NA	NA	NA	11076.1	NA
pos	Ile-Ser	[M+H]+	1.66	0.111316	1	219.134	1.77132	NA	NA	NA	NA	NA	NA	NA	NA	NA	NA	NA	NA	NA	NA	NA	NA	14485.1	NA	NA	5338.08	16164.8	1458.84	1543.99	7621.87	12025.4	5664.94	1432.96	6232.12	8894.02	NA	NA	4510.28	10919.8	1409.78	1642.6	5414.44	5969.97	4801.77	1267.51	4474.52	7102.76	NA
pos	Ala-Val	[M+H]+	1.82	0.0566307	0	189.123	1.87663	NA	NA	NA	NA	NA	NA	NA	NA	NA	NA	NA	NA	1353.88	NA	NA	NA	22299.3	960.639	1410.17	7426.03	34933.1	2828.57	2958.06	11466.9	27095	16161	3041.68	10384.1	20536.7	3125.19	3588.34	13087.1	20907	3805.12	3770.01	10709.3	12300	12962.3	3356.9	9538.13	11141.2	1533.62
pos	Gln-Val	[M+H]+	1.99	-0.0297988	1	246.145	1.9602	NA	NA	NA	NA	NA	NA	NA	NA	NA	NA	NA	NA	NA	NA	NA	NA	10659	NA	1252.05	4935.66	19454.6	3319.5	2317.67	12156.5	15223.1	12415.8	1963.05	9511.76	10581.2	1817.61	1780.93	5618.44	12685.1	1335.91	1477.75	5359.01	5217.95	6519.05	1571.71	3729.44	3887.32	NA
pos	Tyr-Asp	[M+H]+	1.98	-0.0176884	1	297.108	1.96231	NA	NA	NA	NA	NA	NA	NA	NA	NA	NA	NA	NA	NA	NA	NA	NA	1677.68	NA	NA	NA	3862.5	NA	NA	1656.31	3029.64	NA	NA	720.094	2198.92	NA	NA	NA	NA	NA	NA	NA	NA	NA	NA	NA	NA	NA
pos	2,3-Cyclic adenosine monophosphate (2,3-cAMP)	[M+H]+	2.02	0.0015442	1	330.059	2.02154	NA	NA	NA	NA	NA	NA	NA	NA	NA	NA	NA	NA	NA	NA	NA	NA	8274.15	841.931	3113.75	5243.04	7572.97	771.203	1134.26	2510.98	5812.02	NA	NA	NA	3362.26	NA	NA	NA	2062.19	NA	NA	NA	1072.32	NA	NA	NA	NA	NA
pos	Uridine	[M+H]+	2.12	-0.0923079	1	245.077	2.02769	NA	NA	NA	NA	NA	NA	NA	NA	NA	1284.45	NA	NA	NA	NA	NA	NA	26459.4	5514.79	7920.96	8110.29	41085	8556.48	14480.6	29482.7	40784.3	64509.2	12581.4	26268	6535.04	4698.14	3164.53	6163.56	9818.45	1924.05	4903.41	6327.31	17494.5	25264.2	3288.3	2044.39	16481.3	2456.11
pos	Thr-Val	[M+H]+	2.01	0.036017	0	219.134	2.04602	NA	NA	NA	NA	NA	NA	NA	NA	NA	NA	NA	NA	2392.66	NA	NA	2298.23	32791.9	1937.34	4227.71	14461.8	53017.2	5070.81	6637.39	21389.9	42838.5	20661.7	5801.69	19165.2	30791.1	4902.14	4527.18	13806.7	26286.6	5524.38	5748.54	15492.5	14560.2	10957.4	4969.59	13354.1	14443.6	1929.06
pos	Glu-Val	[M+H]+	2.15	0.0912524	1	247.129	2.24125	NA	NA	NA	NA	NA	NA	NA	NA	NA	NA	NA	NA	NA	NA	NA	NA	22861	5156.66	10457	19732.5	43407.6	14374	18859.4	38183.3	33531.4	28238.6	14497.6	27609.4	20461.4	5508.84	6718	13819.5	14970.8	3543.02	4114.97	9612.48	7687.27	4446.85	2531.65	8240.52	7844.42	533.948
pos	2,3-Cyclic guanosine monophosphate (2,3-cGMP)	[M+H]+	2.44	-0.0477741	0	346.055	2.39223	NA	NA	NA	NA	NA	NA	NA	NA	NA	NA	NA	NA	NA	NA	NA	NA	3345.12	NA	NA	2295.1	2824.49	NA	NA	NA	NA	NA	NA	NA	748.462	NA	NA	NA	NA	NA	NA	NA	NA	NA	NA	NA	NA	NA
pos	Tyr-Glu	[M+H]+	2.61	0.0207819	1	311.123	2.63078	NA	NA	NA	NA	NA	NA	NA	NA	NA	NA	NA	NA	NA	NA	NA	NA	3835.91	NA	NA	NA	4842.57	NA	NA	2919.7	3877.87	1636.25	NA	1989.19	2377.49	NA	NA	NA	NA	NA	NA	NA	NA	NA	NA	NA	NA	NA
pos	Tyr-Gly	[M+H]+	2.77	0.00524904	0	239.103	2.77525	NA	NA	NA	NA	NA	NA	NA	NA	NA	NA	NA	NA	NA	NA	NA	NA	2086.51	NA	NA	2165.37	2622.68	NA	NA	NA	1404.51	NA	NA	NA	NA	NA	NA	NA	NA	NA	NA	NA	NA	NA	NA	NA	NA	NA
pos	Deoxyadenosine	[M+H]+	2.69	0.128914	0	252.109	2.81891	NA	NA	NA	NA	NA	NA	NA	NA	3401.11	NA	NA	NA	2701.13	NA	NA	NA	57632	NA	2078.94	NA	137297	3240.49	2885.57	9030.35	176343	19530.3	2973.12	9441.68	74501.2	3323.59	NA	4743.38	103360	3960.71	2097.99	7869.54	204714	32144.9	2519.15	4155.33	264959	9299.82
neg	Inosine	[M-H]-	2.76	0.0634825	1	267.073	2.82348	NA	NA	NA	NA	NA	NA	NA	NA	NA	NA	NA	NA	NA	NA	NA	NA	1388.25	NA	3059.66	822.754	4340.54	3562.74	5105.53	6089.89	4775.48	7825.97	4769.78	7160.74	NA	NA	NA	905.527	NA	NA	1381.9	1805.19	2314.51	4113.78	2113.65	NA	2176.32	1315.77
pos	Leu-Glu	[M+H]+	2.81	0.0466655	1	261.145	2.85667	NA	NA	NA	NA	NA	NA	NA	NA	NA	NA	NA	NA	3191.39	NA	NA	3376.48	59857.2	4632	7615.22	27725.8	92004.1	14384.1	11802.2	49749.9	68309.6	26756.8	10574.1	35404.7	38000.5	6953.03	7927.15	22535	30731.9	4711.39	6033.01	17694.1	13887.8	6893.32	4437.64	14246.1	9931.78	1890.37
pos	Leu-Gly	[M+H]+	2.95	0.0629932	1	189.124	3.01299	NA	NA	NA	NA	NA	NA	NA	NA	NA	NA	NA	NA	NA	NA	NA	NA	12339.5	NA	NA	5980.74	12194.1	NA	NA	7240.82	8268.99	5351.23	NA	5787.75	5783.55	NA	NA	3520.34	4791.59	NA	NA	3950.02	4186.27	2791.28	NA	4020.25	4001.96	NA
pos	Gly-Tyr	[M+H]+	3	0.0244108	0	239.103	3.02441	NA	NA	NA	NA	NA	NA	NA	NA	NA	NA	NA	NA	NA	NA	NA	NA	3356.5	NA	NA	NA	5988.71	1309.42	2012.77	4853.99	5140.33	5714.03	1509.53	4227.19	4104.36	NA	1903.83	3814.55	3705.63	1625.33	1987.49	4611.74	NA	3436.92	1873.77	3757.51	1865.39	NA
pos	Ser-Ile	[M+H]+	3.17	0.118608	1	219.134	3.28861	NA	NA	NA	NA	NA	NA	NA	NA	NA	NA	NA	NA	NA	NA	NA	NA	15556.8	1149.68	2901.34	10400.5	17092.8	1743.86	3174.61	10961.7	10801.4	5233.84	2483.91	7241.69	7149.28	2214.23	2737.74	9010.07	5798.46	3468.18	4562.69	10080.6	3079.16	9790.36	5129.38	10483.1	2761.4	1893.62
neg	Thymidine	[M-H]-	3.38	0.089447	1	241.083	3.46945	NA	NA	NA	NA	NA	NA	NA	NA	NA	NA	NA	NA	NA	NA	NA	NA	5984.51	NA	NA	NA	9688.76	NA	NA	1494.72	15016.1	2423.44	692.041	1648.32	5663.75	NA	NA	751.225	8922.7	NA	NA	1232.55	28113.2	4190.14	811.552	NA	40056.6	2918.75
neg	Ser-Leu	[M-H]-	3.38	0.106106	1	217.119	3.48611	NA	NA	NA	NA	NA	NA	NA	NA	NA	NA	NA	NA	1766.24	NA	NA	2296.5	22133.9	4446.08	9140.83	18496.2	26975	7774.95	12914.5	32834.9	22223.3	14814.4	12428.3	28886.4	16902.2	9454.08	13105.3	36930	17366.5	15658.6	15757.4	38074	13773.7	18152.9	17742.8	27726	19116.8	11439.1
neg	Thr-Ile	[M-H]-	3.46	0.0747144	1	231.135	3.53471	NA	NA	NA	NA	NA	NA	NA	NA	NA	NA	NA	NA	NA	NA	NA	NA	NA	NA	NA	NA	NA	NA	NA	NA	1092.16	NA	NA	1007.35	1461.86	NA	NA	2097.54	1234.58	1046.73	929.908	3313.24	724.077	1185.46	1053.42	1733.38	NA	NA
neg	Pantothenic acid (Vitamine B5)	[M-H]-	3.69	0.0739827	2	218.103	3.76398	NA	NA	NA	NA	NA	1512.36	NA	717.986	3974.08	3765.32	741.94	2372.19	3534.06	980.054	1266.58	2816.74	3153.03	1016.65	1268.47	1387.82	1141.11	NA	NA	878.022	NA	NA	NA	NA	NA	NA	NA	NA	NA	NA	NA	NA	NA	NA	NA	NA	NA	NA
pos	Asp-Leu	[M+H]+	3.77	0.0364113	0	247.129	3.80641	NA	NA	NA	NA	NA	NA	NA	NA	NA	NA	NA	NA	NA	NA	NA	NA	13313.8	NA	NA	4291.26	21507.8	3590.98	2449.63	9832.44	14433.3	7941.46	2423.3	8398.92	9112.71	3326.32	4003.18	13306.8	3841.25	5397.77	4701.39	10281.7	NA	8146.22	4273.44	6732.05	NA	1699.16
neg	Leu-Val	[M-H]-	4.24	0.0500853	2	229.155	4.29009	NA	NA	NA	NA	NA	NA	NA	NA	NA	NA	NA	NA	NA	NA	NA	1015.05	8463.92	2490.39	2369.06	8733.69	17362.6	8514.27	6163.42	19615.4	15833.8	10442.9	5371.71	17069.1	9817.3	6282.83	3787.91	12686.7	6216.18	3305	3195.05	8005.14	2738.94	1966.55	1739.06	4875.68	2702.45	1075.76
neg	Gly-Phe	[M-H]-	4.24	0.0693912	3	221.092	4.30939	NA	NA	NA	NA	NA	NA	NA	NA	NA	NA	NA	NA	NA	NA	NA	NA	8083.07	899.673	2758.23	8326.84	10115.9	1777.35	3835.37	12937	8791.36	5418	5686.32	14582.6	7323.78	5626.83	6262.95	17910.4	5667.95	4273.64	5417.85	14236.2	2885.73	4033.12	4505.27	7625.39	2042.39	2080.7
pos	5-Deoxy-5-(methylthio)adenosine	[M+H]+	4.3	0.091191	1	298.096	4.39119	NA	NA	NA	NA	1287.59	NA	NA	NA	19721	3500.04	NA	NA	27645	2472.97	NA	NA	37455.2	3811.76	3087.1	2405.45	21407.7	3309.88	2146.55	2881.57	16738.8	6413.58	3844.11	3272.58	11690.3	2191.98	NA	NA	8661.84	1815.4	2728.24	1836.8	4177.33	3689.59	1503.74	NA	3115.41	NA
neg	N-Acetyl-methionine	[M-H]-	4.53	0.106645	3	190.054	4.63665	NA	NA	NA	NA	NA	NA	NA	NA	NA	NA	NA	NA	NA	NA	NA	NA	NA	NA	NA	NA	NA	NA	NA	NA	NA	NA	NA	NA	NA	NA	NA	NA	NA	NA	NA	NA	NA	NA	NA	NA	NA	NA
pos	Flavine adenine dinucleotide (FAD)	[M+H]+	4.83	0.030619	1	786.165	4.86062	NA	NA	NA	NA	NA	NA	NA	NA	NA	NA	NA	NA	761.854	NA	NA	NA	1300.56	NA	1429.31	1891.79	NA	NA	1025.89	1298.79	NA	NA	NA	NA	NA	NA	NA	NA	NA	NA	NA	NA	NA	NA	NA	NA	NA	NA
pos	Flavine mononucleotide (FMN)	[M+H]+	5.27	0.0181644	0	457.112	5.28816	NA	NA	NA	NA	NA	NA	NA	NA	NA	NA	NA	NA	1803.89	NA	NA	NA	1897.9	NA	NA	NA	949.847	477.078	NA	NA	174.647	NA	241.139	NA	NA	NA	502.118	497.856	NA	NA	NA	NA	NA	NA	NA	NA	NA	NA
neg	Ile-Leu	[M-H]-	5.44	0.0901952	0	243.171	5.5302	NA	NA	NA	NA	NA	NA	NA	NA	NA	NA	NA	NA	696.582	NA	NA	2553.5	17129.3	4437.57	5106.55	16704.1	25249.7	7762.39	9148.97	26030.9	22946.3	12131.2	8000.06	21910.4	18528.4	8732.6	6634.82	21356.2	14946.8	7529.15	6073.83	18157.2	9267.54	5750.59	4851.66	12343.4	8907.6	3912.6
neg	Riboflavin (Vitamin B2)	[M-H]-	5.86	0.00737033	0	375.131	5.86737	NA	NA	NA	NA	NA	NA	NA	NA	NA	NA	NA	NA	NA	NA	NA	NA	NA	NA	NA	NA	NA	NA	NA	NA	NA	NA	NA	NA	NA	NA	NA	NA	NA	NA	NA	NA	NA	NA	NA	NA	947.944	NA
[truncated: 186 more columns]

## Sheet: Table S3 Boil effect extraction
Supplementary Table 3. Metabolite data of the size filtration experiment testing the effect of boiling during extraction given as mean of n=2 technical replicates.
								Eluate	Eluate
MS Mode	Metabolite	Adduct	RT standad	ΔRT	Δppm	m/z	RT	No Temp	Temp
pos	Arginine	[M+H]+	0.6	0.0609989	2	175.119	0.660999	20447.6	NA
pos	Hydroxynorvaline	[M+H]+	0.75	-0.0266024	4	134.082	0.723398	865293	1.19614e+06
pos	Ala-Ala	[M+H]+	0.68	0.0848455	3	161.092	0.764845	17691	25384.6
pos	Aminoadipic acid	[M+H]+	0.73	0.0397416	1	162.076	0.769742	21382.3	22450.6
pos	Cytidine 5'-monophosphate (5'-CMP)	[M+H]+	0.84	0.000169569	3	324.058	0.84017	144899	1.5387e+06
pos	Lys-Val	[M+H]+	0.92	0.00631155	3	246.18	0.926312	10019.3	32075.3
pos	Uridine 5'-monophosphate (5'-UMP)	[M+H]+	1.08	-0.126135	2	325.042	0.953865	18814	152717
pos	Adenosine 5'-diphosphate (5'-ADP)	[M+H]+	0.95	0.00610862	2	428.036	0.956109	NA	17738.2
pos	2-Picolinic acid	[M+H]+	1.08	-0.119851	5	124.04	0.960149	193892	192926
pos	Pro-Glu	[M+H]+	1.03	-0.0219022	3	245.112	1.0081	10327.8	NA
pos	Valine	[M+H]+	0.93	0.0812452	6	118.087	1.01125	783973	349964
pos	Pipecolic acid	[M+H]+	1.01	0.0706964	5	130.087	1.0807	8292.01	26869
pos	Gly-Pro	[M+H]+	1.09	0.00258085	3	173.092	1.09258	42802.7	NA
pos	Val-Asp	[M+H]+	1.12	-0.0190844	3	233.112	1.10092	155776	37999
pos	Adenine	[M+H]+	1.01	0.0968554	2	136.061	1.10686	1.54596e+06	443384
pos	Val-Gln	[M+H]+	1.12	-0.0123019	3	246.144	1.1077	112345	48514.2
pos	Guanidinobutyric acid	[M+H]+	0.99	0.12349	2	146.092	1.11349	NA	47664.9
pos	Cytidine 3'-monophosphate (3'-CMP)	[M+H]+	1.17	-0.0420052	2	324.058	1.12799	19419.4	50304.4
pos	Adenosine 5'-monophosphate (5'-AMP)	[M+H]+	1.25	-0.0793252	2	348.07	1.17067	247854	1.01318e+06
pos	Methionine	[M+H]+	1.16	0.0630161	3	150.058	1.22302	868140	301978
pos	Guanosine 5'-monophosphate (5'-GMP)	[M+H]+	1.4	-0.13978	1	364.065	1.26022	153139	1.02164e+06
pos	Citric acid	[M+H]+	1.37	-0.0102238	1	193.034	1.35978	681549	546784
pos	Ketoglutaric acid	[M+H]+	1.46	-0.0996374	2	147.028	1.36036	1.38155e+06	1.16536e+06
pos	Pyridoxin	[M+H]+	1.42	-0.0371366	3	170.081	1.38286	15047.3	NA
pos	Val-Glu	[M+H]+	1.42	-0.0192011	2	247.128	1.4008	344458	79326.1
pos	Pyroglutamic acid	[M+H]+	1.56	-0.0501806	5	130.051	1.50982	233377	174234
pos	His-Leu	[M+H]+	1.72	0.0228426	2	269.16	1.74284	50303.4	80032.3
pos	Adenosine 3'-monophosphate (3'-AMP)	[M+H]+	1.95	-0.0931461	2	348.069	1.85685	NA	18423.1
pos	Ala-Val	[M+H]+	1.88	-0.0102452	2	189.123	1.86975	45203.3	67247.4
pos	Leucine	[M+H]+	1.81	0.136872	5	132.103	1.94687	1.37928e+06	554657
pos	Uridine	[M+H]+	2.03	-0.0479264	1	245.076	1.98207	184276	394257
pos	Tyr-Asp	[M+H]+	1.96	0.0297462	3	297.107	1.98975	36833.1	12985.8
pos	Thr-Val	[M+H]+	2.05	0.0465057	3	219.133	2.09651	104485	50036.3
pos	Glu-Val	[M+H]+	2.24	-0.0105124	2	247.128	2.22949	92802.6	30991.1
pos	cGMP	[M+H]+	2.39	-0.028536	1	346.054	2.36146	22960.7	8566.89
pos	Adenosine	[M+H]+	2.69	-0.00185637	3	268.103	2.68814	1.46993e+07	24590778
pos	Deoxyadenosine	[M+H]+	2.78	0.0204448	3	252.108	2.80044	114108	679735
pos	Leu-Glu	[M+H]+	2.86	-0.0271732	2	261.144	2.83283	374885	180604
pos	Leu-Gly	[M+H]+	3.01	-0.0244446	2	189.123	2.98556	20108.9	48759.9
pos	Ser-Leu	[M+H]+	3.29	-0.0176787	3	219.133	3.27232	31540.2	48495
pos	Asp-Leu	[M+H]+	3.81	-0.0293152	1	247.128	3.78068	10291.1	25870.4
pos	Tryptophan	[M+H]+	4.16	0.0850415	1	205.097	4.24504	488899	241392
pos	5-(methylthio)adenosine	[M+H]+	4.2	0.131431	1	298.096	4.33143	NA	23496.7
pos	Flavin mononucleotide (FMN)	[M+H]+	5.29	-0.0406776	2	457.111	5.24932	10016.6	NA
pos	Riboflavine (Vitamine B2)	[M+H]+	5.87	-0.0279124	1	377.145	5.84209	19718.4	NA
neg	Cytidine 5'-diphosphate (5'-CDP)	[M-H]-	0.76	0.0260308	1	402.011	0.786031	NA	14919.8
neg	Nicotinamide adenine dinucleotide (NAD)	[M-H]-	1.67	-0.033743	1	662.103	1.63626	19405.9	NA
neg	Thymidine	[M-H]-	3.47	-0.0144781	1	241.083	3.45552	13830.3	42067.2
neg	Pantothenic acid (Vitamine B5)	[M-H]-	3.69	0.0484915	2	218.103	3.73849	30771.4	24934
neg	Leu-Val	[M-H]-	4.29	-0.0056495	1	229.155	4.28435	10819.8	9702.79
neg	Ile-Leu	[M-H]-	5.53	-0.0227425	1	243.171	5.50726	48149.8	50314.8

## Sheet: Table S4 Salt concentration
Supplementary Table 4. Metabolite data of the size filtration experiments testing 0.05 M, 0.5 M, and 1.5 M NaCl concentrations on protein-bound small molecules given as mean n=2 technical replicates.
								NaCl concentration in extraction buffer
								Eluate	Eluate	Eluate
MS Mode	Metabolite	Adduct	RT standad	ΔRT	Δppm	m/z	RT	50 mM	500 mM	1500 mM
pos	Arginine	[M+H]+	0.6	0.0552072	2	175.119	0.655207	57864.7	NA	NA
pos	Ala-Ala	[M+H]+	0.68	0.0948249	2	161.092	0.774825	25945.6	NA	NA
pos	Cytidine 5'-monophosphate (5'-CMP)	[M+H]+	0.84	0.0178517	2	324.058	0.857852	1.22596e+06	672451	22390.2
pos	Lys-Val	[M+H]+	0.92	0.0144927	2	246.181	0.934493	34015.5	7847.63	NA
pos	Uridine 5'-monophosphate (5'-UMP)	[M+H]+	1.08	-0.0994305	1	325.043	0.980569	123943	57704.4	4795.25
pos	Adenosine 5′-diphosphate (ADP)	[M+H]+	0.95	0.0345616	1	428.036	0.984562	12127.3	NA	NA
pos	Pipecolic acid	[M+H]+	1.01	0.100518	4	130.087	1.11052	93447.7	8702.43	NA
pos	Val-Asp	[M+H]+	1.12	-0.000131751	2	233.113	1.11987	42088.7	NA	NA
pos	Val-Gln	[M+H]+	1.12	0.00522169	2	246.144	1.12522	104983	15879.4	NA
pos	Cytidine 3'-monophosphate (3'-CMP)	[M+H]+	1.17	-0.0274108	2	324.058	1.14259	69953.2	NA	NA
pos	Adenine	[M+H]+	1.01	0.137963	0	136.062	1.14796	345686	235599	159189
pos	Adenosine 5'-monophosphate (5'-AMP)	[M+H]+	1.25	-0.0646048	1	348.07	1.1854	967464	573974	442126
pos	Methionine	[M+H]+	1.16	0.0812355	2	150.058	1.24124	236332	56810.9	16353
pos	Guanosine 5'-monophosphate (5'-GMP)	[M+H]+	1.4	-0.115169	1	364.065	1.28483	709974	302595	166571
pos	Val-Glu	[M+H]+	1.42	0.00650323	2	247.128	1.4265	85020.2	16070.8	NA
pos	Adenosine 3'-monophosphate (3'-AMP)	[M+H]+	1.95	-0.0722415	1	348.07	1.87776	19196	6362.96	NA
pos	His-Leu	[M+H]+	1.72	0.0658109	2	269.16	1.78581	52648.4	28383.6	6423.72
pos	Ala-Val	[M+H]+	1.88	0.00497869	2	189.123	1.88498	35173.2	22295.5	6510.83
pos	Leucine	[M+H]+	1.81	0.0558217	5	132.103	1.86582	195782	94730.9	33964.1
pos	2,3-Cyclic adenosine monophosphate (2,3-cAMP)	[M+H]+	2.02	-0.0180262	0	330.06	2.00197	12428	11501.2	NA
pos	Tyr-Asp	[M+H]+	1.96	0.0548584	1	297.107	2.01486	10815.3	NA	NA
pos	Uridine	[M+H]+	2.03	-0.0132367	2	245.076	2.01676	1.20739e+06	678318	27043.7
pos	Thr-Val	[M+H]+	2.05	0.0643705	2	219.133	2.11437	36891.8	23516.8	6133.31
pos	Glu-Val	[M+H]+	2.24	0.00126889	2	247.128	2.24127	25569.8	7479.86	NA
pos	2,3-Cyclic guanosine monophosphate (2,3-cGMP)	[M+H]+	2.39	-3.09987e-05	1	346.054	2.38997	29205.5	18738.4	NA
pos	Deoxyadenosine	[M+H]+	2.78	0.0345818	2	252.109	2.81458	1.03173e+06	998267	NA
pos	Leu-Glu	[M+H]+	2.86	-0.0121082	2	261.144	2.84789	196910	68268.8	NA
pos	Leu-Gly	[M+H]+	3.01	-0.00512686	1	189.123	3.00487	92544.1	20589	NA
pos	Ser-Leu	[M+H]+	3.29	-0.00779699	2	219.133	3.2822	60068.4	38176.6	12115
pos	Pantothenic acid (Vitamine B5)	[M+H]+	3.69	0.111554	2	247.128	3.80155	28054.1	10165.1	NA
pos	Zeatin riboside	[M+H]+	4.8	0.275855	1	352.161	5.07586	31241.4	44168.5	NA
pos	Flavin mononucleotide (FMN)	[M+H]+	5.29	-0.0409562	1	457.111	5.24904	12440.4	7638.24	NA
pos	Riboflavine	[M+H]+	5.87	-0.0211578	1	377.145	5.84884	63502.1	39906.1	15663.8
neg	2,3-Cyclic cytidine monophosphate (2,3-cCMP)	[M-H]-	0.82	0.0326533	0	304.034	0.852653	37104.8	4348.79	NA
neg	Inosine	[M-H]-	2.76	0.0538556	0	267.073	2.81386	NA	22329.9	18371.5
neg	Thymidine	[M-H]-	3.47	-0.0146172	1	241.083	3.45538	177217	105336	NA
neg	Leu-Val	[M-H]-	4.29	-0.00311384	2	229.155	4.28689	16192.3	7473.23	4525.68
neg	Ile-Leu	[M-H]-	5.53	-0.0201939	1	243.171	5.50981	51179.8	35524.2	10815.4

## Sheet: Table S5 proteins frcts B05&C01
Supplementary Table S5. Protein groups output table of LC-MS/MS proteomics analyses of SEC fractions B05 and C01 by MaxQuant. Selected fractions were analyzed from two independent experimental replicates. Data filtering to retrieve proteins specific to either fraction is marked by green fills (removal of reverse hits and contaminants, at least 2 unique peptides, intensity value in 2 replicates of…
Protein IDs	Majority protein IDs	Peptide counts (all)	Peptide counts (razor+unique)	Peptide counts (unique)	Fasta headers	Number of proteins	Peptides	Razor + unique peptides	Unique peptides	Peptides B05_11	Peptides B05_14	Peptides C01_11	Peptides C01_14	Razor + unique peptides B05_11	Razor + unique peptides B05_14	Razor + unique peptides C01_11	Razor + unique peptides C01_14	Unique peptides B05_11	Unique peptides B05_14	Unique peptides C01_11	Unique peptides C01_14	Sequence coverage [%]	Unique + razor sequence coverage [%]	Unique sequence coverage [%]	Mol. weight [kDa]	Sequence length	Sequence lengths	Q-value	Score	Sequence coverage B05_11 [%]	Sequence coverage B05_14 [%]	Sequence coverage C01_11 [%]	Sequence coverage C01_14 [%]	Intensity	Intensity B05_11	Intensity B05_14	Intensity C01_11	Intensity C01_14	LFQ intensity B05_11	LFQ intensity B05_14	LFQ intensity C01_11	LFQ intensity C01_14	MS/MS count B05_11	MS/MS count B05_14	MS/MS count C01_11	MS/MS count C01_14	MS/MS count	Only identified by site	Reverse
P00761;CON__P00761	P00761;CON__P00761	3;3	3;3	3;3	;	2	3	3	3	2	2	0	2	2	2	0	2	2	2	0	2	16.5	16.5	16.5	24.409	231	231;231	0	24.233	7.8	12.1	0	12.1	1110000000	51336000	618000000	0	440000000	0	380000000	0	592000000	2	3	0	4	9
CON__P04264;P04264;CON__Q9R0H5;CON__Q6NXH9;CON__Q8BGZ7;CON__P50446;CON__Q6IFZ6;CON__Q7Z794;CON__Q922U2;Q5XQN5;CON__Q5XQN5;ENSEMBL:ENSBTAP00000038253;CON__ENSEMBL:ENSBTAP00000038253;Q9R0H5;Q6NXH9;Q8BGZ7;P50446;Q6IFZ6;Q7Z794;Q922U2	CON__P04264;P04264	5;5;1;1;1;1;1;1;1;1;1;1;1;1;1;1;1;1;1;1	5;5;1;1;1;1;1;1;1;1;1;1;1;1;1;1;1;1;1;1	4;4;0;0;1;1;0;0;1;1;1;0;0;0;0;1;1;0;0;1	;	20	5	5	4	2	3	1	0	2	3	1	0	1	2	1	0	8.7	8.7	6.8	66.017	644	644;644;524;539;551;553;572;578;580;601;601;606;606;524;539;551;553;572;578;580	0	49.427	3.4	5.6	1.6	0	53803000	9443000	44059000	301320	0	0	27326000	0	0	2	3	2	0	7
CON__P13645;P13645;CON__Q7Z3Z0;CON__Q7Z3Y8;Q148H6;CON__Q148H6;CON__Q7Z3Y7;P02535-1;CON__P02535-1;Q7Z3Z0;Q7Z3Y8;Q7Z3Y7	CON__P13645;P13645;CON__Q7Z3Z0;CON__Q7Z3Y8;Q148H6;CON__Q148H6;CON__Q7Z3Y7;P02535-1;CON__P02535-1;Q7Z3Z0;Q7Z3Y8;Q7Z3Y7	2;2;1;1;1;1;1;1;1;1;1;1	2;2;1;1;1;1;1;1;1;1;1;1	2;2;1;1;1;1;1;1;1;1;1;1	;;;;;;;;;;;	12	2	2	2	2	0	1	0	2	0	1	0	2	0	1	0	3.5	3.5	3.5	59.51	593	593;593;450;459;464;464;486;570;570;450;459;486	0	14.617	3.5	0	2	0	7035700	6079300	0	956450	0	6079300	0	0	0	2	0	1	0	3
CON__P35527;P35527	CON__P35527;P35527	5;5	5;5	5;5	;	2	5	5	5	3	3	0	0	3	3	0	0	3	3	0	0	8.3	8.3	8.3	62.129	623	623;623	0	33.882	4.7	5.1	0	0	23626000	5166500	18460000	0	0	0	11449000	0	0	5	5	0	0	10
CON__P35908;P35908	CON__P35908;P35908	2;2	1;1	1;1	;	2	2	1	1	2	2	0	0	1	1	0	0	1	1	0	0	4.5	2.6	2.6	65.865	645	645;645	0.001931	6.1522	4.5	4.5	0	0	62630000	50733000	11897000	0	0	0	7378900	0	0	2	1	0	0	3
ENSEMBL:ENSBTAP00000016242	ENSEMBL:ENSBTAP00000016242	7	2	2		1	7	2	2	1	7	0	1	0	2	0	0	0	2	0	0	8.9	2.7	2.7	50.179	451	451	0	15.738	3.3	8.9	0	3.3	56659000	0	56659000	0	0	0	35141000	0	0	0	5	0	0	5
REV__sp|Q9C723|NADE_ARATH	REV__sp|Q9C723|NADE_ARATH	1	1	1		1	1	1	1	0	1	0	0	0	1	0	0	0	1	0	0	0	0	0	80.9	725	725	0.007951	5.6754	0	0	0	0	26420000	0	26420000	0	0	0	16386000	0	0	0	1	0	0	1		+
REV__sp|Q9CAU7|NEK2_ARATH	REV__sp|Q9CAU7|NEK2_ARATH	1	1	1		1	1	1	1	1	1	0	1	1	1	0	1	1	1	0	1	0	0	0	68.034	606	606	0.009574	5.6327	0	0	0	0	280000000	42948000	207000000	0	30607000	0	0	0	29928000	1	4	0	2	7		+
REV__sp|Q9LP10|Y1920_ARATH	REV__sp|Q9LP10|Y1920_ARATH	1	1	1		1	1	1	1	0	0	0	1	0	0	0	1	0	0	0	1	0	0	0	17.162	153	153	0.003704	5.9183	0	0	0	0	128000000	0	0	0	128000000	0	0	0	171000000	0	0	0	1	1		+
REV__sp|Q9SFC7|FB135_ARATH	REV__sp|Q9SFC7|FB135_ARATH	1	1	1		1	1	1	1	1	1	1	1	1	1	1	1	1	1	1	1	0	0	0	47.681	417	417	0.002879	6.1092	0	0	0	0	137000000	8240300	71873000	1617700	55300000	0	0	0	73991000	1	2	1	1	5		+
REV__sp|Q9SJF1|LSG12_ARATH	REV__sp|Q9SJF1|LSG12_ARATH	1	1	1		1	1	1	1	0	0	0	1	0	0	0	1	0	0	0	1	0	0	0	66.742	589	589	0.000979	6.2607	0	0	0	0	8025100	0	0	0	8025100	0	0	0	10737000	0	0	0	1	1		+
REV__tr|B6EUC4|B6EUC4_ARATH;REV__tr|B3H4U9|B3H4U9_ARATH	REV__tr|B6EUC4|B6EUC4_ARATH;REV__tr|B3H4U9|B3H4U9_ARATH	1;1	1;1	1;1	;	2	1	1	1	0	0	0	1	0	0	0	1	0	0	0	1	0	0	0	50.376	413	413;572	0.007246	5.7761	0	0	0	0	4777700	0	0	0	4777700	0	0	0	6392400	0	0	0	1	1		+
REV__tr|B3H607|B3H607_ARATH;REV__tr|Q84WK2|Q84WK2_ARATH	REV__tr|B3H607|B3H607_ARATH;REV__tr|Q84WK2|Q84WK2_ARATH	1;1	1;1	1;1	;	2	1	1	1	1	0	0	0	1	0	0	0	1	0	0	0	0	0	0	30.628	270	270;271	0.004625	5.9101	0	0	0	0	81486000	81486000	0	0	0	81486000	0	0	0	1	0	0	0	1		+
REV__tr|F4I2A1|F4I2A1_ARATH;REV__tr|F4I2A0|F4I2A0_ARATH	REV__tr|F4I2A1|F4I2A1_ARATH;REV__tr|F4I2A0|F4I2A0_ARATH	1;1	1;1	1;1	;	2	1	1	1	0	0	1	0	0	0	1	0	0	0	1	0	0	0	0	89.062	792	792;795	1	-2	0	0	0	0	3363800	0	0	3363800	0	0	0	33048000	0	0	0	1	0	1	+	+
REV__tr|F4JHM9|F4JHM9_ARATH	REV__tr|F4JHM9|F4JHM9_ARATH	1	1	1		1	1	1	1	0	0	0	1	0	0	0	1	0	0	0	1	0	0	0	211.98	1913	1913	0.006399	5.8286	0	0	0	0	88205000	0	0	0	88205000	0	0	0	118000000	0	0	0	1	1		+
REV__tr|F4K5Q9|F4K5Q9_ARATH	REV__tr|F4K5Q9|F4K5Q9_ARATH	1	1	1		1	1	1	1	1	0	0	0	1	0	0	0	1	0	0	0	0	0	0	37.912	338	338	0.005525	5.8823	0	0	0	0	109000000	109000000	0	0	0	109000000	0	0	0	1	0	0	0	1		+
REV__tr|Q9FHL4|Q9FHL4_ARATH	REV__tr|Q9FHL4|Q9FHL4_ARATH	1	1	1		1	1	1	1	1	0	0	0	1	0	0	0	1	0	0	0	0	0	0	19.824	182	182	0.001932	6.1707	0	0	0	0	8826100	8826100	0	0	0	8826100	0	0	0	1	0	0	0	1		+
REV__tr|Q9M8S5|Q9M8S5_ARATH	REV__tr|Q9M8S5|Q9M8S5_ARATH	1	1	1		1	1	1	1	0	1	0	0	0	1	0	0	0	1	0	0	0	0	0	42.445	379	379	0.008834	5.6723	0	0	0	0	14235000	0	14235000	0	0	0	8828700	0	0	0	2	0	0	2		+
sp|A2RVS6-2|SR34A_ARATH;sp|A2RVS6|SR34A_ARATH	sp|A2RVS6-2|SR34A_ARATH;sp|A2RVS6|SR34A_ARATH	2;2	2;2	2;2	;	2	2	2	2	2	0	0	0	2	0	0	0	2	0	0	0	9.1	9.1	9.1	33.462	297	297;300	0	19.879	9.1	0	0	0	31359000	31359000	0	0	0	31359000	0	0	0	2	0	0	0	2
sp|A3KPF8|PP131_ARATH	sp|A3KPF8|PP131_ARATH	1	1	1		1	1	1	1	1	0	0	0	1	0	0	0	1	0	0	0	2.8	2.8	2.8	64.011	576	576	0.002783	5.9331	2.8	0	0	0	318200	318200	0	0	0	318200	0	0	0	0	0	0	0	0
sp|A8MRX0-2|GSOX5_ARATH;sp|A8MRX0|GSOX5_ARATH	sp|A8MRX0-2|GSOX5_ARATH;sp|A8MRX0|GSOX5_ARATH	1;1	1;1	1;1	;	2	1	1	1	0	0	1	1	0	0	1	1	0	0	1	1	2.6	2.6	2.6	51.933	457	457;459	0	10.482	0	0	2.6	2.6	75379000	0	0	57679000	17699000	0	0	0	23681000	0	0	1	1	2
sp|B3LFA4|SYCC2_ARATH;sp|Q9LYL3|SYCC1_ARATH	sp|B3LFA4|SYCC2_ARATH	12;1	12;1	12;1		2	12	12	12	3	9	0	3	3	9	0	3	3	9	0	3	23.7	23.7	23.7	57.841	511	511;489	0	91.403	7	16.8	0	5.5	133000000	27622000	100000000	0	5016400	0	62135000	0	0	3	10	0	4	17
sp|B9DGD6-2|ACS_ARATH;sp|B9DGD6|ACS_ARATH	sp|B9DGD6-2|ACS_ARATH;sp|B9DGD6|ACS_ARATH	4;4	4;4	4;4	;	2	4	4	4	2	2	0	0	2	2	0	0	2	2	0	0	6.8	6.8	6.8	76.732	693	693;743	0	23.373	3	3.8	0	0	34246000	13147000	21099000	0	0	0	13086000	0	0	1	1	0	0	2
sp|Q0WV25|TBA4_ARATH;sp|P29511|TBA6_ARATH;sp|B9DGT7|TBA2_ARATH;tr|B9DFF8|B9DFF8_ARATH	sp|Q0WV25|TBA4_ARATH;sp|P29511|TBA6_ARATH;sp|B9DGT7|TBA2_ARATH;tr|B9DFF8|B9DFF8_ARATH	15;15;15;13	15;15;15;13	5;5;5;4	;;;	4	15	15	5	7	10	0	1	7	10	0	1	3	2	0	0	40.4	40.4	21.8	49.54	450	450;450;450;427	0	133.22	24.4	21.6	0	3.3	1050000000	383000000	649000000	0	15161000	383000000	403000000	0	0	8	11	0	1	20
tr|B3H6N1|B3H6N1_ARATH;sp|B9DGU7-3|TPK1_ARATH;sp|B9DGU7-2|TPK1_ARATH;sp|B9DGU7|TPK1_ARATH	tr|B3H6N1|B3H6N1_ARATH;sp|B9DGU7-3|TPK1_ARATH;sp|B9DGU7-2|TPK1_ARATH;sp|B9DGU7|TPK1_ARATH	1;1;1;1	1;1;1;1	1;1;1;1	;;;	4	1	1	1	0	0	0	1	0	0	0	1	0	0	0	1	5.6	5.6	5.6	20.069	180	180;197;264;267	0	7.4563	0	0	0	5.6	2665700	0	0	0	2665700	0	0	0	3566700	0	0	0	1	1
tr|A8MRI5|A8MRI5_ARATH;sp|P0DI07|HIS6B_ARATH;sp|B9DHD3|HIS6A_ARATH;sp|B9DHD3-2|HIS6A_ARATH;tr|F4IBL7|F4IBL7_ARATH	tr|A8MRI5|A8MRI5_ARATH;sp|P0DI07|HIS6B_ARATH;sp|B9DHD3|HIS6A_ARATH;sp|B9DHD3-2|HIS6A_ARATH;tr|F4IBL7|F4IBL7_ARATH	4;4;4;3;3	4;4;4;3;3	4;4;4;3;3	;;;;	5	4	4	4	3	2	0	0	3	2	0	0	3	2	0	0	17.1	17.1	17.1	40.665	362	362;417;417;304;415	0	47.494	14.9	5	0	0	39005000	32048000	6957400	0	0	32048000	0	0	0	3	2	0	0	5
sp|Q56WH1|TBA3_ARATH;sp|B9DHQ0|TBA5_ARATH	sp|Q56WH1|TBA3_ARATH;sp|B9DHQ0|TBA5_ARATH	13;13	3;3	2;2	;	2	13	3	2	5	10	0	1	1	2	0	0	0	2	0	0	29.1	10.4	6.7	49.654	450	450;450	0	23.055	15.3	19.3	0	3.3	141000000	8536900	132000000	0	0	0	82158000	0	0	1	3	0	0	4
sp|F4HPY8|ALKR6_ARATH	sp|F4HPY8|ALKR6_ARATH	5	1	1		1	5	1	1	0	0	3	3	0	0	1	0	0	0	1	0	15.2	3.3	3.3	36.351	330	330	0.007162	5.7245	0	0	10.6	8.5	1397000	0	0	1397000	0	0	0	13725000	0	0	0	1	0	1
sp|F4HYF3-2|DCYD1_ARATH;sp|F4HYF3|DCYD1_ARATH	sp|F4HYF3-2|DCYD1_ARATH;sp|F4HYF3|DCYD1_ARATH	3;2	3;2	3;2	;	2	3	3	3	1	2	1	0	1	2	1	0	1	2	1	0	11.8	11.8	11.8	41.688	382	382;401	0	23.711	3.7	8.1	3.7	0	75202000	40299000	25386000	9516900	0	0	15744000	0	0	0	2	1	0	3
sp|F4I3B3|RB47A_ARATH	sp|F4I3B3|RB47A_ARATH	3	3	2		1	3	3	2	3	1	1	1	3	1	1	1	2	0	1	0	7.9	7.9	5.8	48.483	445	445	0	27.525	7.9	2	2.9	2	36457000	8778800	8293400	1005300	18379000	8778800	0	0	0	4	1	1	1	7
sp|F4I7I0|ALAT1_ARATH	sp|F4I7I0|ALAT1_ARATH	10	10	7		1	10	10	7	5	6	0	0	5	6	0	0	5	3	0	0	20.6	20.6	14.7	59.82	543	543	0	87.105	10.9	13.1	0	0	305000000	177000000	128000000	0	0	177000000	0	0	0	6	7	0	0	13
tr|F4IBB3|F4IBB3_ARATH;tr|F4IBB0|F4IBB0_ARATH;sp|F4IBB2-2|PGML2_ARATH;sp|F4IBB2|PGML2_ARATH	tr|F4IBB3|F4IBB3_ARATH;tr|F4IBB0|F4IBB0_ARATH;sp|F4IBB2-2|PGML2_ARATH;sp|F4IBB2|PGML2_ARATH	2;2;2;2	2;2;2;2	2;2;2;2	;;;	4	2	2	2	1	1	0	0	1	1	0	0	1	1	0	0	8.6	8.6	8.6	33.868	302	302;303;318;343	0	11.41	5	3.6	0	0	89416000	2523500	86893000	0	0	2523500	0	0	0	1	1	0	0	2
sp|F4IKM1-2|TRNHB_ARATH;sp|F4IKM1-3|TRNHB_ARATH;sp|F4IKM1|TRNHB_ARATH	sp|F4IKM1-2|TRNHB_ARATH;sp|F4IKM1-3|TRNHB_ARATH;sp|F4IKM1|TRNHB_ARATH	3;3;3	3;3;3	2;2;2	;;	3	3	3	2	1	3	0	0	1	3	0	0	1	2	0	0	12.9	12.9	8.9	21.602	202	202;262;307	0	21.88	5	12.9	0	0	24027000	2169800	21857000	0	0	0	13556000	0	0	2	5	0	0	7
sp|F4IW10|EFGM2_ARATH;sp|Q9C641|EFGM1_ARATH	sp|F4IW10|EFGM2_ARATH;sp|Q9C641|EFGM1_ARATH	11;10	11;10	11;10	;	2	11	11	11	4	7	0	0	4	7	0	0	4	7	0	0	19.2	19.2	19.2	83.111	754	754;754	0	72.467	9.9	9.3	0	0	291000000	88009000	203000000	0	0	0	126000000	0	0	5	8	0	0	13
sp|F4IW47|TKTC2_ARATH	sp|F4IW47|TKTC2_ARATH	5	2	2		1	5	2	2	4	4	0	0	2	2	0	0	2	2	0	0	8.5	4	4	79.921	741	741	0	17.745	7.3	6.9	0	0	56378000	28974000	27403000	0	0	30059000	15911000	0	0	2	3	0	0	5
sp|F4J284|NU93B_ARATH	sp|F4J284|NU93B_ARATH	1	1	1		1	1	1	1	1	0	0	0	1	0	0	0	1	0	0	0	1.9	1.9	1.9	96.416	860	860	1	-2	1.9	0	0	0	17800000	17800000	0	0	0	17800000	0	0	0	1	0	0	0	1	+
sp|F4JCU3|MVD2_ARATH	sp|F4JCU3|MVD2_ARATH	3	3	2		1	3	3	2	1	2	0	0	1	2	0	0	1	1	0	0	11.2	11.2	9.1	46.247	419	419	0	26.505	5.3	6	0	0	35364000	10422000	24943000	0	0	10422000	0	0	0	1	2	0	0	3
sp|F4JLP5|PLPD2_ARATH;sp|A8MS68-2|PLPD1_ARATH;sp|A8MS68|PLPD1_ARATH	sp|F4JLP5|PLPD2_ARATH;sp|A8MS68-2|PLPD1_ARATH;sp|A8MS68|PLPD1_ARATH	2;1;1	2;1;1	2;1;1	;;	3	2	2	2	1	2	0	0	1	2	0	0	1	2	0	0	3.5	3.5	3.5	60.144	567	567;570;623	0	15.878	2.1	3.5	0	0	28103000	11570000	16533000	0	0	0	10254000	0	0	2	3	0	0	5
sp|F4JQZ3|REN1_ARATH	sp|F4JQZ3|REN1_ARATH	1	1	1		1	1	1	1	0	1	0	0	0	1	0	0	0	1	0	0	1.3	1.3	1.3	100.63	920	920	0.007143	5.7117	0	1.3	0	0	19058000	0	19058000	0	0	0	11820000	0	0	0	1	0	0	1
sp|F4JTE7|GPP1_ARATH	sp|F4JTE7|GPP1_ARATH	1	1	1		1	1	1	1	0	0	0	1	0	0	0	1	0	0	0	1	5	5	5	33.071	298	298	0.007099	5.6906	0	0	0	5	11007000	0	0	0	11007000	0	0	0	14727000	0	0	0	1	1
tr|B3H725|B3H725_ARATH;sp|F4K0E8|ISPG_ARATH;sp|F4K0E8-2|ISPG_ARATH	tr|B3H725|B3H725_ARATH;sp|F4K0E8|ISPG_ARATH;sp|F4K0E8-2|ISPG_ARATH	5;5;4	5;5;4	5;5;4	;;	3	5	5	5	4	1	0	0	4	1	0	0	4	1	0	0	7.9	7.9	7.9	80.421	717	717;741;740	0	56.189	6.6	1.4	0	0	26218000	20567000	5651200	0	0	20567000	0	0	0	4	2	0	0	6
sp|F4K2A1-2|FPGS1_ARATH;sp|F4K2A1|FPGS1_ARATH	sp|F4K2A1-2|FPGS1_ARATH;sp|F4K2A1|FPGS1_ARATH	2;2	2;2	2;2	;	2	2	2	2	0	0	1	2	0	0	1	2	0	0	1	2	4.3	4.3	4.3	56.637	513	513;571	0	16.43	0	0	2.3	4.3	10973000	0	0	938520	10034000	0	0	0	13426000	0	0	1	3	4
sp|F4KBF3|AAE17_ARATH	sp|F4KBF3|AAE17_ARATH	2	2	2		1	2	2	2	2	0	0	0	2	0	0	0	2	0	0	0	4.2	4.2	4.2	79.18	721	721	0	24.386	4.2	0	0	0	6936600	6936600	0	0	0	6936600	0	0	0	4	0	0	0	4
sp|F4KEV7-2|FHIT_ARATH;sp|F4KEV7|FHIT_ARATH	sp|F4KEV7-2|FHIT_ARATH;sp|F4KEV7|FHIT_ARATH	2;1	2;1	2;1	;	2	2	2	2	0	0	2	1	0	0	2	1	0	0	2	1	16.2	16.2	16.2	18.128	160	160;180	0	30.473	0	0	16.2	8.1	115000000	0	0	78181000	36643000	0	0	768000000	0	0	0	2	1	3
sp|P55737|HS902_ARATH;sp|P51818|HS903_ARATH;sp|O03986|HS904_ARATH;sp|P27323|HS901_ARATH	sp|P55737|HS902_ARATH;sp|P51818|HS903_ARATH;sp|O03986|HS904_ARATH;sp|P27323|HS901_ARATH	1;1;1;1	1;1;1;1	1;1;1;1	;;;	4	1	1	1	1	0	1	0	1	0	1	0	1	0	1	0	1.7	1.7	1.7	80.063	699	699;699;699;700	0	6.5683	1.7	0	1.7	0	2917500	2602200	0	315330	0	0	0	3098000	0	1	0	1	0	2
tr|F4I529|F4I529_ARATH;sp|O04151|CALR1_ARATH;sp|Q38858|CALR2_ARATH	tr|F4I529|F4I529_ARATH;sp|O04151|CALR1_ARATH;sp|Q38858|CALR2_ARATH	3;3;2	3;3;2	3;3;2	;;	3	3	3	3	3	0	0	0	3	0	0	0	3	0	0	0	6.6	6.6	6.6	49.142	424	424;425;424	0	20.671	6.6	0	0	0	11017000	11017000	0	0	0	11017000	0	0	0	4	0	0	0	4
sp|O04202|EIF3F_ARATH	sp|O04202|EIF3F_ARATH	1	1	1		1	1	1	1	1	0	0	0	1	0	0	0	1	0	0	0	6.1	6.1	6.1	31.862	293	293	0	13.004	6.1	0	0	0	2248800	2248800	0	0	0	2248800	0	0	0	1	0	0	0	1
sp|O04203|HSPR2_ARATH	sp|O04203|HSPR2_ARATH	1	1	1		1	1	1	1	1	0	0	0	1	0	0	0	1	0	0	0	1.6	1.6	1.6	49.243	435	435	1	-2	1.6	0	0	0	512000	512000	0	0	0	512000	0	0	0	0	0	0	0	0	+
sp|O04373|ILL4_ARATH	sp|O04373|ILL4_ARATH	1	1	1		1	1	1	1	1	0	0	0	1	0	0	0	1	0	0	0	3.2	3.2	3.2	48.263	440	440	0	11.708	3.2	0	0	0	6395300	6395300	0	0	0	6395300	0	0	0	1	0	0	0	1
sp|O04450|TCPE_ARATH;sp|O04450-2|TCPE_ARATH	sp|O04450|TCPE_ARATH;sp|O04450-2|TCPE_ARATH	9;8	9;8	9;8	;	2	9	9	9	6	5	0	0	6	5	0	0	6	5	0	0	16.8	16.8	16.8	59.384	535	535;459	0	77.315	14.6	7.9	0	0	79049000	46743000	32307000	0	0	32586000	34194000	0	0	6	6	0	0	12
sp|O04486|RAA2A_ARATH;sp|Q9SN35|RAA1D_ARATH;sp|Q9FJH0|RAA1F_ARATH;sp|Q9LNW1|RAA2B_ARATH;sp|Q9FIF9|RAA2D_ARATH;sp|Q96283|RAA2C_ARATH;sp|Q1PEX3|RAA1H_ARATH	sp|O04486|RAA2A_ARATH;sp|Q9SN35|RAA1D_ARATH;sp|Q9FJH0|RAA1F_ARATH	3;2;2;1;1;1;1	3;2;2;1;1;1;1	1;0;0;0;0;0;0	;;	7	3	3	1	2	2	0	0	2	2	0	0	1	0	0	0	16.1	16.1	6.5	24.108	217	217;214;217;214;217;217;218	0	29.236	11.5	9.7	0	0	39292000	13539000	25753000	0	0	13539000	0	0	0	2	3	0	0	5
sp|O04499|PMG1_ARATH	sp|O04499|PMG1_ARATH	23	12	12		1	23	12	12	2	2	3	22	1	1	2	11	1	1	2	11	42.5	23	23	60.579	557	557	0	81.29	5.4	4.7	6.5	40	407000000	8905900	3671300	5419400	389000000	0	0	0	520000000	1	1	2	15	19
sp|O04630-2|SYTM1_ARATH;sp|O04630|SYTM1_ARATH	sp|O04630-2|SYTM1_ARATH;sp|O04630|SYTM1_ARATH	1;1	1;1	1;1	;	2	1	1	1	1	0	0	0	1	0	0	0	1	0	0	0	1.8	1.8	1.8	77.336	676	676;709	0.00283	6.0457	1.8	0	0	0	457720	457720	0	0	0	457720	0	0	0	1	0	0	0	1
tr|F4JYE1|F4JYE1_ARATH;sp|O04983|ACCC_ARATH;tr|F4JYE0|F4JYE0_ARATH	tr|F4JYE1|F4JYE1_ARATH;sp|O04983|ACCC_ARATH;tr|F4JYE0|F4JYE0_ARATH	1;1;1	1;1;1	1;1;1	;;	3	1	1	1	1	0	0	0	1	0	0	0	1	0	0	0	3.2	3.2	3.2	54.164	499	499;537;555	0	9.0398	3.2	0	0	0	3987300	3987300	0	0	0	3987300	0	0	0	1	0	0	0	1
sp|O22145|OSGP2_ARATH	sp|O22145|OSGP2_ARATH	2	2	2		1	2	2	2	0	0	1	1	0	0	1	1	0	0	1	1	5.4	5.4	5.4	52.995	480	480	0	17.787	0	0	2.1	3.3	9958300	0	0	773070	9185300	0	0	0	12290000	0	0	1	1	2
sp|O22241|AROD4_ARATH;sp|Q9SGD6|AROD6_ARATH;sp|Q9ZUY3|AROD3_ARATH;sp|Q9FNJ8|AROD5_ARATH	sp|O22241|AROD4_ARATH;sp|Q9SGD6|AROD6_ARATH;sp|Q9ZUY3|AROD3_ARATH;sp|Q9FNJ8|AROD5_ARATH	2;1;1;1	2;1;1;1	2;1;1;1	;;;	4	2	2	2	2	1	0	0	2	1	0	0	2	1	0	0	6.6	6.6	6.6	45.924	424	424;413;424;425	0	15.442	6.6	4	0	0	22795000	14071000	8723900	0	0	14071000	0	0	0	2	1	0	0	3
sp|O22263|PDI21_ARATH;tr|A8MSC5|A8MSC5_ARATH;tr|F4IL52|F4IL52_ARATH;tr|F4IL53|F4IL53_ARATH	sp|O22263|PDI21_ARATH;tr|A8MSC5|A8MSC5_ARATH;tr|F4IL52|F4IL52_ARATH;tr|F4IL53|F4IL53_ARATH	14;11;10;7	14;11;10;7	14;11;10;7	;;;	4	14	14	14	0	0	2	14	0	0	2	14	0	0	2	14	44.6	44.6	44.6	39.496	361	361;335;323;266	0	125.07	0	0	5.5	44.6	345000000	0	0	4951300	340000000	0	0	48645000	455000000	0	0	2	17	19
sp|O22287|GMPP1_ARATH;sp|Q9M2S0|GMPP2_ARATH	sp|O22287|GMPP1_ARATH;sp|Q9M2S0|GMPP2_ARATH	1;1	1;1	1;1	;	2	1	1	1	1	0	0	0	1	0	0	0	1	0	0	0	5.5	5.5	5.5	39.577	361	361;364	0	7.6894	5.5	0	0	0	8272600	8272600	0	0	0	8272600	0	0	0	1	0	0	0	1
sp|O22468|MSI2_ARATH;sp|O22469|MSI3_ARATH	sp|O22468|MSI2_ARATH;sp|O22469|MSI3_ARATH	2;1	2;1	2;1	;	2	2	2	2	1	1	0	0	1	1	0	0	1	1	0	0	5.3	5.3	5.3	46.703	415	415;424	0	17.192	3.1	2.2	0	0	16429000	14031000	2398000	0	0	14031000	0	0	0	1	1	0	0	2
sp|O22707|ALKR3_ARATH	sp|O22707|ALKR3_ARATH	6	1	1		1	6	1	1	0	0	2	6	0	0	0	1	0	0	0	1	15.1	3.5	3.5	38.16	345	345	0	8.7112	0	0	6.7	15.1	118000000	0	0	0	118000000	0	0	0	157000000	0	0	0	2	2
sp|Q9SGY2|ACLA1_ARATH;sp|O22718|ACLA2_ARATH;tr|F4I5V8|F4I5V8_ARATH;sp|O80526|ACLA3_ARATH	sp|Q9SGY2|ACLA1_ARATH;sp|O22718|ACLA2_ARATH;tr|F4I5V8|F4I5V8_ARATH	4;4;4;1	4;4;4;1	4;4;4;1	;;	4	4	4	4	2	0	2	3	2	0	2	3	2	0	2	3	8.3	8.3	8.3	46.678	423	423;423;443;424	0	34.804	5.4	0	5.4	5.9	39384000	16926000	0	13196000	9262400	18177000	0	0	11142000	2	0	2	4	8
sp|O22827|MOC2B_ARATH	sp|O22827|MOC2B_ARATH	2	2	2		1	2	2	2	2	0	0	0	2	0	0	0	2	0	0	0	15.7	15.7	15.7	22.216	198	198	0	16.28	15.7	0	0	0	18956000	18956000	0	0	0	18956000	0	0	0	3	0	0	0	3
tr|F4IS32|F4IS32_ARATH;sp|O22832|STAD7_ARATH	tr|F4IS32|F4IS32_ARATH;sp|O22832|STAD7_ARATH	21;21	21;21	14;14	;	2	21	21	14	9	19	0	0	9	19	0	0	7	12	0	0	51.9	51.9	36.7	45.65	401	401;401	0	192.05	30.9	48.1	0	0	2100000000	638000000	1460000000	0	0	803000000	742000000	0	0	12	25	0	0	37
sp|O22886|DCUP2_ARATH	sp|O22886|DCUP2_ARATH	4	4	4		1	4	4	4	2	1	0	1	2	1	0	1	2	1	0	1	14.2	14.2	14.2	43.579	394	394	0	30.759	8.9	2.5	0	2.8	54434000	30357000	21241000	0	2835500	30357000	0	0	0	2	0	0	1	3
sp|O23193|CBSX1_ARATH	sp|O23193|CBSX1_ARATH	2	2	2		1	2	2	2	0	0	0	2	0	0	0	2	0	0	0	2	8.1	8.1	8.1	25.768	236	236	0	13.787	0	0	0	8.1	42052000	0	0	0	42052000	0	0	0	56264000	0	0	0	2	2
sp|O23247|SYRM_ARATH	sp|O23247|SYRM_ARATH	19	19	15		1	19	19	15	9	15	0	1	9	15	0	1	7	11	0	0	29.8	29.8	23.5	72.386	642	642	0	144.61	19.5	22.7	0	1.6	365000000	121000000	239000000	0	5015800	141000000	129000000	0	0	10	18	0	1	29
sp|O23249|CKS1_ARATH	sp|O23249|CKS1_ARATH	2	2	2		1	2	2	2	0	0	1	1	0	0	1	1	0	0	1	1	18.4	18.4	18.4	10.521	87	87	0	11.065	0	0	9.2	9.2	2440600	0	0	1230400	1210200	0	0	0	1619200	0	0	1	1	2
sp|O23252|IF4E1_ARATH	sp|O23252|IF4E1_ARATH	1	1	1		1	1	1	1	0	0	0	1	0	0	0	1	0	0	0	1	5.5	5.5	5.5	26.519	235	235	0	6.7418	0	0	0	5.5	1458000	0	0	0	1458000	0	0	0	1950700	0	0	0	1	1
sp|O23254|GLYC4_ARATH;sp|Q9SVM4|GLYC5_ARATH	sp|O23254|GLYC4_ARATH	11;1	11;1	11;1		2	11	11	11	5	9	0	0	5	9	0	0	5	9	0	0	30.4	30.4	30.4	51.717	471	471;470	0	113	13.2	24.6	0	0	558000000	162000000	397000000	0	0	216000000	192000000	0	0	6	10	0	0	16
tr|F4JTV5|F4JTV5_ARATH;tr|F4JTV4|F4JTV4_ARATH;sp|O23255|SAHH1_ARATH;tr|A8MQP1|A8MQP1_ARATH;sp|Q9LK36|SAHH2_ARATH	tr|F4JTV5|F4JTV5_ARATH;tr|F4JTV4|F4JTV4_ARATH;sp|O23255|SAHH1_ARATH;tr|A8MQP1|A8MQP1_ARATH;sp|Q9LK36|SAHH2_ARATH	4;4;4;3;3	4;4;4;3;3	4;4;4;3;3	;;;;	5	4	4	4	2	2	0	0	2	2	0	0	2	2	0	0	12.1	12.1	12.1	40.019	364	364;440;485;325;485	0	26.207	6.9	5.2	0	0	20346000	6405800	13940000	0	0	0	8645800	0	0	2	2	0	0	4
sp|O23264|SEBP1_ARATH;sp|Q93WN0|SEBP2_ARATH	sp|O23264|SEBP1_ARATH	7;2	7;2	7;2		2	7	7	7	0	0	2	6	0	0	2	6	0	0	2	6	18.8	18.8	18.8	54.056	490	490;487	0	51.502	0	0	6.3	16.3	261000000	0	0	18724000	242000000	0	0	0	324000000	0	0	2	6	8
sp|O23404-4|PPDK1_ARATH;sp|O23404-2|PPDK1_ARATH;sp|O23404-3|PPDK1_ARATH;sp|O23404|PPDK1_ARATH	sp|O23404-4|PPDK1_ARATH;sp|O23404-2|PPDK1_ARATH;sp|O23404-3|PPDK1_ARATH;sp|O23404|PPDK1_ARATH	1;1;1;1	1;1;1;1	1;1;1;1	;;;	4	1	1	1	1	0	1	0	1	0	1	0	1	0	1	0	1.3	1.3	1.3	93.379	857	857;875;956;963	0	6.6693	1.3	0	1.3	0	234000000	220000000	0	14005000	0	0	0	138000000	0	1	0	1	0	2
sp|O23512|PPD_ARATH	sp|O23512|PPD_ARATH	1	1	1		1	1	1	1	0	1	0	0	0	1	0	0	0	1	0	0	4.2	4.2	4.2	29.014	262	262	0	9.7678	0	4.2	0	0	50878000	0	50878000	0	0	0	31555000	0	0	0	1	0	0	1
sp|O23654|VATA_ARATH	sp|O23654|VATA_ARATH	8	8	8		1	8	8	8	4	6	0	0	4	6	0	0	4	6	0	0	13.2	13.2	13.2	68.812	623	623	0	92.864	8.7	10.8	0	0	113000000	21284000	91677000	0	0	29412000	48730000	0	0	5	8	0	0	13
sp|O23657|RABC1_ARATH;sp|O49841|RAC2A_ARATH	sp|O23657|RABC1_ARATH	3;1	3;1	3;1		2	3	3	3	2	2	0	0	2	2	0	0	2	2	0	0	16.5	16.5	16.5	23.53	212	212;210	0	19.722	11.3	9	0	0	24987000	5718300	19269000	0	0	5718300	0	0	0	2	4	0	0	6
sp|O23676|MGN_ARATH	sp|O23676|MGN_ARATH	2	2	2		1	2	2	2	2	0	2	1	2	0	2	1	2	0	2	1	18.7	18.7	18.7	17.458	150	150	0	23.058	18.7	0	18.7	7.3	152000000	25332000	0	92161000	34250000	87600000	0	843000000	0	2	0	3	1	6
sp|O23715|PSA3_ARATH	sp|O23715|PSA3_ARATH	1	1	1		1	1	1	1	1	0	0	1	1	0	0	1	1	0	0	1	4.8	4.8	4.8	27.377	249	249	0	8.7615	4.8	0	0	4.8	3085000	1077500	0	0	2007500	0	0	0	2686000	1	0	0	1	2
sp|O23722|MVD1_ARATH	sp|O23722|MVD1_ARATH	2	1	1		1	2	1	1	1	1	0	0	1	0	0	0	1	0	0	0	6.1	3.9	3.9	45.585	412	412	0	16.692	3.9	2.2	0	0	28290000	28290000	0	0	0	28290000	0	0	0	1	0	0	0	1
sp|O24456-2|GBLPA_ARATH;sp|O24456|GBLPA_ARATH	sp|O24456-2|GBLPA_ARATH;sp|O24456|GBLPA_ARATH	3;3	1;1	1;1	;	2	3	1	1	1	1	0	2	0	1	0	1	0	1	0	1	6.5	4	4	30.539	276	276;327	0	7.1709	2.5	4	0	6.5	14422000	0	3284100	0	11138000	0	0	0	14902000	0	1	0	1	2
sp|O24466|RAE1A_ARATH	sp|O24466|RAE1A_ARATH	3	1	1		1	3	1	1	1	2	0	0	1	0	0	0	1	0	0	0	13.9	5.1	5.1	23.939	216	216	0	6.8489	5.1	8.8	0	0	2609000	2609000	0	0	0	2609000	0	0	0	1	0	0	0	1
tr|Q2V3Q0|Q2V3Q0_ARATH;sp|P30186|PSA7A_ARATH;sp|O24616|PSA7B_ARATH	tr|Q2V3Q0|Q2V3Q0_ARATH;sp|P30186|PSA7A_ARATH;sp|O24616|PSA7B_ARATH	1;1;1	1;1;1	1;1;1	;;	3	1	1	1	0	0	0	1	0	0	0	1	0	0	0	1	3.3	3.3	3.3	26.569	243	243;250;250	0.002841	6.0524	0	0	0	3.3	5319700	0	0	0	5319700	0	0	0	7117600	0	0	0	1	1
sp|O24653|GDI2_ARATH	sp|O24653|GDI2_ARATH	22	12	12		1	22	12	12	7	11	4	18	4	4	2	10	4	4	2	10	55	31.3	31.3	49.538	444	444	0	82.147	20	23.9	10.6	43.9	548000000	72192000	88805000	12744000	375000000	55330000	54352000	186000000	458000000	4	5	2	13	24
sp|O48661|SPD2_ARATH	sp|O48661|SPD2_ARATH	6	4	4		1	6	4	4	3	3	1	0	2	2	1	0	2	2	1	0	24.1	15.3	15.3	37.14	340	340	0	43.084	15.3	12.9	4.1	0	103000000	61754000	39974000	1368100	0	61754000	0	0	0	3	2	1	0	6
sp|O48676-2|U74B1_ARATH;sp|O48676|U74B1_ARATH	sp|O48676-2|U74B1_ARATH;sp|O48676|U74B1_ARATH	2;2	2;2	2;2	;	2	2	2	2	0	0	0	2	0	0	0	2	0	0	0	2	8.8	8.8	8.8	26.302	240	240;460	0	15.346	0	0	0	8.8	28761000	0	0	0	28761000	0	0	0	38481000	0	0	0	4	4
sp|O49203|NDK3_ARATH;sp|Q8LAH8|NDK4_ARATH;tr|F4JPD8|F4JPD8_ARATH	sp|O49203|NDK3_ARATH	7;3;3	7;3;3	7;3;3		3	7	7	7	2	7	0	0	2	7	0	0	2	7	0	0	24.4	24.4	24.4	25.734	238	238;237;467	0	47.779	7.6	24.4	0	0	295000000	15957000	279000000	0	0	15957000	173000000	0	0	2	10	0	0	12
sp|O49213|FCL1_ARATH	sp|O49213|FCL1_ARATH	7	7	3		1	7	7	3	0	0	1	6	0	0	1	6	0	0	1	2	19.5	19.5	8	35.569	323	323	0	70.023	0	0	4.3	19.5	325000000	0	0	156000000	170000000	0	0	0	227000000	0	0	3	6	9
sp|O49299|PGMC1_ARATH	sp|O49299|PGMC1_ARATH	32	32	20		1	32	32	20	5	8	11	32	5	8	11	32	1	3	6	20	51.1	51.1	33.1	63.17	583	583	0	272.19	9.8	16	24.7	51.1	3410000000	60116000	160000000	85500000	3100000000	89256000	116000000	786000000	4150000000	5	8	11	39	63
sp|O49429-2|MORF1_ARATH;sp|O49429|MORF1_ARATH	sp|O49429-2|MORF1_ARATH;sp|O49429|MORF1_ARATH	1;1	1;1	1;1	;	2	1	1	1	1	1	0	1	1	1	0	1	1	1	0	1	3.2	3.2	3.2	43.657	406	406;419	0	10.945	3.2	3.2	0	3.2	34215000	18022000	11375000	0	4817100	0	0	0	6445100	1	1	0	1	3
sp|O49453|Y4844_ARATH	sp|O49453|Y4844_ARATH	4	4	4		1	4	4	4	0	0	1	4	0	0	1	4	0	0	1	4	26.8	26.8	26.8	16.459	153	153	0	33.983	0	0	10.5	26.8	293000000	0	0	220000000	72470000	0	0	0	96963000	0	0	1	3	4
tr|F4JKM2|F4JKM2_ARATH;sp|O49482|CADH5_ARATH	tr|F4JKM2|F4JKM2_ARATH;sp|O49482|CADH5_ARATH	9;9	9;9	9;9	;	2	9	9	9	5	5	0	0	5	5	0	0	5	5	0	0	31.1	31.1	31.1	38.716	357	357;357	0	90.665	17.9	19.3	0	0	436000000	300000000	137000000	0	0	300000000	0	0	0	6	5	0	0	11
sp|O49513|RAA1E_ARATH	sp|O49513|RAA1E_ARATH	2	1	1		1	2	1	1	0	2	0	0	0	1	0	0	0	1	0	0	9.7	5.1	5.1	24.33	217	217	0	13.37	0	9.7	0	0	16646000	0	16646000	0	0	0	10324000	0	0	0	1	0	0	1
sp|O49543|MNIF1_ARATH;tr|A8MSF1|A8MSF1_ARATH	sp|O49543|MNIF1_ARATH;tr|A8MSF1|A8MSF1_ARATH	4;3	4;3	4;3	;	2	4	4	4	2	2	0	0	2	2	0	0	2	2	0	0	16.1	16.1	16.1	50.295	453	453;325	0	57.11	9.5	6.6	0	0	85795000	28639000	57157000	0	0	0	35449000	0	0	3	3	0	0	6
sp|P93047-2|HMGB3_ARATH;sp|P93047|HMGB3_ARATH;sp|O49596-2|HMGB2_ARATH;sp|O49596-3|HMGB2_ARATH;sp|O49596|HMGB2_ARATH;sp|P93047-3|HMGB3_ARATH	sp|P93047-2|HMGB3_ARATH;sp|P93047|HMGB3_ARATH;sp|O49596-2|HMGB2_ARATH;sp|O49596-3|HMGB2_ARATH;sp|O49596|HMGB2_ARATH;sp|P93047-3|HMGB3_ARATH	1;1;1;1;1;1	1;1;1;1;1;1	1;1;1;1;1;1	;;;;;	6	1	1	1	0	0	0	1	0	0	0	1	0	0	0	1	9.3	9.3	9.3	15.645	140	140;141;142;143;144;147	0	8.5434	0	0	0	9.3	40334000	0	0	0	40334000	0	0	0	53966000	0	0	0	2	2
sp|O49629|PAP2_ARATH	sp|O49629|PAP2_ARATH	3	2	2		1	3	2	2	0	0	2	3	0	0	1	2	0	0	1	2	11.9	7.1	7.1	33.655	310	310	0	13.791	0	0	9.7	11.9	19230000	0	0	643860	18587000	0	0	0	24869000	0	0	1	2	3
sp|O50008|METE1_ARATH;sp|O22824|FH2_ARATH	sp|O50008|METE1_ARATH	43;1	43;1	24;1		2	43	43	24	10	39	0	6	10	39	0	6	5	21	0	2	51.9	51.9	31.8	84.356	765	765;894	0	323.31	15.2	48	0	6.4	6560000000	766000000	5720000000	0	71757000	821000000	3490000000	0	87246000	11	58	0	8	77
sp|O50039|OTC_ARATH	sp|O50039|OTC_ARATH	2	2	2		1	2	2	2	1	1	0	0	1	1	0	0	1	1	0	0	5.9	5.9	5.9	41.002	375	375	0	13.064	3.7	2.1	0	0	13070000	6141900	6928000	0	0	0	4296800	0	0	2	2	0	0	4
sp|O64527|Y1926_ARATH	sp|O64527|Y1926_ARATH	2	2	2		1	2	2	2	0	0	1	1	0	0	1	1	0	0	1	1	14.5	14.5	14.5	18.486	166	166	0	12.656	0	0	6.6	7.8	4877400	0	0	1136300	3741100	0	0	11164000	0	0	0	1	1	2
sp|O64530|STR1_ARATH;sp|O64530-2|STR1_ARATH;tr|A8MR47|A8MR47_ARATH	sp|O64530|STR1_ARATH;sp|O64530-2|STR1_ARATH;tr|A8MR47|A8MR47_ARATH	11;10;8	11;10;8	11;10;8	;;	3	11	11	11	0	0	3	11	0	0	3	11	0	0	3	11	26.9	26.9	26.9	41.893	379	379;322;282	0	133.48	0	0	10.8	26.9	479000000	0	0	13940000	465000000	0	0	239000000	520000000	0	0	3	11	14
sp|O64733-2|U87A2_ARATH;sp|O64733|U87A2_ARATH	sp|O64733-2|U87A2_ARATH;sp|O64733|U87A2_ARATH	5;5	5;5	5;5	;	2	5	5	5	0	0	2	5	0	0	2	5	0	0	2	5	11.5	11.5	11.5	51.599	454	454;455	0	36.096	0	0	4.8	11.5	131000000	0	0	2474700	129000000	0	0	50130000	146000000	0	0	2	6	8
tr|F4KGI8|F4KGI8_ARATH;sp|O65201|ACOX2_ARATH	tr|F4KGI8|F4KGI8_ARATH;sp|O65201|ACOX2_ARATH	3;3	3;3	3;3	;	2	3	3	3	2	1	0	0	2	1	0	0	2	1	0	0	5.7	5.7	5.7	72.261	646	646;692	0	20.63	4.5	1.2	0	0	8976100	5489000	3487100	0	0	5489000	0	0	0	2	1	0	0	3
sp|O65251|FEN1_ARATH;tr|F4K191|F4K191_ARATH	sp|O65251|FEN1_ARATH;tr|F4K191|F4K191_ARATH	1;1	1;1	1;1	;	2	1	1	1	0	0	0	1	0	0	0	1	0	0	0	1	4.7	4.7	4.7	42.797	383	383;453	0	12.588	0	0	0	4.7	28779000	0	0	0	28779000	0	0	0	38505000	0	0	0	1	1
sp|O65258|BAM2_ARATH	sp|O65258|BAM2_ARATH	2	2	2		1	2	2	2	2	0	0	0	2	0	0	0	2	0	0	0	5.2	5.2	5.2	61.397	542	542	0	13.732	5.2	0	0	0	12340000	12340000	0	0	0	12340000	0	0	0	2	0	0	0	2
sp|O65271|FOLD4_ARATH	sp|O65271|FOLD4_ARATH	2	2	2		1	2	2	2	1	0	1	2	1	0	1	2	1	0	1	2	6.4	6.4	6.4	38.741	360	360	0	24.111	3.3	0	3.1	6.4	22840000	9258900	0	1159400	12421000	0	0	0	16620000	1	0	1	3	5
sp|O65282|CH10C_ARATH	sp|O65282|CH10C_ARATH	15	15	15		1	15	15	15	5	14	3	3	5	14	3	3	5	14	3	3	54.9	54.9	54.9	26.802	253	253	0	140.26	25.3	51.4	11.9	13	2660000000	733000000	1900000000	2327800	21601000	644000000	1260000000	24782000	32865000	5	19	2	3	29
sp|O65378|ACCO3_ARATH	sp|O65378|ACCO3_ARATH	2	1	1		1	2	1	1	0	0	0	2	0	0	0	1	0	0	0	1	7.5	5	5	36.531	320	320	0	7.1883	0	0	0	7.5	36722000	0	0	0	36722000	0	0	0	49133000	0	0	0	1	1
sp|O65396|GCST_ARATH	sp|O65396|GCST_ARATH	14	14	14		1	14	14	14	0	0	2	12	0	0	2	12	0	0	2	12	37.5	37.5	37.5	44.444	408	408	0	102.16	0	0	6.1	34.8	500000000	0	0	4467700	496000000	0	0	0	663000000	0	0	2	17	19
sp|O65639|CSP1_ARATH	sp|O65639|CSP1_ARATH	1	1	1		1	1	1	1	1	0	0	0	1	0	0	0	1	0	0	0	4.3	4.3	4.3	30.087	299	299	0	6.9102	4.3	0	0	0	1429700	1429700	0	0	0	1429700	0	0	0	2	0	0	0	2
sp|O65719|HSP7C_ARATH;sp|Q9LHA8|MD37C_ARATH;sp|Q9S9N1|HSP7E_ARATH	sp|O65719|HSP7C_ARATH;sp|Q9LHA8|MD37C_ARATH	10;6;3	3;0;0	3;0;0	;	3	10	3	3	8	7	0	1	3	1	0	0	3	1	0	0	22.8	8.3	8.3	71.147	649	649;650;646	0	30.792	18.5	14.5	0	2.5	21084000	14800000	6284500	0	0	14800000	0	0	0	4	1	0	0	5
sp|O80476|MES2_ARATH	sp|O80476|MES2_ARATH	1	1	1		1	1	1	1	0	0	0	1	0	0	0	1	0	0	0	1	5.7	5.7	5.7	29.667	263	263	0	7.2461	0	0	0	5.7	50438000	0	0	0	50438000	0	0	0	67485000	0	0	0	1	1
sp|Q9LV79|RAH1A_ARATH;sp|Q9SID8|RAH1D_ARATH;sp|Q9LFT9|RAH1E_ARATH;sp|O80501|RAH1B_ARATH;sp|Q9SMR4|RAH1C_ARATH	sp|Q9LV79|RAH1A_ARATH;sp|Q9SID8|RAH1D_ARATH;sp|Q9LFT9|RAH1E_ARATH;sp|O80501|RAH1B_ARATH;sp|Q9SMR4|RAH1C_ARATH	1;1;1;1;1	1;1;1;1;1	1;1;1;1;1	;;;;	5	1	1	1	1	1	0	0	1	1	0	0	1	1	0	0	5.3	5.3	5.3	23.12	206	206;207;207;208;214	0	10.715	5.3	5.3	0	0	30667000	13785000	16882000	0	0	0	10470000	0	0	1	2	0	0	3
sp|O80543|Y1280_ARATH	sp|O80543|Y1280_ARATH	4	4	4		1	4	4	4	1	3	0	0	1	3	0	0	1	3	0	0	12.4	12.4	12.4	39.365	355	355	0	31.851	2.3	10.1	0	0	48049000	12348000	35701000	0	0	0	22142000	0	0	1	3	0	0	4
sp|O80568|ITPK4_ARATH	sp|O80568|ITPK4_ARATH	2	2	2		1	2	2	2	2	1	0	0	2	1	0	0	2	1	0	0	5.7	5.7	5.7	54.18	488	488	0	33.831	5.7	3.1	0	0	93347000	77712000	15635000	0	0	77712000	0	0	0	2	1	0	0	3
sp|O80574|DAPB1_ARATH	sp|O80574|DAPB1_ARATH	6	6	2		1	6	6	2	4	4	0	0	4	4	0	0	2	1	0	0	21.3	21.3	9.2	37.55	347	347	0	39.376	16.4	10.7	0	0	144000000	46098000	97720000	0	0	41167000	65538000	0	0	4	4	0	0	8
sp|O80713|SDR3A_ARATH	sp|O80713|SDR3A_ARATH	1	1	1		1	1	1	1	1	0	0	0	1	0	0	0	1	0	0	0	3.1	3.1	3.1	26.9	257	257	0.008787	5.6636	3.1	0	0	0	1989400	1989400	0	0	0	1989400	0	0	0	1	0	0	0	1
sp|O80775|WDR55_ARATH;sp|O80775-2|WDR55_ARATH	sp|O80775|WDR55_ARATH	3;1	3;1	3;1		2	3	3	3	0	0	2	1	0	0	2	1	0	0	2	1	8.5	8.5	8.5	38.425	353	353;296	0	23.116	0	0	6.5	2	12987000	0	0	7204800	5782700	0	0	70784000	0	0	0	2	1	3
sp|O80840|PMM_ARATH	sp|O80840|PMM_ARATH	8	8	8		1	8	8	8	2	2	2	8	2	2	2	8	2	2	2	8	34.6	34.6	34.6	27.761	246	246	0	78.282	11.8	8.5	11.8	34.6	180000000	11645000	21436000	3216900	143000000	12708000	10935000	30413000	194000000	2	2	2	10	16
sp|O80852|GSTF9_ARATH;sp|O80852-2|GSTF9_ARATH	sp|O80852|GSTF9_ARATH;sp|O80852-2|GSTF9_ARATH	10;8	8;6	8;6	;	2	10	8	8	0	0	1	10	0	0	0	8	0	0	0	8	39.5	39.5	39.5	24.146	215	215;166	0	57.262	0	0	4.2	39.5	333000000	0	0	0	333000000	0	0	0	445000000	0	0	0	13	13
sp|O80944|AKRC8_ARATH;sp|O80944-3|AKRC8_ARATH;sp|O80944-2|AKRC8_ARATH;sp|Q84TF0|AKRCA_ARATH;sp|Q0PGJ6-2|AKRC9_ARATH;sp|Q0PGJ6|AKRC9_ARATH	sp|O80944|AKRC8_ARATH;sp|O80944-3|AKRC8_ARATH;sp|O80944-2|AKRC8_ARATH	9;8;8;2;1;1	9;8;8;2;1;1	9;8;8;2;1;1	;;	6	9	9	9	0	0	0	9	0	0	0	9	0	0	0	9	24.8	24.8	24.8	34.684	311	311;290;291;314;283;315	0	56.434	0	0	0	24.8	90132000	0	0	0	90132000	0	0	0	121000000	0	0	0	9	9
sp|O80990|CIA1_ARATH;sp|O80990-2|CIA1_ARATH	sp|O80990|CIA1_ARATH;sp|O80990-2|CIA1_ARATH	4;3	4;3	4;3	;	2	4	4	4	1	0	0	3	1	0	0	3	1	0	0	3	13.1	13.1	13.1	39.131	352	352;337	0	31.912	4.5	0	0	8.5	15668000	1021500	0	0	14647000	0	0	0	19597000	2	0	0	4	6
sp|O81014|ISPE_ARATH	sp|O81014|ISPE_ARATH	1	1	1		1	1	1	1	0	0	0	1	0	0	0	1	0	0	0	1	3.4	3.4	3.4	42.042	383	383	0	8.6013	0	0	0	3.4	6059600	0	0	0	6059600	0	0	0	8107600	0	0	0	1	1
sp|O81024|EKI_ARATH	sp|O81024|EKI_ARATH	1	1	1		1	1	1	1	0	0	0	1	0	0	0	1	0	0	0	1	1.9	1.9	1.9	42.859	374	374	0.007233	5.7707	0	0	0	1.9	8300800	0	0	0	8300800	0	0	0	11106000	0	0	0	1	1
sp|O81127-3|RSZ21_ARATH;sp|O81127-2|RSZ21_ARATH;sp|O81127|RSZ21_ARATH;sp|Q9SJA6|RZ22A_ARATH;sp|O81126|RSZ22_ARATH	sp|O81127-3|RSZ21_ARATH;sp|O81127-2|RSZ21_ARATH;sp|O81127|RSZ21_ARATH;sp|Q9SJA6|RZ22A_ARATH;sp|O81126|RSZ22_ARATH	1;1;1;1;1	1;1;1;1;1	1;1;1;1;1	;;;;	5	1	1	1	0	0	0	1	0	0	0	1	0	0	0	1	5.5	5.5	5.5	18.87	164	164;183;187;196;200	0	6.3132	0	0	0	5.5	6964300	0	0	0	6964300	0	0	0	9318100	0	0	0	2	2
sp|Q42134|PSA5B_ARATH;sp|O81149|PSA5A_ARATH	sp|Q42134|PSA5B_ARATH;sp|O81149|PSA5A_ARATH	3;3	3;3	3;3	;	2	3	3	3	1	0	1	2	1	0	1	2	1	0	1	2	18.6	18.6	18.6	25.977	237	237;237	0	24.688	8	0	8	10.5	11553000	1156800	0	1783900	8612400	0	0	17527000	0	1	0	1	2	4
tr|F4J504|F4J504_ARATH;sp|O81235|SODM1_ARATH	tr|F4J504|F4J504_ARATH;sp|O81235|SODM1_ARATH	3;3	3;3	3;3	;	2	3	3	3	2	3	1	1	2	3	1	1	2	3	1	1	10.4	10.4	10.4	25.344	230	230;231	0	40.867	10	10.4	6.5	6.5	84115000	22700000	47512000	622740	13280000	23843000	28325000	0	0	2	2	1	1	6
sp|O81439|PAP1_ARATH	sp|O81439|PAP1_ARATH	8	8	7		1	8	8	7	1	0	5	5	1	0	5	5	1	0	4	4	34	34	29.2	34.948	318	318	0	88.188	3.5	0	23	19.8	114000000	1879400	0	11652000	101000000	0	0	101000000	149000000	1	0	5	8	14
sp|O81769|DPH5_ARATH	sp|O81769|DPH5_ARATH	1	1	1		1	1	1	1	1	0	1	1	1	0	1	1	1	0	1	1	5.1	5.1	5.1	30.79	277	277	0	26.779	5.1	0	5.1	5.1	20034000	3632400	0	1653400	14749000	0	0	0	19733000	1	0	2	2	5
sp|O82089|CCH_ARATH	sp|O82089|CCH_ARATH	8	8	8		1	8	8	8	1	0	4	8	1	0	4	8	1	0	4	8	52.9	52.9	52.9	12.971	121	121	0	87.867	11.6	0	38	52.9	365000000	1360000	0	44226000	319000000	0	0	672000000	190000000	2	0	4	11	17
tr|A8MSG1|A8MSG1_ARATH;sp|O82221|RUXG_ARATH	tr|A8MSG1|A8MSG1_ARATH;sp|O82221|RUXG_ARATH	1;1	1;1	1;1	;	2	1	1	1	0	0	0	1	0	0	0	1	0	0	0	1	10.4	10.4	10.4	7.3504	67	67;80	0.008764	5.6538	0	0	0	10.4	4637000	0	0	0	4637000	0	0	0	6204200	0	0	0	1	1
sp|O82290|SKL2_ARATH	sp|O82290|SKL2_ARATH	2	2	2		1	2	2	2	0	0	1	1	0	0	1	1	0	0	1	1	6.2	6.2	6.2	42.687	387	387	0	17.735	0	0	3.6	2.6	2496000	0	0	1039100	1457000	0	0	10208000	0	0	0	1	1	2
sp|O82291|PAP3_ARATH	sp|O82291|PAP3_ARATH	1	1	1		1	1	1	1	1	0	0	0	1	0	0	0	1	0	0	0	2.9	2.9	2.9	40.505	376	376	0	9.1585	2.9	0	0	0	5693800	5693800	0	0	0	5693800	0	0	0	2	0	0	0	2
sp|O82333|GH31_ARATH	sp|O82333|GH31_ARATH	1	1	1		1	1	1	1	1	0	0	0	1	0	0	0	1	0	0	0	3.1	3.1	3.1	66.734	590	590	1	-2	3.1	0	0	0	3118100	3118100	0	0	0	3118100	0	0	0	0	0	0	0	0	+
sp|O82533|FTZ21_ARATH;sp|Q9LXJ0|FTZ22_ARATH	sp|O82533|FTZ21_ARATH	6;2	6;2	6;2		2	6	6	6	6	1	0	0	6	1	0	0	6	1	0	0	17.8	17.8	17.8	50.721	478	478;473	0	57.938	17.8	3.3	0	0	54309000	49641000	4667400	0	0	49641000	0	0	0	6	2	0	0	8
sp|O82631|CAPZA_ARATH;tr|F4J7C4|F4J7C4_ARATH	sp|O82631|CAPZA_ARATH;tr|F4J7C4|F4J7C4_ARATH	1;1	1;1	1;1	;	2	1	1	1	1	0	0	0	1	0	0	0	1	0	0	0	2.9	2.9	2.9	35.038	308	308;382	0.002804	5.9755	2.9	0	0	0	0	0	0	0	0	0	0	0	0	1	0	0	0	1
sp|O82653|ERG_ARATH	sp|O82653|ERG_ARATH	1	1	1		1	1	1	1	1	0	0	0	1	0	0	0	1	0	0	0	3	3	3	49.67	437	437	0	6.6891	3	0	0	0	2717700	2717700	0	0	0	2717700	0	0	0	1	0	0	0	1
sp|O82656|PTP1_ARATH;tr|F4IA41|F4IA41_ARATH	sp|O82656|PTP1_ARATH;tr|F4IA41|F4IA41_ARATH	6;5	6;5	6;5	;	2	6	6	6	0	0	2	5	0	0	2	5	0	0	2	5	19.1	19.1	19.1	37.798	340	340;277	0	45.687	0	0	7.4	15.6	129000000	0	0	2248200	126000000	0	0	0	169000000	0	0	2	6	8
sp|O82660|P2SAF_ARATH	sp|O82660|P2SAF_ARATH	2	2	2		1	2	2	2	0	0	1	1	0	0	1	1	0	0	1	1	4.2	4.2	4.2	44.103	403	403	0	11.153	0	0	2.2	2	3423400	0	0	432320	2991100	0	0	4247400	0	0	0	1	1	2
sp|O82662|SUCB_ARATH	sp|O82662|SUCB_ARATH	32	32	32		1	32	32	32	12	30	2	4	12	30	2	4	12	30	2	4	63.4	63.4	63.4	45.345	421	421	0	266.7	34.4	54.2	5.5	10.2	3930000000	948000000	2940000000	2766500	40514000	1070000000	1730000000	17537000	27787000	13	44	2	6	65
sp|O82663|SDHA1_ARATH;sp|Q9ZPX5|SDHA2_ARATH	sp|O82663|SDHA1_ARATH	7;2	7;2	7;2		2	7	7	7	5	4	0	0	5	4	0	0	5	4	0	0	13.6	13.6	13.6	69.656	634	634;632	0	96.378	10.4	6.9	0	0	109000000	56695000	52645000	0	0	46752000	42594000	0	0	6	4	0	0	10
sp|O82734-2|PP18_ARATH;sp|O82734|PP18_ARATH	sp|O82734-2|PP18_ARATH;sp|O82734|PP18_ARATH	1;1	1;1	1;1	;	2	1	1	1	0	0	1	0	0	0	1	0	0	0	1	0	3.5	3.5	3.5	36.044	318	318;324	0	7.7234	0	0	3.5	0	2811100	0	0	2811100	0	0	0	27618000	0	0	0	1	0	1
sp|P05466|AROA_ARATH	sp|P05466|AROA_ARATH	17	17	5		1	17	17	5	0	0	8	15	0	0	8	15	0	0	3	4	34	34	10	55.733	520	520	0	156.45	0	0	19.8	27.3	1240000000	0	0	43413000	1190000000	0	0	1150000000	875000000	0	0	8	21	29
sp|P06525|ADH1_ARATH	sp|P06525|ADH1_ARATH	23	23	23		1	23	23	23	4	23	1	12	4	23	1	12	4	23	1	12	54.6	54.6	54.6	41.178	379	379	0	184.36	9.5	54.6	2.9	30.6	9220000000	587000000	7900000000	1621900	732000000	595000000	4840000000	0	1010000000	4	43	1	17	65
sp|Q9SYK9|U74E2_ARATH;sp|P0C7P7|U74E1_ARATH	sp|Q9SYK9|U74E2_ARATH;sp|P0C7P7|U74E1_ARATH	1;1	1;1	1;1	;	2	1	1	1	1	0	0	0	1	0	0	0	1	0	0	0	3.3	3.3	3.3	51.05	453	453;453	0	12.424	3.3	0	0	0	2198700	2198700	0	0	0	2198700	0	0	0	1	0	0	0	1
sp|P0C895|Y2010_ARATH	sp|P0C895|Y2010_ARATH	1	1	1		1	1	1	1	1	0	0	0	1	0	0	0	1	0	0	0	4	4	4	41.337	374	374	0	7.141	4	0	0	0	3590700	3590700	0	0	0	3590700	0	0	0	1	0	0	0	1
sp|P0CJ47|ACT3_ARATH;sp|P0CJ46|ACT1_ARATH;sp|Q8RYC2|ACT5_ARATH	sp|P0CJ47|ACT3_ARATH;sp|P0CJ46|ACT1_ARATH	17;17;4	7;7;1	4;4;0	;	3	17	7	4	5	10	2	10	3	3	0	1	2	2	0	0	50.7	24.7	12.7	41.797	377	377;377;378	0	67.482	17.8	35.3	5.8	25.7	183000000	93874000	88055000	0	1282500	93874000	0	0	0	3	4	0	1	8
sp|P0CZ23|ACOX3_ARATH	sp|P0CZ23|ACOX3_ARATH	3	3	3		1	3	3	3	3	0	0	0	3	0	0	0	3	0	0	0	6.1	6.1	6.1	75.675	675	675	0	41.31	6.1	0	0	0	11582000	11582000	0	0	0	11582000	0	0	0	5	0	0	0	5
sp|P0CZ24|Y3669_ARATH	sp|P0CZ24|Y3669_ARATH	1	1	1		1	1	1	1	1	0	0	0	1	0	0	0	1	0	0	0	5.9	5.9	5.9	21.037	187	187	0	6.8016	5.9	0	0	0	3417800	3417800	0	0	0	3417800	0	0	0	1	0	0	0	1
sp|Q682T9|CALM5_ARATH;sp|Q03509|CALM6_ARATH;sp|P59220|CALM7_ARATH;sp|P0DH98|CALM3_ARATH;sp|P0DH97|CALM2_ARATH;tr|F4IJ46|F4IJ46_ARATH;tr|F4IVN6|F4IVN6_ARATH	sp|Q682T9|CALM5_ARATH;sp|Q03509|CALM6_ARATH;sp|P59220|CALM7_ARATH;sp|P0DH98|CALM3_ARATH;sp|P0DH97|CALM2_ARATH;tr|F4IJ46|F4IJ46_ARATH;tr|F4IVN6|F4IVN6_ARATH	1;1;1;1;1;1;1	1;1;1;1;1;1;1	1;1;1;1;1;1;1	;;;;;;	7	1	1	1	0	0	1	0	0	0	1	0	0	0	1	0	8.7	8.7	8.7	16.819	149	149;149;149;149;149;161;181	0	8.7702	0	0	8.7	0	17748000	0	0	17748000	0	0	0	174000000	0	0	0	1	0	1
sp|Q8W4H7|EF1A2_ARATH;sp|Q8GTY0|EF1A4_ARATH;sp|Q0WL56|EF1A3_ARATH;sp|P0DH99|EF1A1_ARATH;tr|F4HUA0|F4HUA0_ARATH;tr|A8MSE8|A8MSE8_ARATH;tr|Q6NLF6|Q6NLF6_ARATH	sp|Q8W4H7|EF1A2_ARATH;sp|Q8GTY0|EF1A4_ARATH;sp|Q0WL56|EF1A3_ARATH;sp|P0DH99|EF1A1_ARATH;tr|F4HUA0|F4HUA0_ARATH;tr|A8MSE8|A8MSE8_ARATH	24;24;24;24;21;19;1	24;24;24;24;21;19;1	24;24;24;24;21;19;1	;;;;;	7	24	24	24	4	23	1	9	4	23	1	9	4	23	1	9	43.2	43.2	43.2	49.502	449	449;449;449;449;372;400;104	0	188.21	7.8	41.6	2.4	24.3	9390000000	306000000	8730000000	1272500	350000000	318000000	5300000000	0	514000000	3	44	1	10	58
sp|P10896|RCA_ARATH;tr|F4IVZ7|F4IVZ7_ARATH;sp|P10896-2|RCA_ARATH	sp|P10896|RCA_ARATH;tr|F4IVZ7|F4IVZ7_ARATH;sp|P10896-2|RCA_ARATH	13;12;12	13;12;12	13;12;12	;;	3	13	13	13	9	9	1	2	9	9	1	2	9	9	1	2	38.6	38.6	38.6	51.981	474	474;441;446	0	173.49	32.1	21.7	3.2	4	762000000	482000000	271000000	1551200	6909000	396000000	245000000	0	18757000	11	9	1	3	24
sp|P11139|TBA1_ARATH	sp|P11139|TBA1_ARATH	4	1	1		1	4	1	1	3	1	0	0	1	0	0	0	1	0	0	0	10	2.2	2.2	49.8	450	450	0	7.5563	8	2	0	0	2691000	2691000	0	0	0	2691000	0	0	0	1	0	0	0	1
sp|P11574|VATB1_ARATH;sp|Q8W4E2|VATB3_ARATH	sp|P11574|VATB1_ARATH;sp|Q8W4E2|VATB3_ARATH	2;2	1;1	1;1	;	2	2	1	1	0	2	0	0	0	1	0	0	0	1	0	0	3.7	2.1	2.1	54.107	486	486;487	0.007201	5.7383	0	3.7	0	0	2647100	0	2647100	0	0	0	1641800	0	0	0	1	0	0	1
sp|P12411|TBB1_ARATH	sp|P12411|TBB1_ARATH	8	2	2		1	8	2	2	4	6	0	2	2	0	0	0	2	0	0	0	19.2	5.4	5.4	50.217	447	447	0	20.832	10.5	13.9	0	4.5	5657700	5657700	0	0	0	5657700	0	0	0	4	0	0	0	4
sp|P16127|CHLI1_ARATH	sp|P16127|CHLI1_ARATH	10	10	6		1	10	10	6	1	2	1	10	1	2	1	10	1	1	1	6	23.3	23.3	13	46.269	424	424	0	66.964	2.4	5.4	2.4	23.3	242000000	1716800	5760400	1368300	233000000	0	3572600	0	312000000	1	1	1	16	19
sp|P17562|METK2_ARATH	sp|P17562|METK2_ARATH	16	6	4		1	16	6	4	3	8	2	14	2	0	1	6	2	0	1	4	41	21.4	11.5	43.255	393	393	0	91.836	11.7	18.6	7.9	41	199000000	42174000	0	5736100	151000000	61456000	0	0	182000000	2	0	2	6	10
sp|P17745|EFTU_ARATH	sp|P17745|EFTU_ARATH	15	15	15		1	15	15	15	6	11	2	11	6	11	2	11	6	11	2	11	32.6	32.6	32.6	51.63	476	476	0	175.05	16.8	24.2	5.9	22.5	1650000000	288000000	793000000	49475000	523000000	265000000	484000000	560000000	655000000	6	12	2	16	36
sp|P19366|ATPB_ARATH	sp|P19366|ATPB_ARATH	3	2	2		1	3	2	2	2	1	0	0	2	0	0	0	2	0	0	0	9.2	7	7	53.933	498	498	0	12.508	7	2.2	0	0	9218000	9218000	0	0	0	9218000	0	0	0	2	0	0	0	2
sp|P20115-2|CISY4_ARATH;sp|P20115|CISY4_ARATH;sp|Q9M1D3|CISY5_ARATH	sp|P20115-2|CISY4_ARATH;sp|P20115|CISY4_ARATH	19;19;3	19;19;3	19;19;3	;	3	19	19	19	4	17	0	0	4	17	0	0	4	17	0	0	40.8	40.8	40.8	52.654	473	473;474;464	0	193.08	11.2	40.8	0	0	2030000000	181000000	1850000000	0	0	181000000	1150000000	0	0	5	27	0	0	32
sp|P21218|PORB_ARATH;tr|F4I2F8|F4I2F8_ARATH;sp|O48741|PORC_ARATH;sp|Q42536|PORA_ARATH	sp|P21218|PORB_ARATH	5;1;1;1	5;1;1;1	5;1;1;1		4	5	5	5	0	0	2	4	0	0	2	4	0	0	2	4	13	13	13	43.359	401	401;399;401;405	0	55.488	0	0	7	13	46863000	0	0	2365500	44498000	0	0	0	59538000	0	0	2	5	7
sp|P21238|CPNA1_ARATH	sp|P21238|CPNA1_ARATH	29	29	29		1	29	29	29	13	26	2	4	13	26	2	4	13	26	2	4	46.8	46.8	46.8	62.071	586	586	0	312.49	26.5	44.7	4.6	8.2	2430000000	814000000	1600000000	1799400	15897000	765000000	1040000000	21322000	22034000	15	30	1	4	50
sp|P21276|SODF1_ARATH;tr|F4JRV2|F4JRV2_ARATH	sp|P21276|SODF1_ARATH;tr|F4JRV2|F4JRV2_ARATH	6;5	6;5	6;5	;	2	6	6	6	0	0	0	6	0	0	0	6	0	0	0	6	31.6	31.6	31.6	23.791	212	212;186	0	63.877	0	0	0	31.6	708000000	0	0	0	708000000	0	0	0	947000000	0	0	0	9	9
tr|F4KCE5|F4KCE5_ARATH;sp|P22953|MD37E_ARATH;sp|P22954|MD37D_ARATH;sp|Q9C7X7|HSP7N_ARATH	tr|F4KCE5|F4KCE5_ARATH;sp|P22953|MD37E_ARATH;sp|P22954|MD37D_ARATH;sp|Q9C7X7|HSP7N_ARATH	10;10;7;6	10;10;7;6	3;3;1;1	;;;	4	10	10	3	8	8	0	2	8	8	0	2	3	2	0	1	29.9	29.9	11.9	57.236	521	521;651;653;617	0	119.93	24.6	20.9	0	5.2	463000000	152000000	292000000	0	18414000	175000000	148000000	0	34759000	9	7	0	2	18
sp|P23686|METK1_ARATH	sp|P23686|METK1_ARATH	13	1	1		1	13	1	1	2	8	2	10	1	0	1	0	1	0	1	0	32.3	2.8	2.8	43.158	393	393	0	7.7593	6.1	18.6	6.1	29.5	4933500	3961500	0	972020	0	0	0	9549700	0	1	0	1	0	2
sp|P24100|CDKA1_ARATH;tr|Q8L6Y9|Q8L6Y9_ARATH;tr|Q9FGS7|Q9FGS7_ARATH;sp|Q9C9M7|CDKD2_ARATH;tr|Q9FM43|Q9FM43_ARATH;tr|Q9LT56|Q9LT56_ARATH;tr|Q9SCQ4|Q9SCQ4_ARATH;sp|Q9LMT0|CDKD3_ARATH;sp|Q9C9U2|CDKD1_ARATH;tr|Q9LVQ9|Q9LVQ9_ARATH;tr|F4KGG0|F4KGG0_ARATH;sp|Q9LFT8|CDKC1_ARATH;sp|Q9C821|PEK15_ARATH;sp|Q8W4P1|CDKC2_ARATH;sp|Q8W4G6|CRK15_ARATH	sp|P24100|CDKA1_ARATH	13;1;1;1;1;1;1;1;1;1;1;1;1;1;1	13;1;1;1;1;1;1;1;1;1;1;1;1;1;1	13;1;1;1;1;1;1;1;1;1;1;1;1;1;1		15	13	13	13	0	0	3	12	0	0	3	12	0	0	3	12	35.7	35.7	35.7	34.03	294	294;333;346;348;353;356;377;391;398;405;460;505;509;513;627	0	86.168	0	0	11.6	31	169000000	0	0	3735000	166000000	0	0	37304000	221000000	0	0	3	11	14
sp|P24636|TBB4_ARATH;sp|P29513|TBB5_ARATH;ENSEMBL:ENSBTAP00000025008;CON__ENSEMBL:ENSBTAP00000025008	sp|P24636|TBB4_ARATH	15;7;1;1	15;7;1;1	4;0;0;0		4	15	15	4	6	14	1	3	6	14	1	3	3	3	1	0	42.6	42.6	8.3	49.823	444	444;449;536;536	0	146.24	17.3	39.9	2.7	7.9	1440000000	339000000	1040000000	660900	64201000	427000000	521000000	0	118000000	7	17	1	3	28
sp|P25071|CML12_ARATH	sp|P25071|CML12_ARATH	1	1	1		1	1	1	1	1	0	0	0	1	0	0	0	1	0	0	0	8	8	8	36.807	324	324	0	11.463	8	0	0	0	2990500	2990500	0	0	0	2990500	0	0	0	1	0	0	0	1
sp|P25696|ENO2_ARATH	sp|P25696|ENO2_ARATH	34	34	34		1	34	34	34	17	30	3	10	17	30	3	10	17	30	3	10	77.9	77.9	77.9	47.719	444	444	0	323.31	50.9	71.4	8.1	30	8410000000	1650000000	6340000000	8358000	407000000	1840000000	3710000000	84341000	559000000	22	45	4	13	84
sp|P25697|KPPR_ARATH	sp|P25697|KPPR_ARATH	2	2	2		1	2	2	2	2	1	0	0	2	1	0	0	2	1	0	0	5.8	5.8	5.8	44.463	395	395	0	22.127	5.8	2.8	0	0	47824000	18087000	29737000	0	0	18087000	0	0	0	1	1	0	0	2
sp|P25851|F16P1_ARATH	sp|P25851|F16P1_ARATH	1	1	1		1	1	1	1	0	0	0	1	0	0	0	1	0	0	0	1	2.9	2.9	2.9	45.161	417	417	0	6.3013	0	0	0	2.9	6014400	0	0	0	6014400	0	0	0	8047100	0	0	0	1	1
sp|P25856|G3PA1_ARATH	sp|P25856|G3PA1_ARATH	2	1	1		1	2	1	1	2	1	1	1	1	0	0	0	1	0	0	0	7.8	4	4	42.489	396	396	0	9.0937	7.8	3.8	3.8	3.8	14334000	14334000	0	0	0	14334000	0	0	0	1	0	0	0	1
sp|P25857|G3PB_ARATH;tr|F4HNZ6|F4HNZ6_ARATH;sp|Q9LPW0-2|G3PA2_ARATH;sp|Q9LPW0|G3PA2_ARATH	sp|P25857|G3PB_ARATH	6;1;1;1	6;1;1;1	5;0;0;0		4	6	6	5	5	3	1	1	5	3	1	1	4	2	0	0	17.9	17.9	14.5	47.659	447	447;317;350;399	0	48.57	15.4	8.5	3.4	3.4	162000000	93249000	51192000	977560	16194000	84248000	40751000	0	0	3	3	1	1	8
sp|P25858|G3PC1_ARATH;sp|Q9FX54|G3PC2_ARATH;tr|F4HQT1|F4HQT1_ARATH	sp|P25858|G3PC1_ARATH;sp|Q9FX54|G3PC2_ARATH;tr|F4HQT1|F4HQT1_ARATH	25;23;20	25;23;20	23;21;18	;;	3	25	25	23	8	22	1	6	8	22	1	6	8	20	1	6	60.9	60.9	57.7	36.914	338	338;338;310	0	194.01	29.9	52.4	4.4	19.2	5380000000	1530000000	3660000000	1460600	189000000	1340000000	2400000000	0	316000000	9	28	1	9	47
tr|Q9FJF1|Q9FJF1_ARATH;sp|P28186|RAE1C_ARATH;sp|Q9LZD4|RAE1D_ARATH;sp|Q9SF91|RAE1E_ARATH;sp|Q9LZD4-2|RAE1D_ARATH	tr|Q9FJF1|Q9FJF1_ARATH;sp|P28186|RAE1C_ARATH;sp|Q9LZD4|RAE1D_ARATH;sp|Q9SF91|RAE1E_ARATH;sp|Q9LZD4-2|RAE1D_ARATH	4;4;3;3;2	4;4;3;3;2	2;2;1;1;1	;;;;	5	4	4	2	2	2	0	0	2	2	0	0	2	0	0	0	21.3	21.3	12.5	23.834	216	216;216;216;218;206	0	41.521	12.5	8.8	0	0	71655000	20829000	50826000	0	0	20829000	0	0	0	2	2	0	0	4
sp|P28187|RAA5C_ARATH;sp|Q9SRS5|RAA5B_ARATH;sp|P19892|RAA5E_ARATH;sp|Q9SIP0|RAA5D_ARATH;sp|Q9FGK5|RAA5A_ARATH;sp|Q9LH50|RAA4D_ARATH;sp|Q9FE79|RAA4C_ARATH;sp|Q9SMQ6|RAA4B_ARATH;sp|Q9FJN8|RAA4A_ARATH;sp|Q9LNK1|RABA3_ARATH	sp|P28187|RAA5C_ARATH	3;1;1;1;1;1;1;1;1;1	3;1;1;1;1;1;1;1;1;1	3;1;1;1;1;1;1;1;1;1		10	3	3	3	2	1	0	0	2	1	0	0	2	1	0	0	14	14	14	23.981	214	214;217;218;219;221;222;223;224;226;237	0	16.335	10.3	3.7	0	0	13916000	9740700	4175700	0	0	9740700	0	0	0	3	1	0	0	4
sp|P28769|TCPA_ARATH	sp|P28769|TCPA_ARATH	1	1	1		1	1	1	1	1	0	0	0	1	0	0	0	1	0	0	0	2.2	2.2	2.2	59.229	545	545	0.007073	5.6781	2.2	0	0	0	4003800	4003800	0	0	0	4003800	0	0	0	1	0	0	0	1
sp|P29197|CH60A_ARATH;tr|F4IVR2|F4IVR2_ARATH;sp|Q8L7B5|CH60B_ARATH	sp|P29197|CH60A_ARATH;tr|F4IVR2|F4IVR2_ARATH;sp|Q8L7B5|CH60B_ARATH	2;2;2	2;2;2	2;2;2	;;	3	2	2	2	0	2	0	0	0	2	0	0	0	2	0	0	2.9	2.9	2.9	61.28	577	577;580;585	0	12.025	0	2.9	0	0	151000000	0	151000000	0	0	0	93840000	0	0	0	2	0	0	2
sp|P29514|TBB6_ARATH	sp|P29514|TBB6_ARATH	8	1	1		1	8	1	1	4	6	0	2	1	0	0	0	1	0	0	0	18.9	2.4	2.4	50.585	449	449	0	8.0282	10.2	13.8	0	4.5	5871100	5871100	0	0	0	5871100	0	0	0	1	0	0	0	1
sp|P29515|TBB7_ARATH	sp|P29515|TBB7_ARATH	9	2	1		1	9	2	1	5	7	0	2	2	0	0	0	1	0	0	0	21.6	5.1	2.4	50.747	449	449	0	27.991	12.9	16.5	0	4.5	21407000	21407000	0	0	0	21407000	0	0	0	2	0	0	0	2
sp|P29516|TBB8_ARATH	sp|P29516|TBB8_ARATH	9	1	1		1	9	1	1	4	7	0	2	1	0	0	0	1	0	0	0	23.2	2.4	2.4	50.606	449	449	0.006375	5.8155	10.2	18	0	4.5	1729500	1729500	0	0	0	1729500	0	0	0	2	0	0	0	2
sp|P29517|TBB9_ARATH	sp|P29517|TBB9_ARATH	14	3	3		1	14	3	3	6	12	0	3	3	1	0	0	3	1	0	0	42.3	8.1	8.1	49.657	444	444	0	33.485	18	36.9	0	7.9	46603000	42298000	4305000	0	0	42298000	0	0	0	3	1	0	0	4
sp|P29976|AROF_ARATH	sp|P29976|AROF_ARATH	9	9	7		1	9	9	7	3	8	0	1	3	8	0	1	3	6	0	1	19.6	19.6	16.2	57.978	525	525	0	70.268	7.6	17.3	0	2.3	256000000	51449000	198000000	0	5870400	63865000	111000000	0	0	3	10	0	1	14
sp|P31166|APT1_ARATH;tr|F4HSX1|F4HSX1_ARATH	sp|P31166|APT1_ARATH;tr|F4HSX1|F4HSX1_ARATH	6;6	1;1	1;1	;	2	6	1	1	0	0	2	6	0	0	1	1	0	0	1	1	36.6	5.3	5.3	26.396	243	243;284	0	19.782	0	0	9.9	36.6	22137000	0	0	17562000	4575200	0	0	0	6121600	0	0	1	1	2
sp|P31166-2|APT1_ARATH	sp|P31166-2|APT1_ARATH	7	7	2		1	7	7	2	0	0	2	7	0	0	2	7	0	0	1	2	48.1	48.1	6.6	19.739	183	183	0	67.064	0	0	10.9	48.1	1400000000	0	0	292000000	1100000000	0	0	3030000000	1320000000	0	0	2	14	16
sp|P31265|TCTP1_ARATH	sp|P31265|TCTP1_ARATH	9	9	9		1	9	9	9	2	9	2	8	2	9	2	8	2	9	2	8	38.7	38.7	38.7	18.91	168	168	0	70.782	10.7	38.7	11.3	35.7	1450000000	121000000	932000000	12249000	382000000	106000000	640000000	109000000	474000000	2	11	2	10	25
sp|P32068|TRPE_ARATH;tr|F4K0T5|F4K0T5_ARATH	sp|P32068|TRPE_ARATH;tr|F4K0T5|F4K0T5_ARATH	2;2	2;2	2;2	;	2	2	2	2	2	0	0	0	2	0	0	0	2	0	0	0	3.4	3.4	3.4	66.311	595	595;624	0	12.196	3.4	0	0	0	4415500	4415500	0	0	0	4415500	0	0	0	2	0	0	0	2
sp|P32826|SCP49_ARATH	sp|P32826|SCP49_ARATH	5	5	5		1	5	5	5	0	1	0	5	0	1	0	5	0	1	0	5	8.5	8.5	8.5	57.301	516	516	0	33.197	0	1.7	0	8.5	92499000	0	3294100	0	89205000	0	0	0	119000000	0	0	0	6	6
sp|P32962|NRL2_ARATH;tr|Q8LFU8|Q8LFU8_ARATH;sp|P32961|NRL1_ARATH	sp|P32962|NRL2_ARATH;tr|Q8LFU8|Q8LFU8_ARATH;sp|P32961|NRL1_ARATH	2;1;1	2;1;1	2;1;1	;;	3	2	2	2	0	0	1	1	0	0	1	1	0	0	1	1	7.7	7.7	7.7	37.153	339	339;224;346	0	14.561	0	0	5.3	2.4	15190000	0	0	7636000	7553500	0	0	75021000	0	0	0	1	1	2
sp|P33207|FABG_ARATH	sp|P33207|FABG_ARATH	8	8	8		1	8	8	8	3	4	2	4	3	4	2	4	3	4	2	4	27.6	27.6	27.6	33.548	319	319	0	102.84	13.5	11.6	7.8	10	187000000	38559000	86467000	1250800	61067000	29946000	0	20901000	0	3	5	3	4	15
sp|P34066|PSA1A_ARATH;sp|O23712|PSA1B_ARATH	sp|P34066|PSA1A_ARATH;sp|O23712|PSA1B_ARATH	2;1	2;1	2;1	;	2	2	2	2	1	0	2	0	1	0	2	0	1	0	2	0	10.8	10.8	10.8	30.476	278	278;277	0	17.467	5.4	0	10.8	0	14334000	4689300	0	9644200	0	0	0	94751000	0	1	0	2	0	3
sp|P34795|G6PI_ARATH	sp|P34795|G6PI_ARATH	15	15	15		1	15	15	15	6	10	0	0	6	10	0	0	6	10	0	0	27.3	27.3	27.3	61.717	560	560	0	113.28	11.1	22.9	0	0	545000000	213000000	332000000	0	0	0	206000000	0	0	7	11	0	0	18
sp|P34802|GGPP1_ARATH	sp|P34802|GGPP1_ARATH	1	1	1		1	1	1	1	1	0	0	0	1	0	0	0	1	0	0	0	2.7	2.7	2.7	40.174	371	371	0	7.552	2.7	0	0	0	15987000	15987000	0	0	0	15987000	0	0	0	1	0	0	0	1
sp|P34893|CH10_ARATH	sp|P34893|CH10_ARATH	9	9	9		1	9	9	9	4	6	1	4	4	6	1	4	4	6	1	4	83.7	83.7	83.7	10.812	98	98	0	69.176	46.9	78.6	16.3	69.4	782000000	105000000	486000000	4247500	187000000	0	275000000	0	276000000	4	7	1	5	17
sp|P35614|ERF1Z_ARATH	sp|P35614|ERF1Z_ARATH	4	1	1		1	4	1	1	4	0	0	0	1	0	0	0	1	0	0	0	10.3	3	3	49.007	435	435	0	8.7847	10.3	0	0	0	4383300	4383300	0	0	0	4383300	0	0	0	1	0	0	0	1
sp|P36212|RK123_ARATH;sp|P36210|RK121_ARATH	sp|P36212|RK123_ARATH;sp|P36210|RK121_ARATH	1;1	1;1	1;1	;	2	1	1	1	0	0	0	1	0	0	0	1	0	0	0	1	7.5	7.5	7.5	19.682	187	187;191	0	15.259	0	0	0	7.5	32495000	0	0	0	32495000	0	0	0	43478000	0	0	0	1	1
sp|P36428-2|SYA_ARATH;tr|F4I4Z2|F4I4Z2_ARATH;sp|P36428|SYA_ARATH	sp|P36428-2|SYA_ARATH;tr|F4I4Z2|F4I4Z2_ARATH;sp|P36428|SYA_ARATH	1;1;1	1;1;1	1;1;1	;;	3	1	1	1	1	0	0	0	1	0	0	0	1	0	0	0	1.5	1.5	1.5	105.17	955	955;963;1003	0	6.7841	1.5	0	0	0	3290200	3290200	0	0	0	3290200	0	0	0	1	0	0	0	1
sp|P38025|PUR7_ARATH	sp|P38025|PUR7_ARATH	13	13	13		1	13	13	13	0	0	4	11	0	0	4	11	0	0	4	11	33.3	33.3	33.3	46.063	411	411	0	137.7	0	0	10.5	31.1	489000000	0	0	6377100	483000000	0	0	62653000	646000000	0	0	4	14	18
sp|P39207|NDK1_ARATH	sp|P39207|NDK1_ARATH	13	13	13		1	13	13	13	3	13	1	4	3	13	1	4	3	13	1	4	75.8	75.8	75.8	16.5	149	149	0	135.87	26.8	75.8	10.7	29.5	4220000000	921000000	3240000000	981300	56530000	971000000	1880000000	0	61058000	6	24	1	5	36
sp|P41088|CFI1_ARATH	sp|P41088|CFI1_ARATH	6	6	6		1	6	6	6	0	0	1	5	0	0	1	5	0	0	1	5	27.2	27.2	27.2	26.595	246	246	0	45.408	0	0	6.9	20.3	64104000	0	0	8099900	56004000	0	0	0	74932000	0	0	1	6	7
sp|P41376|IF4A1_ARATH;tr|F4JEL5|F4JEL5_ARATH;tr|A8MRZ7|A8MRZ7_ARATH;tr|F4JEL4|F4JEL4_ARATH	sp|P41376|IF4A1_ARATH;tr|F4JEL5|F4JEL5_ARATH;tr|A8MRZ7|A8MRZ7_ARATH;tr|F4JEL4|F4JEL4_ARATH	33;32;31;31	33;32;31;31	7;7;5;6	;;;	4	33	33	7	1	4	10	32	1	4	10	32	0	0	1	7	54.4	54.4	11.2	46.704	412	412;407;402;415	0	295.29	3.4	11.9	27.2	54.4	5180000000	19700000	56084000	180000000	4930000000	0	67864000	1350000000	6850000000	1	4	13	53	71
sp|P41377|IF4A2_ARATH;tr|F4HV96|F4HV96_ARATH	sp|P41377|IF4A2_ARATH;tr|F4HV96|F4HV96_ARATH	30;29	5;5	5;5	;	2	30	5	5	1	4	10	29	0	0	1	5	0	0	1	5	52.7	10	10	46.762	412	412;407	0	51.584	3.4	11.9	27.2	52.7	554000000	0	0	158000000	396000000	0	0	0	530000000	0	0	1	5	6
sp|Q8H156|RAN3_ARATH;sp|P41917|RAN2_ARATH;sp|P41916|RAN1_ARATH	sp|Q8H156|RAN3_ARATH;sp|P41917|RAN2_ARATH;sp|P41916|RAN1_ARATH	1;1;1	1;1;1	1;1;1	;;	3	1	1	1	0	0	0	1	0	0	0	1	0	0	0	1	4.5	4.5	4.5	25.079	221	221;221;221	0	6.4885	0	0	0	4.5	3090700	0	0	0	3090700	0	0	0	4135300	0	0	0	1	1
sp|Q9SIH0|RS141_ARATH;sp|Q9CAX6|RS142_ARATH;sp|P42036|RS143_ARATH	sp|Q9SIH0|RS141_ARATH;sp|Q9CAX6|RS142_ARATH;sp|P42036|RS143_ARATH	1;1;1	1;1;1	1;1;1	;;	3	1	1	1	0	0	0	1	0	0	0	1	0	0	0	1	7.3	7.3	7.3	16.257	150	150;150;150	0	6.469	0	0	0	7.3	1429100	0	0	0	1429100	0	0	0	1912100	0	0	0	1	1
sp|P42643|14331_ARATH;tr|F4JJ94|F4JJ94_ARATH	sp|P42643|14331_ARATH;tr|F4JJ94|F4JJ94_ARATH	11;11	7;7	5;5	;	2	11	7	5	6	8	0	0	5	4	0	0	3	3	0	0	49.8	34.5	23.2	29.931	267	267;318	0	61.428	27.3	36.7	0	0	421000000	130000000	291000000	0	0	78093000	233000000	0	0	6	6	0	0	12
sp|P42644|14333_ARATH;sp|P42644-2|14333_ARATH	sp|P42644|14333_ARATH;sp|P42644-2|14333_ARATH	13;12	12;11	7;6	;	2	13	12	7	6	12	0	1	5	11	0	1	4	6	0	1	67.5	63.5	46.7	28.606	255	255;254	0	128.56	35.7	60	0	4.3	1720000000	466000000	1250000000	0	3880000	755000000	483000000	0	0	6	13	0	1	20
sp|P42645|14335_ARATH	sp|P42645|14335_ARATH	9	3	2		1	9	3	2	5	8	0	0	3	2	0	0	2	2	0	0	32.1	12.3	9.7	30.182	268	268	0	29.048	20.1	29.5	0	0	137000000	87691000	48990000	0	0	78398000	39677000	0	0	3	2	0	0	5
sp|P42738|CM1_ARATH	sp|P42738|CM1_ARATH	2	2	2		1	2	2	2	1	2	0	0	1	2	0	0	1	2	0	0	6.5	6.5	6.5	38.238	340	340	0	14.275	3.8	6.5	0	0	43467000	5156200	38311000	0	0	0	23761000	0	0	1	2	0	0	3
sp|P42747|UBC14_ARATH;tr|F4IWU7|F4IWU7_ARATH	sp|P42747|UBC14_ARATH;tr|F4IWU7|F4IWU7_ARATH	1;1	1;1	1;1	;	2	1	1	1	0	0	1	0	0	0	1	0	0	0	1	0	6.6	6.6	6.6	18.728	167	167;201	0.007111	5.6952	0	0	6.6	0	1043300	0	0	1043300	0	0	0	10250000	0	0	0	1	0	1
sp|P42748|UBC4_ARATH;sp|P42749|UBC5_ARATH	sp|P42748|UBC4_ARATH;sp|P42749|UBC5_ARATH	2;1	2;1	2;1	;	2	2	2	2	0	0	0	2	0	0	0	2	0	0	0	2	9.1	9.1	9.1	21.297	187	187;185	0	12.847	0	0	0	9.1	17971000	0	0	0	17971000	0	0	0	24045000	0	0	0	2	2
sp|P42760|GSTF6_ARATH	sp|P42760|GSTF6_ARATH	6	6	1		1	6	6	1	0	0	2	6	0	0	2	6	0	0	1	1	25	25	4.3	23.486	208	208	0	36.227	0	0	9.1	25	68011000	0	0	1266100	66745000	0	0	25290000	76452000	0	0	2	8	10
sp|P42761|GSTFA_ARATH	sp|P42761|GSTFA_ARATH	12	12	10		1	12	12	10	0	0	2	12	0	0	2	12	0	0	1	10	40.9	40.9	36.7	24.23	215	215	0	87.171	0	0	8.8	40.9	850000000	0	0	6753800	843000000	0	0	66354000	1130000000	0	0	2	14	16
sp|P42770|GSHRP_ARATH	sp|P42770|GSHRP_ARATH	2	2	2		1	2	2	2	0	2	0	0	0	2	0	0	0	2	0	0	3.4	3.4	3.4	60.852	565	565	0	11.277	0	3.4	0	0	4387000	0	4387000	0	0	0	2720900	0	0	0	2	0	0	2
sp|P42799|GSA1_ARATH	sp|P42799|GSA1_ARATH	11	4	4		1	11	4	4	10	8	0	1	3	2	0	0	3	2	0	0	30.4	9.5	9.5	50.369	474	474	0	40.076	29.7	21.9	0	1.9	104000000	76905000	27328000	0	0	76905000	0	0	0	3	5	0	0	8
sp|P43297|RD21A_ARATH	sp|P43297|RD21A_ARATH	3	3	3		1	3	3	3	0	0	0	3	0	0	0	3	0	0	0	3	9.7	9.7	9.7	50.966	462	462	0	19.943	0	0	0	9.7	43921000	0	0	0	43921000	0	0	0	58766000	0	0	0	3	3
sp|P46077|14334_ARATH;tr|F4HWQ5|F4HWQ5_ARATH	sp|P46077|14334_ARATH;tr|F4HWQ5|F4HWQ5_ARATH	10;10	4;4	4;4	;	2	10	4	4	3	9	0	0	0	4	0	0	0	4	0	0	48.7	22.1	22.1	30.194	267	267;295	0	26.644	15	41.6	0	0	71815000	0	71815000	0	0	0	44540000	0	0	0	4	0	0	4
sp|P46086|KIME_ARATH	sp|P46086|KIME_ARATH	3	3	3		1	3	3	3	0	3	0	0	0	3	0	0	0	3	0	0	6.3	6.3	6.3	40.643	378	378	0	21.038	0	6.3	0	0	26279000	0	26279000	0	0	0	16298000	0	0	0	3	0	0	3
tr|F4JTH0|F4JTH0_ARATH;sp|P46248|AAT5_ARATH;tr|B9DG21|B9DG21_ARATH	tr|F4JTH0|F4JTH0_ARATH;sp|P46248|AAT5_ARATH;tr|B9DG21|B9DG21_ARATH	17;17;17	16;16;16	16;16;16	;;	3	17	16	16	8	15	0	3	7	14	0	2	7	14	0	2	41.3	39.3	39.3	49.324	448	448;453;462	0	124.33	19.2	36.6	0	6.9	664000000	143000000	515000000	0	5225100	198000000	264000000	0	0	8	14	0	2	24
sp|P46283|S17P_ARATH	sp|P46283|S17P_ARATH	11	11	11		1	11	11	11	3	10	0	4	3	10	0	4	3	10	0	4	27.7	27.7	27.7	42.414	393	393	0	89.094	8.9	25.2	0	11.5	412000000	95485000	271000000	0	45002000	128000000	139000000	0	56400000	3	12	0	5	20
sp|P46309|GSH1_ARATH;tr|F4JMS5|F4JMS5_ARATH	sp|P46309|GSH1_ARATH;tr|F4JMS5|F4JMS5_ARATH	12;10	12;10	12;10	;	2	12	12	12	0	0	0	12	0	0	0	12	0	0	0	12	21.8	21.8	21.8	58.562	522	522;477	0	91.3	0	0	0	21.8	564000000	0	0	0	564000000	0	0	0	753000000	0	0	0	17	17
sp|P46421|GSTU5_ARATH	sp|P46421|GSTU5_ARATH	8	8	7		1	8	8	7	0	0	0	8	0	0	0	8	0	0	0	7	33.9	33.9	33.9	26	224	224	0	78.248	0	0	0	33.9	646000000	0	0	0	646000000	0	0	0	865000000	0	0	0	9	9
sp|P46643|AAT1_ARATH	sp|P46643|AAT1_ARATH	10	10	10		1	10	10	10	2	10	0	0	2	10	0	0	2	10	0	0	25.1	25.1	25.1	47.757	430	430	0	68.842	5.1	25.1	0	0	193000000	14184000	179000000	0	0	14184000	111000000	0	0	2	14	0	0	16
sp|P46644|AAT3_ARATH	sp|P46644|AAT3_ARATH	17	12	11		1	17	12	11	7	17	1	6	4	12	0	2	3	11	0	1	33	24.7	22.7	48.954	449	449	0	116.96	15.4	33	1.8	13.4	494000000	71743000	409000000	0	13495000	48435000	264000000	0	21630000	4	19	0	2	25
sp|P46645|AAT2_ARATH;sp|P46646|AAT4_ARATH;tr|F4I0D4|F4I0D4_ARATH	sp|P46645|AAT2_ARATH	36;3;3	36;3;3	31;1;1		3	36	36	31	16	35	4	14	16	35	4	14	13	30	3	10	93.1	93.1	84	44.266	405	405;403;405	0	323.31	48.6	93.1	10.6	36.3	20000000000	6330000000	13000000000	137000000	541000000	5220000000	8480000000	1430000000	1180000000	28	51	5	19	103
sp|P47998|CYSK1_ARATH;sp|Q9LJA0|CYSK2_ARATH	sp|P47998|CYSK1_ARATH	15;4	15;4	14;3		2	15	15	14	6	10	0	6	6	10	0	6	6	9	0	6	41.3	41.3	37.3	33.805	322	322;188	0	128.97	19.9	31.4	0	17.1	895000000	189000000	574000000	0	133000000	133000000	376000000	0	213000000	6	11	0	8	25
sp|P47999|CYSKP_ARATH;sp|F4K5T2|CGL_ARATH;sp|Q9S6Z7|CYSD1_ARATH	sp|P47999|CYSKP_ARATH	25;1;1	25;1;1	21;0;0		3	25	25	21	10	23	1	9	10	23	1	9	9	20	1	8	64.3	64.3	58.4	41.656	392	392;323;324	0	295.36	34.9	64.3	2.6	35.2	5280000000	309000000	4660000000	6930700	302000000	444000000	2530000000	0	608000000	12	35	1	10	58
tr|F4I1C1|F4I1C1_ARATH;sp|P48347-2|14310_ARATH;sp|P48347|14310_ARATH;tr|F4I1B8|F4I1B8_ARATH;tr|F4I1B7|F4I1B7_ARATH;tr|F4IA59|F4IA59_ARATH	tr|F4I1C1|F4I1C1_ARATH;sp|P48347-2|14310_ARATH;sp|P48347|14310_ARATH	14;14;14;1;1;1	14;14;14;1;1;1	11;11;11;1;1;1	;;	6	14	14	11	4	13	0	0	4	13	0	0	1	11	0	0	43.8	43.8	39.8	28.568	251	251;254;254;196;216;245	0	104.65	15.1	43.8	0	0	398000000	59684000	339000000	0	0	59684000	210000000	0	0	4	16	0	0	20
sp|P48348|14338_ARATH;tr|F4KHY7|F4KHY7_ARATH	sp|P48348|14338_ARATH;tr|F4KHY7|F4KHY7_ARATH	9;8	3;3	0;0	;	2	9	3	0	3	8	0	0	0	3	0	0	0	0	0	0	40.7	19	0	28.028	248	248;260	0	24.685	14.1	33.9	0	0	101000000	0	101000000	0	0	0	62853000	0	0	0	6	0	0	6
sp|P48349|14336_ARATH;tr|F4KGV5|F4KGV5_ARATH;sp|P48349-2|14336_ARATH	sp|P48349|14336_ARATH;tr|F4KGV5|F4KGV5_ARATH;sp|P48349-2|14336_ARATH	11;10;10	9;8;8	0;0;0	;;	3	11	9	0	6	9	0	0	5	7	0	0	0	0	0	0	50.8	43.5	0	27.975	248	248;258;273	0	92.336	26.6	38.3	0	0	664000000	223000000	441000000	0	0	215000000	250000000	0	0	5	12	0	0	17
sp|P48484|PP14_ARATH	sp|P48484|PP14_ARATH	1	1	1		1	1	1	1	0	0	1	0	0	0	1	0	0	0	1	0	7.2	7.2	7.2	36.371	321	321	0.0055	5.8555	0	0	7.2	0	5131800	0	0	5131800	0	0	0	50418000	0	0	0	1	0	1
sp|P48491|TPIS_ARATH	sp|P48491|TPIS_ARATH	16	16	15		1	16	16	15	3	3	6	15	3	3	6	15	3	2	6	14	66.1	66.1	63	27.169	254	254	0	179.26	14.6	12.6	24	66.1	4240000000	27995000	60474000	164000000	3990000000	35516000	28856000	1660000000	5270000000	3	4	7	21	35
sp|P49077|PYRB_ARATH	sp|P49077|PYRB_ARATH	12	12	12		1	12	12	12	4	4	1	10	4	4	1	10	4	4	1	10	28.5	28.5	28.5	43.166	390	390	0	85.898	9.7	10.3	3.3	24.4	320000000	37453000	55986000	3416100	223000000	31914000	42695000	0	296000000	5	4	1	12	22
sp|P49200|RS201_ARATH	sp|P49200|RS201_ARATH	1	1	1		1	1	1	1	0	0	1	1	0	0	1	1	0	0	1	1	8.9	8.9	8.9	13.878	124	124	0	6.5621	0	0	8.9	8.9	13147000	0	0	1888000	11259000	0	0	0	15064000	0	0	1	2	3
sp|P49243|FABH_ARATH	sp|P49243|FABH_ARATH	3	3	3		1	3	3	3	3	1	0	0	3	1	0	0	3	1	0	0	11.1	11.1	11.1	42.846	404	404	0	22.129	11.1	2	0	0	59259000	32012000	27248000	0	0	32012000	0	0	0	4	1	0	0	5
sp|P49572|TRPC_ARATH	sp|P49572|TRPC_ARATH	3	3	3		1	3	3	3	3	0	0	0	3	0	0	0	3	0	0	0	8.2	8.2	8.2	44.577	402	402	0	22.094	8.2	0	0	0	12450000	12450000	0	0	0	12450000	0	0	0	3	0	0	0	3
tr|F4I3L1|F4I3L1_ARATH;sp|P50318|PGKH2_ARATH	tr|F4I3L1|F4I3L1_ARATH;sp|P50318|PGKH2_ARATH	26;26	13;13	13;13	;	2	26	13	13	1	0	4	25	0	0	2	12	0	0	2	12	69.6	41.5	41.5	42.615	405	405;478	0	142.16	4.2	0	16.3	65.7	663000000	0	0	269000000	394000000	0	0	0	527000000	0	0	3	15	18
sp|P50651|RIR2A_ARATH	sp|P50651|RIR2A_ARATH	1	1	1		1	1	1	1	1	0	0	0	1	0	0	0	1	0	0	0	5.3	5.3	5.3	39.37	341	341	0	7.7222	5.3	0	0	0	9629900	9629900	0	0	0	9629900	0	0	0	1	0	0	0	1
sp|P51407|RLA21_ARATH;tr|F4IGR5|F4IGR5_ARATH;tr|F4IGR4|F4IGR4_ARATH;tr|F4IGR3|F4IGR3_ARATH;sp|Q9SLF7|RLA22_ARATH	sp|P51407|RLA21_ARATH;tr|F4IGR5|F4IGR5_ARATH;tr|F4IGR4|F4IGR4_ARATH	3;3;3;1;1	3;3;3;1;1	3;3;3;1;1	;;	5	3	3	3	1	0	2	2	1	0	2	2	1	0	2	2	45.2	45.2	45.2	11.452	115	115;127;130;98;115	0	22.651	28.7	0	37.4	16.5	53960000	24293000	0	6581200	23086000	0	0	64658000	0	1	0	1	2	4
sp|P52410|KASC1_ARATH;sp|P52410-2|KASC1_ARATH;tr|F4KHF4|F4KHF4_ARATH	sp|P52410|KASC1_ARATH;sp|P52410-2|KASC1_ARATH;tr|F4KHF4|F4KHF4_ARATH	9;8;8	9;8;8	9;8;8	;;	3	9	9	9	4	8	0	1	4	8	0	1	4	8	0	1	27.3	27.3	27.3	50.413	473	473;418;489	0	68.015	9.9	24.7	0	2.3	248000000	78103000	167000000	0	3792900	112000000	69516000	0	0	4	8	0	1	13
sp|P52420|PUR2_ARATH	sp|P52420|PUR2_ARATH	1	1	1		1	1	1	1	0	0	0	1	0	0	0	1	0	0	0	1	3.6	3.6	3.6	56.473	532	532	0	13.057	0	0	0	3.6	19556000	0	0	0	19556000	0	0	0	26165000	0	0	0	2	2
sp|P52577|IFRH_ARATH;tr|B3LFB7|B3LFB7_ARATH;tr|Q9T030|Q9T030_ARATH;tr|Q9FRM1|Q9FRM1_ARATH	sp|P52577|IFRH_ARATH	5;2;1;1	5;2;1;1	5;2;1;1		4	5	5	5	0	0	0	5	0	0	0	5	0	0	0	5	18.7	18.7	18.7	33.736	310	310;318;308;322	0	39.545	0	0	0	18.7	48169000	0	0	0	48169000	0	0	0	64449000	0	0	0	7	7
sp|P53492|ACT7_ARATH;tr|F4J8V9|F4J8V9_ARATH;sp|Q96293|ACT8_ARATH;sp|Q96292|ACT2_ARATH;tr|Q8GWA5|Q8GWA5_ARATH	sp|P53492|ACT7_ARATH	21;8;8;8;1	21;8;8;8;1	9;2;2;2;0		5	21	21	9	8	16	6	18	8	16	6	18	6	7	3	7	61	61	26	41.735	377	377;371;377;377;329	0	242.01	28.1	52.5	19.1	52.5	3140000000	394000000	922000000	29079000	1790000000	418000000	519000000	549000000	2150000000	9	21	6	33	69
sp|P54873-2|HMCS_ARATH;sp|P54873|HMCS_ARATH	sp|P54873-2|HMCS_ARATH;sp|P54873|HMCS_ARATH	4;4	4;4	4;4	;	2	4	4	4	2	2	0	0	2	2	0	0	2	2	0	0	10.8	10.8	10.8	45.205	406	406;461	0	39.054	6.7	4.2	0	0	115000000	33549000	81452000	0	0	33549000	0	0	0	2	2	0	0	4
sp|P54967|BIOB_ARATH	sp|P54967|BIOB_ARATH	6	6	6		1	6	6	6	2	5	0	0	2	5	0	0	2	5	0	0	25.9	25.9	25.9	41.681	378	378	0	51.018	8.7	21.7	0	0	273000000	36130000	236000000	0	0	0	147000000	0	0	3	5	0	0	8
sp|P55228|GLGS_ARATH	sp|P55228|GLGS_ARATH	6	6	6		1	6	6	6	5	1	1	0	5	1	1	0	5	1	1	0	15.8	15.8	15.8	56.65	520	520	0	42.611	14	1.7	2.3	0	52052000	44451000	6792700	808940	0	44451000	0	0	0	6	2	1	0	9
sp|P56772|CLPP1_ARATH	sp|P56772|CLPP1_ARATH	1	1	1		1	1	1	1	1	0	0	0	1	0	0	0	1	0	0	0	7.7	7.7	7.7	22.123	196	196	0	22.424	7.7	0	0	0	12599000	12599000	0	0	0	12599000	0	0	0	1	0	0	0	1
sp|P56792|RK14_ARATH	sp|P56792|RK14_ARATH	2	2	2		1	2	2	2	2	0	0	0	2	0	0	0	2	0	0	0	21.3	21.3	21.3	13.582	122	122	0	22.291	21.3	0	0	0	4517000	4517000	0	0	0	4517000	0	0	0	3	0	0	0	3
sp|P56807|RR18_ARATH	sp|P56807|RR18_ARATH	1	1	1		1	1	1	1	0	1	0	0	0	1	0	0	0	1	0	0	6.9	6.9	6.9	12.06	101	101	0.0037	5.9136	0	6.9	0	0	6889500	0	6889500	0	0	0	4272900	0	0	0	3	0	0	3
sp|P57106|MDHC2_ARATH;tr|Q9FJU0|Q9FJU0_ARATH	sp|P57106|MDHC2_ARATH	25;1	8;0	8;0		2	25	8	8	10	17	6	18	3	6	1	6	3	6	1	6	63	26.8	26.8	35.675	332	332;339	0	82.83	34.6	53.6	20.8	51.8	724000000	180000000	299000000	2030300	244000000	113000000	204000000	0	374000000	3	8	1	6	18
sp|P57741|PFD3_ARATH	sp|P57741|PFD3_ARATH	2	2	2		1	2	2	2	0	0	1	1	0	0	1	1	0	0	1	1	8.2	8.2	8.2	21.465	195	195	0	12.942	0	0	7.7	8.2	5643000	0	0	3777800	1865200	0	0	37116000	0	0	0	1	1	2
sp|P57751|UGPA1_ARATH;tr|F4KGY8|F4KGY8_ARATH	sp|P57751|UGPA1_ARATH;tr|F4KGY8|F4KGY8_ARATH	34;24	34;24	18;10	;	2	34	34	18	0	0	10	33	0	0	10	33	0	0	5	18	68.9	68.9	36.6	51.919	470	470;390	0	323.31	0	0	26.2	68.9	3040000000	0	0	56542000	2980000000	0	0	685000000	3860000000	0	0	10	45	55
sp|P68209|SUCA1_ARATH	sp|P68209|SUCA1_ARATH	12	12	5		1	12	12	5	3	12	0	2	3	12	0	2	2	5	0	1	43.5	43.5	22.2	36.151	347	347	0	103.03	10.4	43.5	0	7.8	1290000000	21772000	1220000000	0	51680000	19584000	731000000	0	76671000	3	24	0	2	29
sp|P69834|ISPD_ARATH	sp|P69834|ISPD_ARATH	3	3	3		1	3	3	3	2	2	1	0	2	2	1	0	2	2	1	0	10.9	10.9	10.9	33.937	302	302	0	20.315	8.3	6	5	0	69397000	58253000	10624000	520000	0	58253000	0	0	0	2	2	2	0	6
sp|P82869|CYP37_ARATH	sp|P82869|CYP37_ARATH	3	3	3		1	3	3	3	0	0	3	1	0	0	3	1	0	0	3	1	8.8	8.8	8.8	50.482	466	466	0	25.506	0	0	8.8	2.4	37583000	0	0	29197000	8386100	0	0	287000000	0	0	0	3	1	4
sp|P83291|NB5R2_ARATH	sp|P83291|NB5R2_ARATH	8	8	8		1	8	8	8	0	0	1	8	0	0	1	8	0	0	1	8	22	22	22	35.987	328	328	0	54.757	0	0	3	22	156000000	0	0	826430	155000000	0	0	0	207000000	0	0	1	10	11
sp|P83484|ATPBN_ARATH;sp|P83483|ATPBM_ARATH;sp|Q9C5A9|ATPBO_ARATH	sp|P83484|ATPBN_ARATH;sp|P83483|ATPBM_ARATH;sp|Q9C5A9|ATPBO_ARATH	12;12;12	12;12;12	11;11;11	;;	3	12	12	11	7	10	0	2	7	10	0	2	7	9	0	2	29.9	29.9	27.9	59.712	556	556;556;559	0	125.89	20.7	23.6	0	4.7	1100000000	388000000	684000000	0	29533000	316000000	483000000	0	52431000	11	11	0	3	25
tr|F4I576|F4I576_ARATH;sp|P92947-2|MDAR5_ARATH;sp|P92947|MDAR5_ARATH;tr|F4I577|F4I577_ARATH	tr|F4I576|F4I576_ARATH;sp|P92947-2|MDAR5_ARATH;sp|P92947|MDAR5_ARATH;tr|F4I577|F4I577_ARATH	21;21;21;15	21;21;21;15	21;21;21;15	;;;	4	21	21	21	8	14	0	12	8	14	0	12	8	14	0	12	50.4	50.4	50.4	52.115	482	482;486;493;416	0	192.08	25.5	32.4	0	27.8	1370000000	356000000	616000000	0	400000000	598000000	250000000	0	425000000	10	17	0	13	40
sp|P92985|RBP1C_ARATH	sp|P92985|RBP1C_ARATH	3	1	1		1	3	1	1	3	1	0	0	1	0	0	0	1	0	0	0	18.3	5.5	5.5	24.722	219	219	0	33.156	18.3	3.7	0	0	13615000	13615000	0	0	0	13615000	0	0	0	1	0	0	0	1
sp|P93031|GMD2_ARATH	sp|P93031|GMD2_ARATH	1	1	1		1	1	1	1	1	0	0	0	1	0	0	0	1	0	0	0	2.9	2.9	2.9	41.961	373	373	0.007169	5.7253	2.9	0	0	0	1151900	1151900	0	0	0	1151900	0	0	0	2	0	0	0	2
sp|P93032-2|IDH2_ARATH;sp|P93032|IDH2_ARATH	sp|P93032-2|IDH2_ARATH;sp|P93032|IDH2_ARATH	3;3	1;1	1;1	;	2	3	1	1	0	0	0	3	0	0	0	1	0	0	0	1	7.7	4.4	4.4	39.148	363	363;367	0	7.7757	0	0	0	7.7	7103300	0	0	0	7103300	0	0	0	9504000	0	0	0	1	1
sp|P93819|MDHC1_ARATH	sp|P93819|MDHC1_ARATH	33	33	16		1	33	33	16	11	25	10	25	11	25	10	25	4	14	5	13	73.5	73.5	44.6	35.571	332	332	0	323.31	40.7	61.4	37.3	60.8	19100000000	1430000000	9720000000	104000000	7830000000	1490000000	6050000000	1320000000	9830000000	18	42	12	42	114
sp|P93832|LEU32_ARATH;sp|Q9FMT1|LEU33_ARATH;tr|B9DHH9|B9DHH9_ARATH;tr|F4K5H6|F4K5H6_ARATH	sp|P93832|LEU32_ARATH;sp|Q9FMT1|LEU33_ARATH	7;4;3;2	7;4;3;2	3;0;0;0	;	4	7	7	3	5	4	0	1	5	4	0	1	3	1	0	0	19.5	19.5	11.1	43.37	405	405;409;388;300	0	46.848	14.8	8.9	0	1.7	242000000	62583000	174000000	0	5748500	46858000	124000000	0	0	5	5	0	1	11
sp|P93836|HPPD_ARATH	sp|P93836|HPPD_ARATH	1	1	1		1	1	1	1	1	0	0	0	1	0	0	0	1	0	0	0	2.7	2.7	2.7	48.815	445	445	0.007175	5.7261	2.7	0	0	0	1095400	1095400	0	0	0	1095400	0	0	0	1	0	0	0	1
sp|Q00218|AROG_ARATH;tr|F4JIZ3|F4JIZ3_ARATH	sp|Q00218|AROG_ARATH;tr|F4JIZ3|F4JIZ3_ARATH	6;4	3;1	3;1	;	2	6	3	3	2	3	1	4	1	0	0	3	1	0	0	3	12.4	6.5	6.5	56.148	507	507;432	0	20.149	4.3	5.9	2.4	8.9	61269000	10494000	0	0	50776000	0	0	0	67937000	1	0	0	3	4
sp|Q01525|14332_ARATH	sp|Q01525|14332_ARATH	9	4	4		1	9	4	4	4	8	0	0	2	4	0	0	2	4	0	0	44.4	21.2	21.2	29.161	259	259	0	56.827	21.2	37.1	0	0	190000000	59486000	130000000	0	0	84379000	55795000	0	0	2	5	0	0	7
sp|Q04836-3|CP31A_ARATH;sp|Q04836-2|CP31A_ARATH;sp|Q04836|CP31A_ARATH	sp|Q04836-3|CP31A_ARATH;sp|Q04836-2|CP31A_ARATH;sp|Q04836|CP31A_ARATH	2;2;2	2;2;2	2;2;2	;;	3	2	2	2	0	2	0	0	0	2	0	0	0	2	0	0	9.9	9.9	9.9	18.318	162	162;315;329	0	11.163	0	9.9	0	0	63106000	0	63106000	0	0	0	39139000	0	0	0	2	0	0	2
sp|Q05212|DR102_ARATH	sp|Q05212|DR102_ARATH	5	5	5		1	5	5	5	3	2	1	0	3	2	1	0	3	2	1	0	19.4	19.4	19.4	33.233	310	310	0	36.248	12.9	6.5	3.9	0	131000000	118000000	9357100	4218000	0	118000000	0	0	0	3	2	1	0	6
tr|F4HU93|F4HU93_ARATH;sp|Q05431|APX1_ARATH;tr|F4JFY4|F4JFY4_ARATH;tr|F4JFY5|F4JFY5_ARATH;sp|Q42592|APXS_ARATH	tr|F4HU93|F4HU93_ARATH;sp|Q05431|APX1_ARATH	18;18;1;1;1	18;18;1;1;1	18;18;1;1;1	;	5	18	18	18	1	7	5	17	1	7	5	17	1	7	5	17	65.5	65.5	65.5	27.52	249	249;250;346;371;372	0	176.82	3.2	35.3	26.1	65.5	2810000000	1327000	98905000	11627000	2700000000	0	69008000	144000000	3510000000	1	10	5	41	57
sp|Q05728|PUR5_ARATH	sp|Q05728|PUR5_ARATH	10	10	10		1	10	10	10	3	7	1	0	3	7	1	0	3	7	1	0	30.8	30.8	30.8	41.504	389	389	0	79.931	8.2	23.4	3.3	0	348000000	41650000	302000000	3940300	0	0	187000000	0	0	3	10	1	0	14
sp|Q05758|ILV5_ARATH	sp|Q05758|ILV5_ARATH	14	14	14		1	14	14	14	8	12	0	1	8	12	0	1	8	12	0	1	26.4	26.4	26.4	63.812	591	591	0	177.44	18.4	23.2	0	2.4	1390000000	583000000	808000000	0	2347300	848000000	236000000	0	0	12	15	0	1	28
sp|Q06588|ACCO4_ARATH	sp|Q06588|ACCO4_ARATH	2	1	1		1	2	1	1	0	0	1	1	0	0	1	0	0	0	1	0	7.4	5	5	36.676	323	323	0	23.477	0	0	5	2.5	5491300	0	0	5491300	0	0	0	53950000	0	0	0	1	0	1
tr|B9DG17|B9DG17_ARATH;sp|Q08682|RSSA1_ARATH	tr|B9DG17|B9DG17_ARATH;sp|Q08682|RSSA1_ARATH	2;2	2;2	1;1	;	2	2	2	1	1	0	1	1	1	0	1	1	1	0	1	0	10.9	10.9	4.8	31.981	294	294;298	0	14.482	4.8	0	4.8	6.1	6940400	2108100	0	1020200	3812100	0	0	10023000	0	1	0	1	1	3
sp|Q09152-2|FPPS1_ARATH;sp|Q09152|FPPS1_ARATH	sp|Q09152-2|FPPS1_ARATH;sp|Q09152|FPPS1_ARATH	6;6	2;2	2;2	;	2	6	2	2	3	6	0	1	0	2	0	0	0	2	0	0	13.4	5.8	5.8	39.696	343	343;384	0	16.189	6.7	13.4	0	2	32490000	0	32490000	0	0	0	20150000	0	0	0	2	0	0	2
sp|Q0WNG6|LPP4_ARATH	sp|Q0WNG6|LPP4_ARATH	1	1	1		1	1	1	1	1	0	1	0	1	0	1	0	1	0	1	0	3.9	3.9	3.9	35.101	308	308	0.006387	5.824	3.9	0	3.9	0	210000000	203000000	0	6433300	0	0	0	63205000	0	1	0	1	0	2
sp|Q0WNZ5|METE3_ARATH	sp|Q0WNZ5|METE3_ARATH	9	3	3		1	9	3	3	3	7	0	2	1	2	0	0	1	2	0	0	12.1	3.7	3.7	90.593	812	812	0	18.683	3.6	9.7	0	2.3	25723000	9761300	15961000	0	0	0	9899400	0	0	1	2	0	0	3
sp|Q0WP12-2|HOL1_ARATH;sp|Q0WP12-3|HOL1_ARATH;sp|Q0WP12|HOL1_ARATH;tr|F4IT14|F4IT14_ARATH;sp|O80562-3|HOL2_ARATH;sp|O80562-2|HOL2_ARATH;sp|O80562|HOL2_ARATH	sp|Q0WP12-2|HOL1_ARATH;sp|Q0WP12-3|HOL1_ARATH;sp|Q0WP12|HOL1_ARATH;tr|F4IT14|F4IT14_ARATH	5;4;4;3;1;1;1	5;4;4;3;1;1;1	5;4;4;3;1;1;1	;;;	7	5	5	5	0	0	0	5	0	0	0	5	0	0	0	5	21.1	21.1	21.1	25.288	227	227;144;246;163;144;200;227	0	32.316	0	0	0	21.1	81680000	0	0	0	81680000	0	0	0	109000000	0	0	0	5	5
sp|Q0WPT7|Y2104_ARATH	sp|Q0WPT7|Y2104_ARATH	4	4	4		1	4	4	4	1	1	0	2	1	1	0	2	1	1	0	2	14.2	14.2	14.2	39.23	352	352	0	53.215	4.3	3.7	0	6.2	80820000	15618000	6834900	0	58368000	15618000	0	0	0	1	2	0	2	5
sp|Q0WVL7|GOGC5_ARATH;tr|F4HQB9|F4HQB9_ARATH	sp|Q0WVL7|GOGC5_ARATH;tr|F4HQB9|F4HQB9_ARATH	1;1	1;1	1;1	;	2	1	1	1	0	0	1	1	0	0	1	1	0	0	1	1	1.5	1.5	1.5	108.35	956	956;976	0.007214	5.7405	0	0	1.5	1.5	10860000	0	0	5118900	5741100	0	0	0	7681400	0	0	1	1	2
sp|Q0WVZ1|Y3330_ARATH	sp|Q0WVZ1|Y3330_ARATH	1	1	1		1	1	1	1	0	0	1	0	0	0	1	0	0	0	1	0	1.7	1.7	1.7	84.746	743	743	0.008734	5.6472	0	0	1.7	0	8084300	0	0	8084300	0	0	0	79426000	0	0	0	1	0	1
sp|Q0WW55-2|ZEUS1_ARATH;sp|Q0WW55|ZEUS1_ARATH;tr|F4KJ62|F4KJ62_ARATH	sp|Q0WW55-2|ZEUS1_ARATH;sp|Q0WW55|ZEUS1_ARATH;tr|F4KJ62|F4KJ62_ARATH	1;1;1	1;1;1	1;1;1	;;	3	1	1	1	0	0	1	0	0	0	1	0	0	0	1	0	4.9	4.9	4.9	25.094	224	224;263;271	0	17.835	0	0	4.9	0	12316000	0	0	12316000	0	0	0	121000000	0	0	0	1	0	1
sp|Q0WW84|RB47B_ARATH	sp|Q0WW84|RB47B_ARATH	3	2	2		1	3	2	2	3	1	0	1	2	0	0	0	2	0	0	0	8.7	6.7	6.7	48.118	435	435	0	12.066	8.7	2.1	0	2.1	13512000	13512000	0	0	0	13512000	0	0	0	3	0	0	0	3
sp|Q0WWQ1|ATG3_ARATH	sp|Q0WWQ1|ATG3_ARATH	1	1	1		1	1	1	1	0	1	0	0	0	1	0	0	0	1	0	0	3.2	3.2	3.2	35.331	313	313	0	9.4336	0	3.2	0	0	10614000	0	10614000	0	0	0	6582800	0	0	0	3	0	0	3
sp|Q1EBV6|BPM5_ARATH	sp|Q1EBV6|BPM5_ARATH	1	1	1		1	1	1	1	0	0	1	0	0	0	1	0	0	0	1	0	2.9	2.9	2.9	45.191	410	410	0	6.4028	0	0	2.9	0	675620	0	0	675620	0	0	0	6637700	0	0	0	1	0	1
sp|Q38884|EIF3I_ARATH;tr|F4II66|F4II66_ARATH;tr|F4II65|F4II65_ARATH	sp|Q38884|EIF3I_ARATH;tr|F4II66|F4II66_ARATH;tr|F4II65|F4II65_ARATH	2;2;1	2;2;1	2;2;1	;;	3	2	2	2	0	0	1	2	0	0	1	2	0	0	1	2	7	7	7	36.388	328	328;355;254	0	14.247	0	0	3.4	7	21510000	0	0	1947900	19563000	0	0	0	26174000	0	0	1	3	4
sp|Q38893|ZDS_ARATH	sp|Q38893|ZDS_ARATH	1	1	1		1	1	1	1	1	0	0	0	1	0	0	0	1	0	0	0	2.7	2.7	2.7	61.633	558	558	0	17.119	2.7	0	0	0	2163500	2163500	0	0	0	2163500	0	0	0	1	0	0	0	1
sp|Q42553|IDI2_ARATH;sp|Q38929|IDI1_ARATH	sp|Q42553|IDI2_ARATH;sp|Q38929|IDI1_ARATH	2;2	2;2	2;2	;	2	2	2	2	0	0	0	2	0	0	0	2	0	0	0	2	6	6	6	32.607	284	284;291	0	11.791	0	0	0	6	32083000	0	0	0	32083000	0	0	0	42926000	0	0	0	2	2
sp|Q38931|FKB62_ARATH;tr|B3H746|B3H746_ARATH	sp|Q38931|FKB62_ARATH;tr|B3H746|B3H746_ARATH	19;19	19;19	18;18	;	2	19	19	18	10	16	0	1	10	16	0	1	9	15	0	1	31	31	29.4	61.452	551	551;562	0	156.23	18.1	27.4	0	1.8	648000000	208000000	439000000	0	1800300	215000000	265000000	0	0	10	17	0	2	29
tr|F4K6P9|F4K6P9_ARATH;sp|Q38946|DHE2_ARATH;sp|Q9S7A0|DHE3_ARATH;sp|Q43314|DHE1_ARATH	tr|F4K6P9|F4K6P9_ARATH;sp|Q38946|DHE2_ARATH;sp|Q9S7A0|DHE3_ARATH;sp|Q43314|DHE1_ARATH	2;2;1;1	2;2;1;1	2;2;1;1	;;;	4	2	2	2	1	0	1	0	1	0	1	0	1	0	1	0	5.8	5.8	5.8	33.209	309	309;411;411;411	0	13.209	2.9	0	2.9	0	3912700	1663300	0	2249400	0	0	0	22100000	0	1	0	1	0	2
sp|Q39016|CDPKB_ARATH	sp|Q39016|CDPKB_ARATH	4	4	1		1	4	4	1	3	0	0	1	3	0	0	1	0	0	0	1	9.9	9.9	1.6	55.915	495	495	0	30.086	8.3	0	0	1.6	31746000	28162000	0	0	3584100	28162000	0	0	0	2	0	0	1	3
sp|Q39024|MPK4_ARATH;sp|Q9LMM5|MPK11_ARATH;sp|Q9LMM5-2|MPK11_ARATH	sp|Q39024|MPK4_ARATH;sp|Q9LMM5|MPK11_ARATH	4;2;1	4;2;1	4;2;1	;	3	4	4	4	2	0	1	2	2	0	1	2	2	0	1	2	14.9	14.9	14.9	42.851	376	376;369;275	0	60.154	7.7	0	4.3	7.2	69972000	10180000	0	20486000	39305000	10180000	0	0	0	2	0	1	2	5
tr|F4K007|F4K007_ARATH;sp|Q39043|MD37F_ARATH;sp|Q9LKR3|MD37A_ARATH	tr|F4K007|F4K007_ARATH;sp|Q39043|MD37F_ARATH;sp|Q9LKR3|MD37A_ARATH	3;3;3	1;1;1	1;1;1	;;	3	3	1	1	2	2	0	1	1	0	0	0	1	0	0	0	6.4	2	2	67.4	613	613;668;669	0	6.5792	4.6	4.4	0	2.6	1670000	1670000	0	0	0	1670000	0	0	0	2	0	0	0	2
sp|Q39061|CP33_ARATH	sp|Q39061|CP33_ARATH	3	3	3		1	3	3	3	2	1	0	0	2	1	0	0	2	1	0	0	10.6	10.6	10.6	35.744	329	329	0	51.365	8.2	2.4	0	0	86145000	25812000	60333000	0	0	25812000	0	0	0	2	1	0	0	3
sp|Q39097|ERF1X_ARATH	sp|Q39097|ERF1X_ARATH	4	2	2		1	4	2	2	4	0	0	0	2	0	0	0	2	0	0	0	10.3	5.7	5.7	48.722	436	436	0	25.359	10.3	0	0	0	16753000	16753000	0	0	0	16753000	0	0	0	2	0	0	0	2
sp|Q9FH02|FTSH5_ARATH;sp|Q39102|FTSH1_ARATH	sp|Q9FH02|FTSH5_ARATH;sp|Q39102|FTSH1_ARATH	1;1	1;1	1;1	;	2	1	1	1	0	1	0	0	0	1	0	0	0	1	0	0	1.1	1.1	1.1	75.231	704	704;716	0.002849	6.0668	0	1.1	0	0	3684400	0	3684400	0	0	0	2285100	0	0	0	1	0	0	1
sp|Q39108|GGR_ARATH	sp|Q39108|GGR_ARATH	3	3	3		1	3	3	3	1	2	0	0	1	2	0	0	1	2	0	0	9.5	9.5	9.5	35.188	326	326	0	18.925	4.6	4.9	0	0	31194000	7922000	23272000	0	0	0	14434000	0	0	1	2	0	0	3
sp|Q39161|NIR_ARATH	sp|Q39161|NIR_ARATH	32	32	32		1	32	32	32	8	29	0	4	8	29	0	4	8	29	0	4	41.6	41.6	41.6	65.504	586	586	0	252.62	16.9	36.3	0	7.8	1320000000	620000000	665000000	0	33478000	600000000	424000000	0	48441000	9	38	0	4	51
sp|Q39172|P1_ARATH;tr|Q9LFK5|Q9LFK5_ARATH;tr|F4IE59|F4IE59_ARATH;tr|Q9M9M7|Q9M9M7_ARATH;tr|F4IBH8|F4IBH8_ARATH;tr|Q9C677|Q9C677_ARATH;tr|Q9LTB4|Q9LTB4_ARATH	sp|Q39172|P1_ARATH	26;1;1;1;1;1;1	26;1;1;1;1;1;1	17;0;0;0;0;0;0		7	26	26	17	9	22	1	3	9	22	1	3	7	14	0	2	77.7	77.7	52.8	38.133	345	345;346;346;350;350;351;353	0	249.72	37.7	77.7	3.8	15.9	4310000000	1090000000	3130000000	648490	80210000	566000000	2400000000	0	177000000	14	34	1	3	52
sp|Q39173|P2_ARATH;tr|Q8GWT2|Q8GWT2_ARATH;tr|F4KFK3|F4KFK3_ARATH	sp|Q39173|P2_ARATH;tr|Q8GWT2|Q8GWT2_ARATH;tr|F4KFK3|F4KFK3_ARATH	17;9;9	8;2;2	5;1;1	;;	3	17	8	5	3	16	1	2	1	8	0	1	1	5	0	1	61.2	35.3	24.8	37.988	343	343;239;305	0	63.112	11.1	61.2	3.8	7.9	445000000	49771000	388000000	0	7379400	0	241000000	0	0	1	9	0	0	10
sp|Q39211|NRPB3_ARATH;tr|A8MR04|A8MR04_ARATH;sp|Q39212|RPD3B_ARATH	sp|Q39211|NRPB3_ARATH	3;1;1	3;1;1	3;1;1		3	3	3	3	2	0	1	1	2	0	1	1	2	0	1	1	7.2	7.2	7.2	35.461	319	319;235;319	0	26.619	6.3	0	2.5	3.4	8997700	4560300	0	1559200	2878100	4560300	0	0	0	2	0	1	1	4
sp|Q39222|RAA1B_ARATH	sp|Q39222|RAA1B_ARATH	3	1	1		1	3	1	1	2	2	0	0	1	0	0	0	1	0	0	0	16.2	6.5	6.5	24.02	216	216	0.000971	6.2154	11.6	9.7	0	0	3718600	3718600	0	0	0	3718600	0	0	0	1	0	0	0	1
sp|Q39230|SYSC_ARATH	sp|Q39230|SYSC_ARATH	1	1	1		1	1	1	1	1	0	0	0	1	0	0	0	1	0	0	0	3.1	3.1	3.1	51.628	451	451	0	9.1636	3.1	0	0	0	5028300	5028300	0	0	0	5028300	0	0	0	1	0	0	0	1
sp|Q39242|TRXB2_ARATH;sp|Q39243|TRXB1_ARATH	sp|Q39242|TRXB2_ARATH	5;1	5;1	5;1		2	5	5	5	2	4	1	1	2	4	1	1	2	4	1	1	21.7	21.7	21.7	40.635	383	383;375	0	56.924	6.8	17.8	2.9	2.9	282000000	101000000	154000000	3357900	23847000	0	95466000	0	0	2	4	1	1	8
sp|Q39255|SKP1A_ARATH	sp|Q39255|SKP1A_ARATH	1	1	1		1	1	1	1	1	0	1	0	1	0	1	0	1	0	1	0	9.4	9.4	9.4	17.857	160	160	0	16.603	9.4	0	9.4	0	3585200	2513600	0	1071600	0	0	0	10528000	0	1	0	1	0	2
sp|Q41931|ACCO2_ARATH	sp|Q41931|ACCO2_ARATH	11	11	10		1	11	11	10	0	0	0	11	0	0	0	11	0	0	0	10	37.8	37.8	35.3	36.183	320	320	0	79.571	0	0	0	37.8	486000000	0	0	0	486000000	0	0	0	641000000	0	0	0	16	16
sp|Q42290|MPPB_ARATH;sp|Q42290-2|MPPB_ARATH	sp|Q42290|MPPB_ARATH;sp|Q42290-2|MPPB_ARATH	2;2	2;2	2;2	;	2	2	2	2	1	1	0	0	1	1	0	0	1	1	0	0	6.6	6.6	6.6	59.159	531	531;535	0	22.003	4.7	1.9	0	0	19926000	16522000	3403600	0	0	16522000	0	0	0	2	1	0	0	3
tr|F4JWM1|F4JWM1_ARATH;tr|A8MRX2|A8MRX2_ARATH;sp|Q9SK22|RS161_ARATH;sp|Q42340|RS163_ARATH	tr|F4JWM1|F4JWM1_ARATH;tr|A8MRX2|A8MRX2_ARATH;sp|Q9SK22|RS161_ARATH;sp|Q42340|RS163_ARATH	1;1;1;1	1;1;1;1	1;1;1;1	;;;	4	1	1	1	0	0	1	0	0	0	1	0	0	0	1	0	10.1	10.1	10.1	16.054	139	139;144;146;146	0.000974	6.2305	0	0	10.1	0	1083800	0	0	1083800	0	0	0	10648000	0	0	0	1	0	1
sp|Q42406|CP18D_ARATH	sp|Q42406|CP18D_ARATH	1	1	1		1	1	1	1	0	0	1	0	0	0	1	0	0	0	1	0	6.4	6.4	6.4	18.378	172	172	0	13.294	0	0	6.4	0	7059800	0	0	7059800	0	0	0	69360000	0	0	0	1	0	1
sp|Q42479|CDPK3_ARATH	sp|Q42479|CDPK3_ARATH	1	1	1		1	1	1	1	1	0	0	0	1	0	0	0	1	0	0	0	3	3	3	59.336	529	529	0	6.3424	3	0	0	0	3964100	3964100	0	0	0	3964100	0	0	0	0	0	0	0	0
sp|Q42522|GSA2_ARATH	sp|Q42522|GSA2_ARATH	13	13	6		1	13	13	6	10	12	0	1	10	12	0	1	3	6	0	0	31.8	31.8	10.8	50.141	472	472	0	133.33	30.3	29.4	0	1.9	1560000000	723000000	832000000	0	3423700	647000000	591000000	0	0	12	13	0	1	26
sp|Q42529|TRPA2_ARATH	sp|Q42529|TRPA2_ARATH	1	1	1		1	1	1	1	0	0	0	1	0	0	0	1	0	0	0	1	2.2	2.2	2.2	33.199	312	312	0.005495	5.8501	0	0	0	2.2	1451400	0	0	0	1451400	0	0	0	1071300	0	0	0	3	3
tr|F4KE21|F4KE21_ARATH;sp|Q42533|BCCP1_ARATH	tr|F4KE21|F4KE21_ARATH;sp|Q42533|BCCP1_ARATH	1;1	1;1	1;1	;	2	1	1	1	0	1	0	0	0	1	0	0	0	1	0	0	4.3	4.3	4.3	26.927	254	254;280	0.007194	5.7365	0	4.3	0	0	4299100	0	4299100	0	0	0	2666300	0	0	0	2	0	0	2
sp|Q42545|FTSZ1_ARATH	sp|Q42545|FTSZ1_ARATH	3	3	3		1	3	3	3	3	0	2	1	3	0	2	1	3	0	2	1	11.1	11.1	11.1	45.564	433	433	0	29.478	11.1	0	6.7	3.2	20168000	11418000	0	3887400	4863100	10977000	0	38634000	0	3	0	2	1	6
sp|Q42546|DPNP1_ARATH	sp|Q42546|DPNP1_ARATH	9	9	9		1	9	9	9	0	0	2	8	0	0	2	8	0	0	2	8	26.6	26.6	26.6	37.564	353	353	0	76.644	0	0	6.8	22.7	206000000	0	0	7495600	198000000	0	0	0	261000000	0	0	2	11	13
sp|Q42560|ACO1_ARATH;tr|B3H5Y0|B3H5Y0_ARATH	sp|Q42560|ACO1_ARATH;tr|B3H5Y0|B3H5Y0_ARATH	31;25	18;15	18;15	;	2	31	18	18	16	28	3	9	11	15	1	2	11	15	1	2	39.8	26.4	26.4	98.151	898	898;795	0	208.16	22.2	36.2	3.6	10	1080000000	527000000	540000000	1063500	8529100	557000000	305000000	0	11197000	12	19	1	3	35
sp|Q42561|FATA1_ARATH	sp|Q42561|FATA1_ARATH	2	2	2		1	2	2	2	2	0	0	0	2	0	0	0	2	0	0	0	5.5	5.5	5.5	40.819	362	362	0	15.022	5.5	0	0	0	10789000	10789000	0	0	0	10789000	0	0	0	2	0	0	0	2
sp|Q42605|UGE1_ARATH	sp|Q42605|UGE1_ARATH	1	1	1		1	1	1	1	1	0	0	0	1	0	0	0	1	0	0	0	3.7	3.7	3.7	39.157	351	351	0	10.923	3.7	0	0	0	2238900	2238900	0	0	0	2238900	0	0	0	1	0	0	0	1
sp|Q43307|PLSB_ARATH	sp|Q43307|PLSB_ARATH	7	7	7		1	7	7	7	0	0	0	7	0	0	0	7	0	0	0	7	19.2	19.2	19.2	50.421	459	459	0	70.661	0	0	0	19.2	141000000	0	0	0	141000000	0	0	0	189000000	0	0	0	7	7
sp|Q43315|FPPS2_ARATH;tr|F4JNF1|F4JNF1_ARATH	sp|Q43315|FPPS2_ARATH	7;3	7;3	3;1		2	7	7	3	4	7	0	1	4	7	0	1	1	3	0	0	17	17	9.4	39.825	342	342;247	0	41.977	9.4	17	0	2	258000000	52193000	201000000	0	4404700	42144000	135000000	0	0	5	10	0	1	16
sp|Q43316|HEM3_ARATH	sp|Q43316|HEM3_ARATH	7	7	7		1	7	7	7	0	0	2	7	0	0	2	7	0	0	2	7	17.3	17.3	17.3	41.043	382	382	0	49.056	0	0	5	17.3	87719000	0	0	2102600	85617000	0	0	45273000	89938000	0	0	2	8	10
sp|Q43349-2|CP29A_ARATH;sp|Q43349|CP29A_ARATH;tr|F4JAF3|F4JAF3_ARATH	sp|Q43349-2|CP29A_ARATH;sp|Q43349|CP29A_ARATH;tr|F4JAF3|F4JAF3_ARATH	6;6;6	3;3;3	3;3;3	;;	3	6	3	3	1	2	1	6	1	1	1	3	1	1	1	3	19.2	10.8	10.8	35.243	334	334;342;363	0	49.067	3.9	5.1	4.5	19.2	184000000	19774000	6870500	3147500	155000000	0	0	0	207000000	1	1	1	3	6
sp|Q43725|CYSKM_ARATH;tr|B9DFR6|B9DFR6_ARATH;tr|F4J9F7|F4J9F7_ARATH	sp|Q43725|CYSKM_ARATH;tr|B9DFR6|B9DFR6_ARATH;tr|F4J9F7|F4J9F7_ARATH	13;13;12	10;10;10	10;10;10	;;	3	13	10	10	5	10	0	1	4	8	0	0	4	8	0	0	35.8	30	30	45.814	430	430;433;432	0	105.46	16.5	31.4	0	2.8	469000000	138000000	331000000	0	0	138000000	205000000	0	0	4	12	0	0	16
sp|Q43870-2|APS2_ARATH;sp|Q43870|APS2_ARATH	sp|Q43870-2|APS2_ARATH;sp|Q43870|APS2_ARATH	6;6	3;3	3;3	;	2	6	3	3	4	3	0	1	3	1	0	0	3	1	0	0	12	6.8	6.8	47.774	425	425;476	0	25.553	8.7	5.9	0	1.9	41807000	33411000	8396000	0	0	33411000	0	0	0	3	1	0	0	4
sp|Q4V3C8|PDPK2_ARATH;sp|Q9XF67|PDPK1_ARATH;tr|F4JWB0|F4JWB0_ARATH	sp|Q4V3C8|PDPK2_ARATH;sp|Q9XF67|PDPK1_ARATH;tr|F4JWB0|F4JWB0_ARATH	2;2;1	2;2;1	2;2;1	;;	3	2	2	2	1	1	0	0	1	1	0	0	1	1	0	0	3.7	3.7	3.7	54.44	486	486;491;408	0	11.125	2.1	1.6	0	0	3575400	741060	2834400	0	0	741060	0	0	0	2	1	0	0	3
sp|Q56WD9|THIK2_ARATH	sp|Q56WD9|THIK2_ARATH	6	6	6		1	6	6	6	3	3	0	0	3	3	0	0	3	3	0	0	25.1	25.1	25.1	48.578	462	462	0	53.995	14.5	10.6	0	0	181000000	80744000	101000000	0	0	0	62336000	0	0	3	4	0	0	7
sp|Q9LFN6|RH56_ARATH;sp|Q56XG6|RH15_ARATH;tr|F4JWF7|F4JWF7_ARATH;tr|F4JWF6|F4JWF6_ARATH;tr|F4JWF3|F4JWF3_ARATH;sp|Q56XG6-3|RH15_ARATH;sp|Q56XG6-2|RH15_ARATH	sp|Q9LFN6|RH56_ARATH;sp|Q56XG6|RH15_ARATH;tr|F4JWF7|F4JWF7_ARATH;tr|F4JWF6|F4JWF6_ARATH;tr|F4JWF3|F4JWF3_ARATH;sp|Q56XG6-3|RH15_ARATH	12;12;12;12;11;7;4	12;12;12;12;11;7;4	12;12;12;12;11;7;4	;;;;;	7	12	12	12	5	10	1	5	5	10	1	5	5	10	1	5	29.7	29.7	29.7	48.337	427	427;427;468;486;344;177;208	0	94.165	13.8	25.1	3.3	11.5	998000000	209000000	580000000	26585000	182000000	121000000	344000000	0	348000000	5	11	1	6	23
sp|Q56XV8|CPNA2_ARATH	sp|Q56XV8|CPNA2_ARATH	1	1	1		1	1	1	1	1	0	0	0	1	0	0	0	1	0	0	0	3	3	3	61.192	575	575	0	7.0328	3	0	0	0	739760	739760	0	0	0	739760	0	0	0	1	0	0	0	1
sp|Q56Y85|MAP22_ARATH	sp|Q56Y85|MAP22_ARATH	2	2	2		1	2	2	2	2	1	0	0	2	1	0	0	2	1	0	0	6.2	6.2	6.2	49.059	439	439	0	13.53	6.2	2.1	0	0	26508000	21693000	4815100	0	0	21693000	0	0	0	2	1	0	0	3
sp|Q9ASR0|TBB3_ARATH;sp|Q56YW9|TBB2_ARATH	sp|Q9ASR0|TBB3_ARATH;sp|Q56YW9|TBB2_ARATH	11;11	3;3	2;2	;	2	11	3	2	4	10	0	3	2	2	0	0	1	1	0	0	29.1	7.8	5.1	50.733	450	450;450	0	47.882	10.4	26.4	0	7.8	72718000	64938000	7780200	0	0	51558000	0	0	0	3	2	0	0	5
sp|Q5HZ00-3|SPS3_ARATH;sp|Q5HZ00|SPS3_ARATH;sp|Q5HZ00-2|SPS3_ARATH	sp|Q5HZ00-3|SPS3_ARATH;sp|Q5HZ00|SPS3_ARATH;sp|Q5HZ00-2|SPS3_ARATH	2;2;2	2;2;2	2;2;2	;;	3	2	2	2	0	2	0	0	0	2	0	0	0	2	0	0	5.9	5.9	5.9	35.046	321	321;422;423	0	17.428	0	5.9	0	0	7354400	0	7354400	0	0	0	4561300	0	0	0	2	0	0	2
sp|Q5XF33|CHLI2_ARATH	sp|Q5XF33|CHLI2_ARATH	5	1	1		1	5	1	1	0	1	0	5	0	0	0	1	0	0	0	1	12.7	2.2	2.2	46.097	418	418	0.002868	6.1025	0	2.4	0	12.7	1822900	0	0	0	1822900	0	0	0	2439000	0	0	0	1	1
sp|Q5XF75|EFTS_ARATH	sp|Q5XF75|EFTS_ARATH	8	8	8		1	8	8	8	6	4	1	0	6	4	1	0	6	4	1	0	24.3	24.3	24.3	43.191	395	395	0	105.27	17.7	13.2	3	0	307000000	142000000	164000000	1604800	0	101000000	142000000	0	0	6	4	1	0	11
sp|Q9FK07|CLPX1_ARATH;sp|Q66GN9|CLPX3_ARATH	sp|Q9FK07|CLPX1_ARATH;sp|Q66GN9|CLPX3_ARATH	1;1	1;1	1;1	;	2	1	1	1	1	0	0	0	1	0	0	0	1	0	0	0	2.2	2.2	2.2	61.963	579	579;656	0	6.7521	2.2	0	0	0	5364400	5364400	0	0	0	5364400	0	0	0	1	0	0	0	1
sp|Q66GR6-2|WHY3_ARATH;sp|Q66GR6|WHY3_ARATH	sp|Q66GR6-2|WHY3_ARATH;sp|Q66GR6|WHY3_ARATH	7;7	7;7	7;7	;	2	7	7	7	3	6	0	0	3	6	0	0	3	6	0	0	29.6	29.6	29.6	29.64	267	267;268	0	76.609	13.1	25.8	0	0	212000000	45180000	167000000	0	0	88448000	60165000	0	0	3	7	0	0	10
sp|Q67Z52|TBCB_ARATH	sp|Q67Z52|TBCB_ARATH	3	3	3		1	3	3	3	0	0	1	2	0	0	1	2	0	0	1	2	17.3	17.3	17.3	27.33	243	243	0	21.605	0	0	4.1	13.2	25583000	0	0	860620	24722000	0	0	0	33078000	0	0	1	2	3
sp|Q680A6|GDPD3_ARATH	sp|Q680A6|GDPD3_ARATH	1	1	1		1	1	1	1	1	0	0	0	1	0	0	0	1	0	0	0	3.2	3.2	3.2	42.292	370	370	0.004604	5.8839	3.2	0	0	0	5161000	5161000	0	0	0	5161000	0	0	0	1	0	0	0	1
sp|Q680B9|PRRP2_ARATH	sp|Q680B9|PRRP2_ARATH	1	1	1		1	1	1	1	1	0	0	0	1	0	0	0	1	0	0	0	3.4	3.4	3.4	59.227	528	528	0	13.079	3.4	0	0	0	3406700	3406700	0	0	0	3406700	0	0	0	3	0	0	0	3
sp|Q681Q7|Y1390_ARATH	sp|Q681Q7|Y1390_ARATH	1	1	1		1	1	1	1	1	0	0	0	1	0	0	0	1	0	0	0	3.3	3.3	3.3	29.795	272	272	0.000975	6.2309	3.3	0	0	0	1367200	1367200	0	0	0	1367200	0	0	0	1	0	0	0	1
sp|Q681Y3|Y1099_ARATH	sp|Q681Y3|Y1099_ARATH	1	1	1		1	1	1	1	0	0	0	1	0	0	0	1	0	0	0	1	3.9	3.9	3.9	47.008	432	432	0	12.154	0	0	0	3.9	16940000	0	0	0	16940000	0	0	0	22665000	0	0	0	1	1
tr|A8MR27|A8MR27_ARATH;sp|Q6ICX4|PTBP3_ARATH	tr|A8MR27|A8MR27_ARATH;sp|Q6ICX4|PTBP3_ARATH	3;3	3;3	3;3	;	2	3	3	3	1	0	1	2	1	0	1	2	1	0	1	2	7	7	7	48.02	430	430;432	0	22.3	2.8	0	2.8	4.2	13873000	5651500	0	2052300	6169400	0	0	0	8254500	1	0	1	2	4
sp|Q9LHG9|NACA1_ARATH;sp|Q6ICZ8|NACA3_ARATH	sp|Q9LHG9|NACA1_ARATH;sp|Q6ICZ8|NACA3_ARATH	1;1	1;1	1;1	;	2	1	1	1	0	1	0	0	0	1	0	0	0	1	0	0	5.4	5.4	5.4	21.982	203	203;204	0.002788	5.9444	0	5.4	0	0	7269300	0	7269300	0	0	0	4508500	0	0	0	2	0	0	2
sp|Q6NL24|ECH1P_ARATH	sp|Q6NL24|ECH1P_ARATH	1	1	1		1	1	1	1	1	0	0	0	1	0	0	0	1	0	0	0	6	6	6	28.818	265	265	0	7.0083	6	0	0	0	3981700	3981700	0	0	0	3981700	0	0	0	1	0	0	0	1
sp|Q6NLQ7|RIBA2_ARATH	sp|Q6NLQ7|RIBA2_ARATH	1	1	1		1	1	1	1	1	0	0	0	1	0	0	0	1	0	0	0	4	4	4	52.199	476	476	0	31.829	4	0	0	0	13630000	13630000	0	0	0	13630000	0	0	0	1	0	0	0	1
sp|Q6NPM8|HIS7_ARATH	sp|Q6NPM8|HIS7_ARATH	1	1	1		1	1	1	1	1	0	0	0	1	0	0	0	1	0	0	0	2.6	2.6	2.6	38.235	346	346	0.006341	5.7864	2.6	0	0	0	2027200	2027200	0	0	0	2027200	0	0	0	1	0	0	0	1
sp|Q6Q151-2|CYP59_ARATH;sp|Q6Q151|CYP59_ARATH	sp|Q6Q151-2|CYP59_ARATH;sp|Q6Q151|CYP59_ARATH	1;1	1;1	1;1	;	2	1	1	1	1	0	0	0	1	0	0	0	1	0	0	0	4.8	4.8	4.8	50.056	441	441;506	0	15.213	4.8	0	0	0	1839300	1839300	0	0	0	1839300	0	0	0	2	0	0	0	2
sp|Q6STH5|HF101_ARATH	sp|Q6STH5|HF101_ARATH	9	9	9		1	9	9	9	6	3	0	0	6	3	0	0	6	3	0	0	25.4	25.4	25.4	57.764	532	532	0	106.69	19.7	5.6	0	0	135000000	83418000	51747000	0	0	83418000	0	0	0	6	4	0	0	10
sp|Q6ZY51|PWD_ARATH;tr|B3H4K8|B3H4K8_ARATH	sp|Q6ZY51|PWD_ARATH;tr|B3H4K8|B3H4K8_ARATH	2;1	2;1	2;1	;	2	2	2	2	2	0	0	0	2	0	0	0	2	0	0	0	2.8	2.8	2.8	131.32	1196	1196;865	0	27.783	2.8	0	0	0	18205000	18205000	0	0	0	18205000	0	0	0	2	0	0	0	2
sp|Q7Y175|PUX5_ARATH	sp|Q7Y175|PUX5_ARATH	3	3	3		1	3	3	3	3	0	0	0	3	0	0	0	3	0	0	0	11.6	11.6	11.6	44.996	421	421	0	29.594	11.6	0	0	0	16697000	16697000	0	0	0	16697000	0	0	0	4	0	0	0	4
sp|Q7Y232|U73B4_ARATH;sp|Q7Y232-2|U73B4_ARATH;tr|F4IIG6|F4IIG6_ARATH	sp|Q7Y232|U73B4_ARATH;sp|Q7Y232-2|U73B4_ARATH;tr|F4IIG6|F4IIG6_ARATH	5;4;4	5;4;4	2;1;1	;;	3	5	5	2	0	0	2	4	0	0	2	4	0	0	1	1	13	13	5.2	53.96	484	484;270;481	0	61.742	0	0	6.4	9.7	122000000	0	0	12267000	110000000	0	0	0	147000000	0	0	3	4	7
sp|Q84JF7|KAD6C_ARATH	sp|Q84JF7|KAD6C_ARATH	6	6	6		1	6	6	6	0	0	0	6	0	0	0	6	0	0	0	6	23.7	23.7	23.7	32.391	295	295	0	37.643	0	0	0	23.7	50527000	0	0	0	50527000	0	0	0	67604000	0	0	0	8	8
sp|Q84M92|ARP4_ARATH	sp|Q84M92|ARP4_ARATH	1	1	1		1	1	1	1	1	0	0	0	1	0	0	0	1	0	0	0	4.3	4.3	4.3	48.936	441	441	0	12.983	4.3	0	0	0	9489600	9489600	0	0	0	9489600	0	0	0	1	0	0	0	1
sp|Q84M98|EME1A_ARATH;sp|Q84M98-2|EME1A_ARATH	sp|Q84M98|EME1A_ARATH;sp|Q84M98-2|EME1A_ARATH	1;1	1;1	1;1	;	2	1	1	1	0	1	0	0	0	1	0	0	0	1	0	0	1.3	1.3	1.3	61.238	546	546;549	0.006393	5.8286	0	1.3	0	0	57878000	0	57878000	0	0	0	35896000	0	0	0	1	0	0	1
sp|Q84MB3|ACCH1_ARATH	sp|Q84MB3|ACCH1_ARATH	1	1	1		1	1	1	1	0	0	1	0	0	0	1	0	0	0	1	0	3.6	3.6	3.6	40.351	365	365	0.00878	5.6628	0	0	3.6	0	1513900	0	0	1513900	0	0	0	14873000	0	0	0	0	0	0
sp|Q84MC2|LOG8_ARATH	sp|Q84MC2|LOG8_ARATH	4	4	4		1	4	4	4	1	0	2	4	1	0	2	4	1	0	2	4	27.3	27.3	27.3	23.831	216	216	0	37.925	6.9	0	11.6	27.3	82068000	851250	0	4539000	76678000	0	0	104000000	43006000	1	0	2	4	7
sp|Q84MD8|FHYRK_ARATH	sp|Q84MD8|FHYRK_ARATH	1	1	1		1	1	1	1	0	0	0	1	0	0	0	1	0	0	0	1	2.4	2.4	2.4	42.11	379	379	0.002863	6.092	0	0	0	2.4	7129900	0	0	0	7129900	0	0	0	9539700	0	0	0	2	2
sp|Q84RQ7-2|NIFU3_ARATH;sp|Q84RQ7|NIFU3_ARATH	sp|Q84RQ7-2|NIFU3_ARATH;sp|Q84RQ7|NIFU3_ARATH	1;1	1;1	1;1	;	2	1	1	1	0	0	0	1	0	0	0	1	0	0	0	1	7.7	7.7	7.7	16.618	155	155;236	0.006381	5.8197	0	0	0	7.7	2603700	0	0	0	2603700	0	0	0	3483600	0	0	0	1	1
sp|Q84VY3|STAD6_ARATH	sp|Q84VY3|STAD6_ARATH	7	7	6		1	7	7	6	5	6	0	2	5	6	0	2	4	5	0	2	22.8	22.8	20.2	44.155	391	391	0	56.685	12.3	19.9	0	5.1	252000000	90153000	140000000	0	21906000	88413000	57970000	0	59797000	6	7	0	2	15
sp|Q84W65|SUFE1_ARATH	sp|Q84W65|SUFE1_ARATH	5	5	5		1	5	5	5	3	3	0	0	3	3	0	0	3	3	0	0	15.1	15.1	15.1	40.833	371	371	0	37.902	10.5	7	0	0	37336000	9618300	27717000	0	0	9618300	0	0	0	3	3	0	0	6
sp|Q84W89|RH37_ARATH	sp|Q84W89|RH37_ARATH	7	3	2		1	7	3	2	5	3	0	0	3	0	0	0	2	0	0	0	13	6.8	5.1	67.625	633	633	0	39.082	10.6	4.3	0	0	17551000	17551000	0	0	0	17551000	0	0	0	3	0	0	0	3
sp|Q84WU9|C3H64_ARATH	sp|Q84WU9|C3H64_ARATH	1	1	1		1	1	1	1	1	0	0	0	1	0	0	0	1	0	0	0	1.7	1.7	1.7	66.42	596	596	0	6.5733	1.7	0	0	0	2459600	2459600	0	0	0	2459600	0	0	0	1	0	0	0	1
sp|Q84WV1|TCPG_ARATH	sp|Q84WV1|TCPG_ARATH	5	5	5		1	5	5	5	3	3	0	0	3	3	0	0	3	3	0	0	9	9	9	60.339	555	555	0	32.186	5.6	5.6	0	0	24681000	14110000	10571000	0	0	14110000	0	0	0	2	3	0	0	5
sp|Q84XU2-2|PPP5_ARATH;sp|Q84XU2|PPP5_ARATH	sp|Q84XU2-2|PPP5_ARATH;sp|Q84XU2|PPP5_ARATH	10;10	10;10	10;10	;	2	10	10	10	1	0	2	10	1	0	2	10	1	0	2	10	22.3	22.3	22.3	54.702	484	484;538	0	91.457	2.7	0	5.4	22.3	199000000	8729700	0	6361000	184000000	0	0	62495000	247000000	1	0	3	11	15
sp|Q8GTR4|PULA1_ARATH	sp|Q8GTR4|PULA1_ARATH	1	1	1		1	1	1	1	1	0	0	0	1	0	0	0	1	0	0	0	1.5	1.5	1.5	107.07	965	965	0.008741	5.6474	1.5	0	0	0	1194600	1194600	0	0	0	1194600	0	0	0	1	0	0	0	1
sp|Q8GUM2|HSP7I_ARATH	sp|Q8GUM2|HSP7I_ARATH	10	7	7		1	10	7	7	6	7	0	0	4	5	0	0	4	5	0	0	18	12.9	12.9	73.074	682	682	0	51.987	11.3	11.7	0	0	80460000	48099000	32361000	0	0	55506000	12663000	0	0	4	9	0	0	13
sp|Q8GUN2|HINT1_ARATH	sp|Q8GUN2|HINT1_ARATH	5	5	5		1	5	5	5	0	0	1	5	0	0	1	5	0	0	1	5	34.7	34.7	34.7	16	147	147	0	42.586	0	0	11.6	34.7	111000000	0	0	8118300	103000000	0	0	0	138000000	0	0	1	7	8
sp|Q8GWE1|UCH3_ARATH	sp|Q8GWE1|UCH3_ARATH	1	1	1		1	1	1	1	0	0	1	1	0	0	1	1	0	0	1	1	4.3	4.3	4.3	25.712	234	234	0	10.806	0	0	4.3	4.3	21349000	0	0	1541900	19807000	0	0	0	26501000	0	0	1	1	2
sp|Q8GWP5|RIBD_ARATH	sp|Q8GWP5|RIBD_ARATH	2	2	2		1	2	2	2	2	0	0	0	2	0	0	0	2	0	0	0	8	8	8	46.673	426	426	0	14.549	8	0	0	0	17617000	17617000	0	0	0	17617000	0	0	0	3	0	0	0	3
sp|Q8GWQ6-3|Y6344_ARATH;sp|Q8GWQ6|Y6344_ARATH	sp|Q8GWQ6-3|Y6344_ARATH;sp|Q8GWQ6|Y6344_ARATH	1;1	1;1	1;1	;	2	1	1	1	0	0	0	1	0	0	0	1	0	0	0	1	3.8	3.8	3.8	23.463	213	213;232	0	8.4983	0	0	0	3.8	2388800	0	0	0	2388800	0	0	0	3196100	0	0	0	1	1
sp|Q8GWU0|PGP2_ARATH	sp|Q8GWU0|PGP2_ARATH	2	2	2		1	2	2	2	0	2	0	1	0	2	0	1	0	2	0	1	7.3	7.3	7.3	33.011	301	301	0	15.437	0	7.3	0	3.7	15156000	0	8058900	0	7096700	0	4998200	0	0	0	1	0	2	3
sp|Q8GWW7|AGUA_ARATH	sp|Q8GWW7|AGUA_ARATH	1	1	1		1	1	1	1	1	0	0	0	1	0	0	0	1	0	0	0	2.3	2.3	2.3	43.155	383	383	0	6.3403	2.3	0	0	0	9635900	9635900	0	0	0	9635900	0	0	0	1	0	0	0	1
sp|Q8GXB7|TRMB_ARATH	sp|Q8GXB7|TRMB_ARATH	1	1	1		1	1	1	1	1	0	0	1	1	0	0	1	1	0	0	1	5.6	5.6	5.6	28.818	251	251	0	11.41	5.6	0	0	5.6	19274000	14397000	0	0	4876600	0	0	0	6524800	1	0	0	1	2
sp|Q8GXR5|PPCS1_ARATH;sp|Q9LZM3|PPCS2_ARATH	sp|Q8GXR5|PPCS1_ARATH;sp|Q9LZM3|PPCS2_ARATH	4;3	4;3	4;3	;	2	4	4	4	3	1	0	0	3	1	0	0	3	1	0	0	16.1	16.1	16.1	35.368	317	317;309	0	43.545	11	5	0	0	19599000	15309000	4290300	0	0	15309000	0	0	0	5	1	0	0	6
sp|Q8GY63|DPNP3_ARATH;tr|F4KC75|F4KC75_ARATH	sp|Q8GY63|DPNP3_ARATH;tr|F4KC75|F4KC75_ARATH	6;5	6;5	6;5	;	2	6	6	6	0	0	2	5	0	0	2	5	0	0	2	5	21.8	21.8	21.8	38.384	357	357;298	0	39.717	0	0	6.4	19	74731000	0	0	29804000	44926000	0	0	0	60111000	0	0	2	5	7
sp|Q8GY96|PGM_ARATH	sp|Q8GY96|PGM_ARATH	6	6	5		1	6	6	5	3	5	0	2	3	5	0	2	3	4	0	2	21	21	21	29.889	271	271	0	64.151	14	21	0	8.1	603000000	269000000	293000000	0	41379000	276000000	175000000	0	55282000	3	5	0	2	10
sp|Q8GYB1-2|NUD15_ARATH;sp|Q8GYB1|NUD15_ARATH;sp|Q8GYB1-3|NUD15_ARATH	sp|Q8GYB1-2|NUD15_ARATH;sp|Q8GYB1|NUD15_ARATH;sp|Q8GYB1-3|NUD15_ARATH	1;1;1	1;1;1	1;1;1	;;	3	1	1	1	0	0	0	1	0	0	0	1	0	0	0	1	3.6	3.6	3.6	28.276	253	253;285;293	0	7.1329	0	0	0	3.6	5974700	0	0	0	5974700	0	0	0	7994000	0	0	0	1	1
sp|Q8GZA8|ULT1_ARATH;tr|F4JKJ1|F4JKJ1_ARATH	sp|Q8GZA8|ULT1_ARATH;tr|F4JKJ1|F4JKJ1_ARATH	1;1	1;1	1;1	;	2	1	1	1	0	0	1	0	0	0	1	0	0	0	1	0	6.3	6.3	6.3	26.744	237	237;268	0.002825	6.028	0	0	6.3	0	1330700	0	0	1330700	0	0	0	13074000	0	0	0	2	0	2
sp|Q8H0S9|PSA_ARATH;tr|F4I3R0|F4I3R0_ARATH;tr|F4I3R1|F4I3R1_ARATH;tr|F4I3R4|F4I3R4_ARATH;tr|B3H621|B3H621_ARATH	sp|Q8H0S9|PSA_ARATH;tr|F4I3R0|F4I3R0_ARATH;tr|F4I3R1|F4I3R1_ARATH;tr|F4I3R4|F4I3R4_ARATH;tr|B3H621|B3H621_ARATH	20;20;19;17;17	20;20;19;17;17	20;20;19;17;17	;;;;	5	20	20	20	5	18	0	0	5	18	0	0	5	18	0	0	22.3	22.3	22.3	99.157	883	883;987;1013;918;945	0	168.71	6.7	21.2	0	0	973000000	187000000	786000000	0	0	187000000	487000000	0	0	6	23	0	0	29
sp|Q8H0V3|LGUL_ARATH;tr|B9DH52|B9DH52_ARATH	sp|Q8H0V3|LGUL_ARATH;tr|B9DH52|B9DH52_ARATH	2;2	2;2	2;2	;	2	2	2	2	0	0	2	0	0	0	2	0	0	0	2	0	15.1	15.1	15.1	20.848	185	185;235	0	12.493	0	0	15.1	0	2132400	0	0	2132400	0	0	0	20951000	0	0	0	2	0	2
sp|Q8H0W0|LPA3_ARATH	sp|Q8H0W0|LPA3_ARATH	1	1	1		1	1	1	1	0	0	1	0	0	0	1	0	0	0	1	0	4.2	4.2	4.2	40.029	358	358	0.000978	6.2473	0	0	4.2	0	430740	0	0	430740	0	0	0	4231800	0	0	0	1	0	1
sp|Q8H0X6-2|CYT6_ARATH	sp|Q8H0X6-2|CYT6_ARATH	1	1	1		1	1	1	1	1	0	1	0	1	0	1	0	1	0	1	0	11.4	11.4	11.4	22.477	201	201	0	11.061	11.4	0	11.4	0	71959000	32911000	0	39048000	0	0	0	384000000	0	1	0	1	0	2
sp|Q8H110|XCT_ARATH	sp|Q8H110|XCT_ARATH	1	1	1		1	1	1	1	0	0	1	0	0	0	1	0	0	0	1	0	4.7	4.7	4.7	39.239	337	337	0	9.956	0	0	4.7	0	3398600	0	0	3398600	0	0	0	33390000	0	0	0	1	0	1
sp|Q8H125|SCL5_ARATH	sp|Q8H125|SCL5_ARATH	2	2	2		1	2	2	2	1	1	0	0	1	1	0	0	1	1	0	0	3	3	3	66.641	597	597	0	11.069	1.3	1.7	0	0	13433000	6324200	7108500	0	0	6324200	0	0	0	1	1	0	0	2
sp|Q8H136-2|RH14_ARATH;sp|Q8H136|RH14_ARATH	sp|Q8H136-2|RH14_ARATH;sp|Q8H136|RH14_ARATH	1;1	1;1	1;1	;	2	1	1	1	1	0	0	0	1	0	0	0	1	0	0	0	1.6	1.6	1.6	67.64	618	618;619	0	7.3936	1.6	0	0	0	4790700	4790700	0	0	0	4790700	0	0	0	1	0	0	0	1
sp|Q8H166|ALEU_ARATH;tr|F4JYX9|F4JYX9_ARATH;tr|A8MQZ1|A8MQZ1_ARATH	sp|Q8H166|ALEU_ARATH;tr|F4JYX9|F4JYX9_ARATH;tr|A8MQZ1|A8MQZ1_ARATH	2;1;1	2;1;1	2;1;1	;;	3	2	2	2	0	0	1	1	0	0	1	1	0	0	1	1	7	7	7	38.959	358	358;357;361	0	14.503	0	0	4.2	2.8	36468000	0	0	35195000	1273600	0	0	346000000	0	0	0	1	1	2
sp|Q8H173-2|RSSA2_ARATH;sp|Q8H173|RSSA2_ARATH;tr|F4J4W3|F4J4W3_ARATH	sp|Q8H173-2|RSSA2_ARATH;sp|Q8H173|RSSA2_ARATH;tr|F4J4W3|F4J4W3_ARATH	2;2;2	1;1;1	1;1;1	;;	3	2	1	1	0	0	1	1	0	0	1	0	0	0	1	0	10	3.6	3.6	31.419	280	280;280;332	0.004608	5.884	0	0	3.6	6.4	4485100	0	0	4485100	0	0	0	44065000	0	0	0	1	0	1
sp|Q8H1F4|COPZ3_ARATH	sp|Q8H1F4|COPZ3_ARATH	1	1	1		1	1	1	1	0	0	1	0	0	0	1	0	0	0	1	0	6.1	6.1	6.1	19.876	181	181	0.004621	5.9079	0	0	6.1	0	2410100	0	0	2410100	0	0	0	23678000	0	0	0	1	0	1
sp|Q8H1S4|ACCH3_ARATH;sp|Q8H1S4-2|ACCH3_ARATH;sp|Q9LTH8|ACH11_ARATH;sp|Q9LTH7|ACH12_ARATH;sp|Q9C5K7|ACCH2_ARATH	sp|Q8H1S4|ACCH3_ARATH;sp|Q8H1S4-2|ACCH3_ARATH	3;2;1;1;1	3;2;1;1;1	3;2;1;1;1	;	5	3	3	3	0	0	2	2	0	0	2	2	0	0	2	2	9.5	9.5	9.5	42.02	369	369;314;364;366;369	0	25.455	0	0	6	6.8	30685000	0	0	2470200	28214000	0	0	0	37750000	0	0	2	2	4
sp|Q8H7F6|GRS16_ARATH	sp|Q8H7F6|GRS16_ARATH	2	2	2		1	2	2	2	0	0	0	2	0	0	0	2	0	0	0	2	5.5	5.5	5.5	32.205	293	293	0	13.133	0	0	0	5.5	7108800	0	0	0	7108800	0	0	0	9511500	0	0	0	2	2
sp|Q8L4N1-2|PHO34_ARATH;sp|Q8L4N1|PHO34_ARATH	sp|Q8L4N1-2|PHO34_ARATH;sp|Q8L4N1|PHO34_ARATH	1;1	1;1	1;1	;	2	1	1	1	1	0	0	0	1	0	0	0	1	0	0	0	5.4	5.4	5.4	27.919	259	259;260	0.00549	5.8423	5.4	0	0	0	9641300	9641300	0	0	0	9641300	0	0	0	1	0	0	0	1
sp|Q8L4Y5|ARP7_ARATH	sp|Q8L4Y5|ARP7_ARATH	1	1	1		1	1	1	1	0	0	0	1	0	0	0	1	0	0	0	1	2.2	2.2	2.2	39.904	363	363	0.008703	5.6343	0	0	0	2.2	3729100	0	0	0	3729100	0	0	0	4989500	0	0	0	1	1
sp|Q8L518|CK2_ARATH	sp|Q8L518|CK2_ARATH	1	1	1		1	1	1	1	0	0	0	1	0	0	0	1	0	0	0	1	4.6	4.6	4.6	41.016	350	350	0.002814	6.0011	0	0	0	4.6	6476600	0	0	0	6476600	0	0	0	8665600	0	0	0	3	3
sp|Q8L5U0|CSN4_ARATH	sp|Q8L5U0|CSN4_ARATH	1	1	1		1	1	1	1	0	0	1	0	0	0	1	0	0	0	1	0	3.8	3.8	3.8	44.957	397	397	0.002796	5.9523	0	0	3.8	0	2839100	0	0	2839100	0	0	0	27894000	0	0	0	1	0	1
sp|Q8L719-2|THO4B_ARATH;sp|Q8L719|THO4B_ARATH	sp|Q8L719-2|THO4B_ARATH;sp|Q8L719|THO4B_ARATH	1;1	1;1	1;1	;	2	1	1	1	0	0	1	0	0	0	1	0	0	0	1	0	4.5	4.5	4.5	30.566	290	290;292	0	7.0999	0	0	4.5	0	4490200	0	0	4490200	0	0	0	44115000	0	0	0	1	0	1
sp|Q8L733|Y4121_ARATH	sp|Q8L733|Y4121_ARATH	8	8	8		1	8	8	8	0	0	1	8	0	0	1	8	0	0	1	8	24.9	24.9	24.9	43.527	393	393	0	73.294	0	0	3.6	24.9	187000000	0	0	5384600	182000000	0	0	0	244000000	0	0	1	13	14
tr|B3H4K4|B3H4K4_ARATH;tr|F4JXE5|F4JXE5_ARATH;sp|Q8L773|THO4A_ARATH;tr|F4JXE3|F4JXE3_ARATH;tr|F4JXE7|F4JXE7_ARATH	tr|B3H4K4|B3H4K4_ARATH;tr|F4JXE5|F4JXE5_ARATH;sp|Q8L773|THO4A_ARATH;tr|F4JXE3|F4JXE3_ARATH;tr|F4JXE7|F4JXE7_ARATH	2;2;2;2;1	2;2;2;2;1	2;2;2;2;1	;;;;	5	2	2	2	2	0	1	0	2	0	1	0	2	0	1	0	10.9	10.9	10.9	23.579	211	211;242;244;245;178	0	12.769	10.9	0	6.6	0	17442000	12556000	0	4886000	0	12556000	0	0	0	2	0	1	0	3
sp|Q9M888|TCPZA_ARATH;sp|Q8L7N0|TCPZB_ARATH	sp|Q9M888|TCPZA_ARATH;sp|Q8L7N0|TCPZB_ARATH	1;1	1;1	1;1	;	2	1	1	1	0	1	0	0	0	1	0	0	0	1	0	0	2.1	2.1	2.1	58.949	535	535;535	0	7.7523	0	2.1	0	0	3738400	0	3738400	0	0	0	2318600	0	0	0	1	0	0	1
sp|Q8L7R2|KHSE_ARATH	sp|Q8L7R2|KHSE_ARATH	6	6	6		1	6	6	6	2	5	0	2	2	5	0	2	2	5	0	2	18.1	18.1	18.1	38.528	370	370	0	60.75	8.4	16.2	0	5.9	209000000	67913000	128000000	0	13768000	85211000	61928000	0	0	2	5	0	3	10
sp|Q8L829|ARI5_ARATH;tr|F4IAE4|F4IAE4_ARATH	sp|Q8L829|ARI5_ARATH;tr|F4IAE4|F4IAE4_ARATH	1;1	1;1	1;1	;	2	1	1	1	1	0	0	0	1	0	0	0	1	0	0	0	2.4	2.4	2.4	62.459	552	552;594	0.002846	6.0658	2.4	0	0	0	992140	992140	0	0	0	992140	0	0	0	1	0	0	0	1
sp|Q8L831|NUDT3_ARATH;sp|Q8L831-2|NUDT3_ARATH	sp|Q8L831|NUDT3_ARATH	12;1	12;1	12;1		2	12	12	12	6	10	0	0	6	10	0	0	6	10	0	0	15.4	15.4	15.4	86.856	772	772;114	0	98.966	9.7	10.6	0	0	281000000	124000000	157000000	0	0	120000000	101000000	0	0	6	11	0	0	17
sp|Q8LA13|RH11_ARATH	sp|Q8LA13|RH11_ARATH	8	8	4		1	8	8	4	6	3	0	0	6	3	0	0	4	0	0	0	14.7	14.7	8.3	66.025	612	612	0	71.58	12.3	4.4	0	0	110000000	79763000	29922000	0	0	79763000	0	0	0	6	4	0	0	10
sp|Q8LAC4-2|URH2_ARATH;sp|Q8LAC4|URH2_ARATH	sp|Q8LAC4-2|URH2_ARATH;sp|Q8LAC4|URH2_ARATH	3;3	3;3	3;3	;	2	3	3	3	2	2	0	0	2	2	0	0	2	2	0	0	10.3	10.3	10.3	32.528	302	302;322	0	21.019	7.9	6.3	0	0	15759000	4270100	11489000	0	0	4270100	0	0	0	7	4	0	0	11
sp|Q8LAD0|PDX2_ARATH	sp|Q8LAD0|PDX2_ARATH	4	4	4		1	4	4	4	0	0	0	4	0	0	0	4	0	0	0	4	27.5	27.5	27.5	27.438	255	255	0	35.863	0	0	0	27.5	209000000	0	0	0	209000000	0	0	0	280000000	0	0	0	5	5
sp|Q8LAD2|SUCA2_ARATH;tr|B3H632|B3H632_ARATH	sp|Q8LAD2|SUCA2_ARATH;tr|B3H632|B3H632_ARATH	10;6	3;1	3;1	;	2	10	3	3	1	10	0	1	0	3	0	0	0	3	0	0	35.2	13.5	13.5	35.316	341	341;297	0	22.632	4.4	35.2	0	4.4	136000000	0	136000000	0	0	0	84068000	0	0	0	2	0	0	2
sp|Q8LAS8|SFGH_ARATH	sp|Q8LAS8|SFGH_ARATH	7	7	7		1	7	7	7	2	0	3	7	2	0	3	7	2	0	3	7	31	31	31	31.655	284	284	0	74.867	7.4	0	12	31	495000000	8291700	0	143000000	343000000	19774000	0	843000000	1010000000	2	0	3	8	13
sp|Q8LAZ7|CSN5B_ARATH;tr|F4I325|F4I325_ARATH;sp|Q9FVU9|CSN5A_ARATH	sp|Q8LAZ7|CSN5B_ARATH;tr|F4I325|F4I325_ARATH	9;7;1	9;7;1	9;7;1	;	3	9	9	9	4	2	2	5	4	2	2	5	4	2	2	5	28	28	28	39.731	357	357;351;358	0	68.805	18.2	7.3	6.7	16.5	135000000	50162000	10778000	37513000	36280000	20815000	0	398000000	0	5	2	2	9	18
sp|Q8LB01-2|DAPB2_ARATH;sp|Q8LB01|DAPB2_ARATH	sp|Q8LB01-2|DAPB2_ARATH;sp|Q8LB01|DAPB2_ARATH	5;5	1;1	1;1	;	2	5	1	1	2	4	0	0	0	1	0	0	0	1	0	0	14.6	2.3	2.3	37.311	343	343;349	0.00286	6.0905	7.3	10.5	0	0	11784000	0	11784000	0	0	0	7308300	0	0	0	1	0	0	1
sp|Q8LBZ7|SDHB1_ARATH;sp|Q8LB02|SDHB2_ARATH	sp|Q8LBZ7|SDHB1_ARATH;sp|Q8LB02|SDHB2_ARATH	1;1	1;1	1;1	;	2	1	1	1	1	0	0	0	1	0	0	0	1	0	0	0	5	5	5	31.171	279	279;280	0	9.1429	5	0	0	0	24482000	24482000	0	0	0	24482000	0	0	0	1	0	0	0	1
sp|Q8LB72|PHR2_ARATH	sp|Q8LB72|PHR2_ARATH	1	1	1		1	1	1	1	0	1	0	0	0	1	0	0	0	1	0	0	2.2	2.2	2.2	48.878	447	447	0.00722	5.748	0	2.2	0	0	35105000	0	35105000	0	0	0	21772000	0	0	0	1	0	0	1
sp|Q8LBB2|KING1_ARATH	sp|Q8LBB2|KING1_ARATH	1	1	1		1	1	1	1	1	0	0	0	1	0	0	0	1	0	0	0	3.3	3.3	3.3	47.422	424	424	0	10.608	3.3	0	0	0	5447000	5447000	0	0	0	5447000	0	0	0	0	0	0	0	0
sp|Q8LBK6|GRS15_ARATH	sp|Q8LBK6|GRS15_ARATH	1	1	1		1	1	1	1	0	0	0	1	0	0	0	1	0	0	0	1	7.1	7.1	7.1	18.734	169	169	0	6.7144	0	0	0	7.1	6313100	0	0	0	6313100	0	0	0	8446800	0	0	0	1	1
sp|Q8LC68|NRP2_ARATH;sp|Q9CA59|NRP1_ARATH;sp|Q8LC68-2|NRP2_ARATH;sp|Q9CA59-2|NRP1_ARATH;sp|Q9CA59-3|NRP1_ARATH	sp|Q8LC68|NRP2_ARATH;sp|Q9CA59|NRP1_ARATH;sp|Q8LC68-2|NRP2_ARATH;sp|Q9CA59-2|NRP1_ARATH;sp|Q9CA59-3|NRP1_ARATH	1;1;1;1;1	1;1;1;1;1	1;1;1;1;1	;;;;	5	1	1	1	1	0	0	0	1	0	0	0	1	0	0	0	4.3	4.3	4.3	29.354	255	255;256;256;257;264	0	6.6369	4.3	0	0	0	2135900	2135900	0	0	0	2135900	0	0	0	1	0	0	0	1
sp|Q8LCU7|MECR_ARATH;tr|F4J6R6|F4J6R6_ARATH	sp|Q8LCU7|MECR_ARATH;tr|F4J6R6|F4J6R6_ARATH	4;3	4;3	4;3	;	2	4	4	4	2	2	0	0	2	2	0	0	2	2	0	0	12.5	12.5	12.5	40.823	375	375;297	0	52.754	7.7	8.3	0	0	101000000	63811000	37067000	0	0	63811000	0	0	0	2	3	0	0	5
tr|F4KCW4|F4KCW4_ARATH;sp|Q8LDF9|HMGB7_ARATH	tr|F4KCW4|F4KCW4_ARATH;sp|Q8LDF9|HMGB7_ARATH	1;1	1;1	1;1	;	2	1	1	1	1	0	0	0	1	0	0	0	1	0	0	0	8.3	8.3	8.3	18.167	157	157;241	0	9.0279	8.3	0	0	0	1071500	1071500	0	0	0	1071500	0	0	0	3	0	0	0	3
sp|Q8LDU4|RCCR_ARATH	sp|Q8LDU4|RCCR_ARATH	1	1	1		1	1	1	1	0	0	0	1	0	0	0	1	0	0	0	1	2.8	2.8	2.8	36.448	319	319	0.006352	5.792	0	0	0	2.8	2998900	0	0	0	2998900	0	0	0	4012400	0	0	0	1	1
sp|Q8LE47|PPR87_ARATH;sp|Q9SAB4|PPR33_ARATH	sp|Q8LE47|PPR87_ARATH;sp|Q9SAB4|PPR33_ARATH	2;1	2;1	2;1	;	2	2	2	2	1	1	0	0	1	1	0	0	1	1	0	0	4.9	4.9	4.9	45.757	408	408;405	0	11.361	3.2	1.7	0	0	15477000	9676900	5799700	0	0	0	3597000	0	0	1	1	0	0	2
sp|Q8LEE8|LISC_ARATH	sp|Q8LEE8|LISC_ARATH	1	1	1		1	1	1	1	0	0	0	1	0	0	0	1	0	0	0	1	2.8	2.8	2.8	43.622	394	394	0	6.8652	0	0	0	2.8	4032900	0	0	0	4032900	0	0	0	5396000	0	0	0	2	2
sp|Q8LF48|THIK1_ARATH	sp|Q8LF48|THIK1_ARATH	1	1	1		1	1	1	1	1	0	0	0	1	0	0	0	1	0	0	0	2.5	2.5	2.5	46.611	443	443	0	6.5238	2.5	0	0	0	2326900	2326900	0	0	0	2326900	0	0	0	1	0	0	0	1
sp|Q8LF80|CKB21_ARATH;sp|Q8LG64|CKB22_ARATH;tr|F4KD80|F4KD80_ARATH;tr|Q8H0X4|Q8H0X4_ARATH	sp|Q8LF80|CKB21_ARATH;sp|Q8LG64|CKB22_ARATH;tr|F4KD80|F4KD80_ARATH;tr|Q8H0X4|Q8H0X4_ARATH	2;1;1;1	2;1;1;1	2;1;1;1	;;;	4	2	2	2	0	0	0	2	0	0	0	2	0	0	0	2	5.1	5.1	5.1	35.593	313	313;315;497;499	0	12.642	0	0	0	5.1	13210000	0	0	0	13210000	0	0	0	17674000	0	0	0	2	2
sp|Q8LFC0|IDH1_ARATH;sp|O81796|IDH3_ARATH	sp|Q8LFC0|IDH1_ARATH	6;2	6;2	4;0		2	6	6	4	0	0	0	6	0	0	0	6	0	0	0	4	15	15	11.7	39.626	367	367;368	0	35.09	0	0	0	15	104000000	0	0	0	104000000	0	0	0	140000000	0	0	0	6	6
sp|Q8LG77|IDH6_ARATH	sp|Q8LG77|IDH6_ARATH	8	3	3		1	8	3	3	0	0	1	8	0	0	1	3	0	0	1	3	20.6	8.6	8.6	40.575	374	374	0	49.014	0	0	4	20.6	77605000	0	0	6830700	70774000	0	0	0	94695000	0	0	1	3	4
sp|Q8LPJ4|AB2E_ARATH	sp|Q8LPJ4|AB2E_ARATH	4	4	4		1	4	4	4	3	1	0	0	3	1	0	0	3	1	0	0	7.4	7.4	7.4	68.389	605	605	0	69.885	6.1	1.3	0	0	61200000	42233000	18967000	0	0	42233000	0	0	0	4	1	0	0	5
sp|Q8LPJ5|ICDHP_ARATH	sp|Q8LPJ5|ICDHP_ARATH	12	9	9		1	12	9	9	7	7	0	0	5	5	0	0	5	5	0	0	27.6	21.9	21.9	54.195	485	485	0	97.089	16.3	16.1	0	0	261000000	99449000	161000000	0	0	99449000	0	0	0	6	6	0	0	12
sp|Q8RUF8|NILP3_ARATH;sp|Q8RUF8-2|NILP3_ARATH	sp|Q8RUF8|NILP3_ARATH;sp|Q8RUF8-2|NILP3_ARATH	4;3	4;3	4;3	;	2	4	4	4	1	0	2	4	1	0	2	4	1	0	2	4	14.6	14.6	14.6	40.33	369	369;294	0	63.8	4.1	0	8.7	14.6	130000000	2670500	0	6089400	121000000	0	0	123000000	98590000	1	0	2	5	8
sp|Q8RWG8|RBP1B_ARATH	sp|Q8RWG8|RBP1B_ARATH	3	3	3		1	3	3	3	3	1	0	0	3	1	0	0	3	1	0	0	18	18	18	24.389	217	217	0	46.546	18	3.7	0	0	72697000	59075000	13622000	0	0	59075000	0	0	0	3	1	0	0	4
tr|F4JET6|F4JET6_ARATH;sp|Q8RWR1-2|JMJ30_ARATH;sp|Q8RWR1|JMJ30_ARATH	tr|F4JET6|F4JET6_ARATH;sp|Q8RWR1-2|JMJ30_ARATH;sp|Q8RWR1|JMJ30_ARATH	1;1;1	1;1;1	1;1;1	;;	3	1	1	1	0	0	0	1	0	0	0	1	0	0	0	1	4.3	4.3	4.3	44.659	398	398;418;429	0	12.683	0	0	0	4.3	3695300	0	0	0	3695300	0	0	0	4944300	0	0	0	1	1
sp|Q8RWU7|PUX4_ARATH;sp|Q9SUG6|PUX3_ARATH	sp|Q8RWU7|PUX4_ARATH	3;1	3;1	3;1		2	3	3	3	2	1	0	0	2	1	0	0	2	1	0	0	11.2	11.2	11.2	32.896	303	303;302	0	20.556	8.6	2.6	0	0	15758000	6220000	9538000	0	0	6220000	0	0	0	2	1	0	0	3
tr|F4JBY2|F4JBY2_ARATH;sp|Q8RWV0|TKTC1_ARATH	tr|F4JBY2|F4JBY2_ARATH;sp|Q8RWV0|TKTC1_ARATH	6;6	6;6	3;3	;	2	6	6	3	3	5	0	0	3	5	0	0	1	3	0	0	10.5	10.5	6.1	79.838	740	740;741	0	56.914	5.3	8.9	0	0	109000000	39785000	69151000	0	0	49933000	32740000	0	0	3	6	0	0	9
sp|Q8RX79|APG3_ARATH	sp|Q8RX79|APG3_ARATH	1	1	1		1	1	1	1	1	0	0	0	1	0	0	0	1	0	0	0	3.6	3.6	3.6	47.529	422	422	0	11.949	3.6	0	0	0	5256500	5256500	0	0	0	5256500	0	0	0	1	0	0	0	1
sp|Q8RXN4|HIBC5_ARATH	sp|Q8RXN4|HIBC5_ARATH	3	3	3		1	3	3	3	0	0	0	3	0	0	0	3	0	0	0	3	9.3	9.3	9.3	45.499	409	409	0	30.107	0	0	0	9.3	50165000	0	0	0	50165000	0	0	0	67120000	0	0	0	5	5
sp|Q8S4Y1-2|THIC1_ARATH;sp|Q8S4Y1|THIC1_ARATH	sp|Q8S4Y1-2|THIC1_ARATH;sp|Q8S4Y1|THIC1_ARATH	1;1	1;1	1;1	;	2	1	1	1	1	0	0	0	1	0	0	0	1	0	0	0	3.3	3.3	3.3	40.876	398	398;403	0	6.83	3.3	0	0	0	1621800	1621800	0	0	0	1621800	0	0	0	1	0	0	0	1
sp|Q8S895|SAT2_ARATH	sp|Q8S895|SAT2_ARATH	2	2	2		1	2	2	2	2	0	0	0	2	0	0	0	2	0	0	0	7.1	7.1	7.1	34.534	323	323	0	12.426	7.1	0	0	0	3240800	3240800	0	0	0	3240800	0	0	0	1	0	0	0	1
sp|Q8S8F8|GEM_ARATH;sp|Q8S8F8-2|GEM_ARATH	sp|Q8S8F8|GEM_ARATH;sp|Q8S8F8-2|GEM_ARATH	4;3	4;3	4;3	;	2	4	4	4	2	3	0	0	2	3	0	0	2	3	0	0	18.7	18.7	18.7	32.215	299	299;248	0	28.413	9.7	13.7	0	0	34218000	20877000	13341000	0	0	20877000	0	0	0	2	3	0	0	5
sp|Q8S9L5|TIG_ARATH	sp|Q8S9L5|TIG_ARATH	2	2	2		1	2	2	2	2	1	0	0	2	1	0	0	2	1	0	0	4.6	4.6	4.6	61.733	547	547	0	26.765	4.6	2.4	0	0	24588000	20255000	4332900	0	0	20255000	0	0	0	2	1	0	0	3
sp|Q8S9M1-3|PAP13_ARATH;sp|Q8S9M1-4|PAP13_ARATH;sp|Q8S9M1|PAP13_ARATH;tr|F4IM05|F4IM05_ARATH;sp|Q8S9M1-6|PAP13_ARATH;tr|A8MRU9|A8MRU9_ARATH;sp|Q8S9M1-2|PAP13_ARATH;sp|Q8S9M1-5|PAP13_ARATH	sp|Q8S9M1-3|PAP13_ARATH;sp|Q8S9M1-4|PAP13_ARATH;sp|Q8S9M1|PAP13_ARATH;tr|F4IM05|F4IM05_ARATH;sp|Q8S9M1-6|PAP13_ARATH;tr|A8MRU9|A8MRU9_ARATH;sp|Q8S9M1-2|PAP13_ARATH	8;8;7;6;5;5;5;3	8;8;7;6;5;5;5;3	8;8;7;6;5;5;5;3	;;;;;;	8	8	8	8	0	0	3	6	0	0	3	6	0	0	3	6	38.8	38.8	38.8	27.662	250	250;271;299;204;141;269;270;106	0	129.52	0	0	16.4	28	198000000	0	0	76201000	121000000	0	0	0	150000000	0	0	3	9	12
sp|Q8VXZ7-2|AGAL3_ARATH;sp|Q8VXZ7|AGAL3_ARATH	sp|Q8VXZ7-2|AGAL3_ARATH;sp|Q8VXZ7|AGAL3_ARATH	1;1	1;1	1;1	;	2	1	1	1	0	0	0	1	0	0	0	1	0	0	0	1	2.2	2.2	2.2	45.637	413	413;437	0.007149	5.713	0	0	0	2.2	4051300	0	0	0	4051300	0	0	0	5420600	0	0	0	1	1
sp|Q8VY78|SAE1A_ARATH	sp|Q8VY78|SAE1A_ARATH	1	1	1		1	1	1	1	0	0	1	0	0	0	1	0	0	0	1	0	5	5	5	36.123	322	322	0	11.892	0	0	5	0	5829300	0	0	5829300	0	0	0	57271000	0	0	0	1	0	1
sp|Q8VYG2|GALAK_ARATH	sp|Q8VYG2|GALAK_ARATH	3	3	3		1	3	3	3	0	0	0	3	0	0	0	3	0	0	0	3	6.4	6.4	6.4	45.728	424	424	0	18.752	0	0	0	6.4	17105000	0	0	0	17105000	0	0	0	22886000	0	0	0	3	3
sp|Q8VYI3|ECH2_ARATH	sp|Q8VYI3|ECH2_ARATH	5	5	5		1	5	5	5	3	2	0	0	3	2	0	0	3	2	0	0	19.7	19.7	19.7	34.082	309	309	0	44.678	12.9	6.8	0	0	27718000	17995000	9722400	0	0	17995000	0	0	0	3	4	0	0	7
sp|Q9FIJ7|KAD2_ARATH;tr|F4JYC0|F4JYC0_ARATH;sp|Q8VYL1|KAD5_ARATH	sp|Q9FIJ7|KAD2_ARATH;tr|F4JYC0|F4JYC0_ARATH;sp|Q8VYL1|KAD5_ARATH	1;1;1	1;1;1	1;1;1	;;	3	1	1	1	0	1	0	0	0	1	0	0	0	1	0	0	2.8	2.8	2.8	31.451	283	283;580;588	0.008795	5.6657	0	2.8	0	0	1755500	0	1755500	0	0	0	1088800	0	0	0	0	0	0	0
sp|Q8VYN9|PHO32_ARATH	sp|Q8VYN9|PHO32_ARATH	4	4	4		1	4	4	4	1	2	2	3	1	2	2	3	1	2	2	3	30.6	30.6	30.6	26.202	242	242	0	27.559	6.2	10.7	16.1	20.7	158000000	30477000	55105000	4426700	67730000	0	36582000	0	88216000	1	3	3	3	10
sp|Q8VYV7|DHQS_ARATH;sp|Q8VYV7-2|DHQS_ARATH	sp|Q8VYV7|DHQS_ARATH;sp|Q8VYV7-2|DHQS_ARATH	10;9	10;9	10;9	;	2	10	10	10	2	8	0	0	2	8	0	0	2	8	0	0	22.4	22.4	22.4	48.064	442	442;338	0	59.861	3.8	18.6	0	0	251000000	52018000	199000000	0	0	0	123000000	0	0	2	9	0	0	11
tr|F4JG55|F4JG55_ARATH;sp|Q8VZ79|IDN2_ARATH	tr|F4JG55|F4JG55_ARATH;sp|Q8VZ79|IDN2_ARATH	1;1	1;1	1;1	;	2	1	1	1	1	0	0	0	1	0	0	0	1	0	0	0	1.7	1.7	1.7	54.951	472	472;647	0.007105	5.6938	1.7	0	0	0	1801100	1801100	0	0	0	1801100	0	0	0	0	0	0	0	0
sp|Q8VZH2|APM1_ARATH	sp|Q8VZH2|APM1_ARATH	20	20	20		1	20	20	20	12	11	0	0	12	11	0	0	12	11	0	0	22	22	22	98.178	879	879	0	203.38	13.7	13.1	0	0	455000000	185000000	269000000	0	0	128000000	224000000	0	0	13	12	0	0	25
sp|Q8VZN9|P2C11_ARATH	sp|Q8VZN9|P2C11_ARATH	1	1	1		1	1	1	1	0	0	1	0	0	0	1	0	0	0	1	0	2.7	2.7	2.7	40.582	371	371	0	6.2907	0	0	2.7	0	648810	0	0	648810	0	0	0	6374300	0	0	0	1	0	1
sp|Q8W034|RNP1_ARATH	sp|Q8W034|RNP1_ARATH	2	2	2		1	2	2	2	0	0	2	0	0	0	2	0	0	0	2	0	9.7	9.7	9.7	42.353	411	411	0	16.92	0	0	9.7	0	3221400	0	0	3221400	0	0	0	31649000	0	0	0	2	0	2
sp|Q8W035-3|FPGS3_ARATH;sp|Q8W035-2|FPGS3_ARATH;sp|Q8W035|FPGS3_ARATH	sp|Q8W035-3|FPGS3_ARATH;sp|Q8W035-2|FPGS3_ARATH;sp|Q8W035|FPGS3_ARATH	1;1;1	1;1;1	1;1;1	;;	3	1	1	1	0	0	1	0	0	0	1	0	0	0	1	0	2.3	2.3	2.3	52.604	470	470;491;492	0	6.3372	0	0	2.3	0	1360200	0	0	1360200	0	0	0	13363000	0	0	0	1	0	1
sp|Q8W1X2|PDXK_ARATH	sp|Q8W1X2|PDXK_ARATH	1	1	1		1	1	1	1	0	0	1	0	0	0	1	0	0	0	1	0	5.2	5.2	5.2	34.043	309	309	0	7.1325	0	0	5.2	0	24389000	0	0	24389000	0	0	0	240000000	0	0	0	1	0	1
sp|Q8W3L1|MFDR_ARATH	sp|Q8W3L1|MFDR_ARATH	1	1	1		1	1	1	1	0	0	0	1	0	0	0	1	0	0	0	1	1.7	1.7	1.7	53.069	483	483	0.000967	6.1889	0	0	0	1.7	1841200	0	0	0	1841200	0	0	0	2463400	0	0	0	1	1
sp|Q8W493-2|FNRL2_ARATH;sp|Q8W493-3|FNRL2_ARATH;sp|Q8W493|FNRL2_ARATH	sp|Q8W493-2|FNRL2_ARATH;sp|Q8W493-3|FNRL2_ARATH;sp|Q8W493|FNRL2_ARATH	7;7;7	7;7;7	7;7;7	;;	3	7	7	7	0	0	5	5	0	0	5	5	0	0	5	5	17.7	17.7	17.7	39.233	350	350;369;369	0	65.186	0	0	14.9	13.1	116000000	0	0	52898000	63256000	0	0	489000000	115000000	0	0	5	7	12
sp|Q8W4D0|CPY71_ARATH	sp|Q8W4D0|CPY71_ARATH	3	3	3		1	3	3	3	2	2	0	0	2	2	0	0	2	2	0	0	5.5	5.5	5.5	70.983	631	631	0	21.905	4	3.3	0	0	13943000	9235900	4707500	0	0	9235900	0	0	0	3	2	0	0	5
sp|Q8W4D8|DDL_ARATH	sp|Q8W4D8|DDL_ARATH	1	1	1		1	1	1	1	1	0	0	0	1	0	0	0	1	0	0	0	4.8	4.8	4.8	36.952	314	314	0	8.5886	4.8	0	0	0	2407700	2407700	0	0	0	2407700	0	0	0	1	0	0	0	1
sp|Q8W4M5|PFPB1_ARATH	sp|Q8W4M5|PFPB1_ARATH	5	5	5		1	5	5	5	3	3	0	0	3	3	0	0	3	3	0	0	12.4	12.4	12.4	61.459	566	566	0	47.58	8.8	8	0	0	56072000	34881000	21191000	0	0	34881000	0	0	0	3	4	0	0	7
sp|Q8W593|LGUC_ARATH;sp|Q8W593-2|LGUC_ARATH	sp|Q8W593|LGUC_ARATH;sp|Q8W593-2|LGUC_ARATH	4;3	4;3	4;3	;	2	4	4	4	0	0	0	4	0	0	0	4	0	0	0	4	13.1	13.1	13.1	39.167	350	350;262	0	27.749	0	0	0	13.1	83729000	0	0	0	83729000	0	0	0	112000000	0	0	0	4	4
sp|Q8W5S1|CCH11_ARATH	sp|Q8W5S1|CCH11_ARATH	1	1	1		1	1	1	1	0	0	1	0	0	0	1	0	0	0	1	0	2.7	2.7	2.7	38.13	336	336	0	6.7034	0	0	2.7	0	2555400	0	0	2555400	0	0	0	25106000	0	0	0	1	0	1
sp|Q93VI4|PABN1_ARATH	sp|Q93VI4|PABN1_ARATH	1	1	1		1	1	1	1	1	0	0	0	1	0	0	0	1	0	0	0	10.1	10.1	10.1	25.671	227	227	0	7.3881	10.1	0	0	0	8848100	8848100	0	0	0	8848100	0	0	0	1	0	0	0	1
sp|Q93VP3-2|IF5A2_ARATH;sp|Q93VP3|IF5A2_ARATH	sp|Q93VP3-2|IF5A2_ARATH;sp|Q93VP3|IF5A2_ARATH	2;2	2;2	2;2	;	2	2	2	2	0	0	1	2	0	0	1	2	0	0	1	2	19.6	19.6	19.6	15.103	138	138;159	0	17.752	0	0	11.6	19.6	61797000	0	0	7918100	53878000	0	0	90620000	59262000	0	0	2	3	5
sp|Q93VR3|GME_ARATH	sp|Q93VR3|GME_ARATH	7	7	7		1	7	7	7	2	5	0	0	2	5	0	0	2	5	0	0	15.9	15.9	15.9	42.758	377	377	0	50.334	4.8	14.1	0	0	146000000	40005000	106000000	0	0	0	65820000	0	0	1	6	0	0	7
sp|Q93W34|RP45C_ARATH	sp|Q93W34|RP45C_ARATH	2	2	2		1	2	2	2	2	0	2	1	2	0	2	1	2	0	2	1	6.5	6.5	6.5	44.972	415	415	0	19.868	6.5	0	6.5	2.2	18198000	5437600	0	3148300	9612200	5462300	0	30906000	0	2	0	2	1	5
sp|Q93WI0|STR12_ARATH	sp|Q93WI0|STR12_ARATH	1	1	1		1	1	1	1	0	0	0	1	0	0	0	1	0	0	0	1	4.7	4.7	4.7	32.98	299	299	0	20.45	0	0	0	4.7	41827000	0	0	0	41827000	0	0	0	55964000	0	0	0	1	1
sp|Q93WJ8|MDAR2_ARATH	sp|Q93WJ8|MDAR2_ARATH	24	22	22		1	24	22	22	0	0	10	20	0	0	10	18	0	0	10	18	59.3	57.5	57.5	47.479	435	435	0	269.6	0	0	34.3	50.8	1890000000	0	0	86022000	1800000000	0	0	574000000	2680000000	0	0	11	19	30
sp|Q93WX6|CNIF1_ARATH	sp|Q93WX6|CNIF1_ARATH	1	1	1		1	1	1	1	1	1	0	0	1	1	0	0	1	1	0	0	1.9	1.9	1.9	50.485	463	463	0	7.5641	1.9	1.9	0	0	4615700	1452600	3163100	0	0	0	1961800	0	0	2	1	0	0	3
sp|Q93XN8-2|SPP3B_ARATH;sp|Q93XN8|SPP3B_ARATH	sp|Q93XN8-2|SPP3B_ARATH;sp|Q93XN8|SPP3B_ARATH	1;1	1;1	1;1	;	2	1	1	1	0	0	0	1	0	0	0	1	0	0	0	1	4.4	4.4	4.4	31.162	272	272;423	0.002786	5.941	0	0	0	4.4	2079400	0	0	0	2079400	0	0	0	2782300	0	0	0	1	1
sp|Q93XW5|NSP5_ARATH	sp|Q93XW5|NSP5_ARATH	7	7	7		1	7	7	7	0	0	1	7	0	0	1	7	0	0	1	7	25.8	25.8	25.8	35.853	326	326	0	47.029	0	0	3.7	25.8	178000000	0	0	12393000	165000000	0	0	0	221000000	0	0	1	8	9
sp|Q93Y40|ORP3C_ARATH	sp|Q93Y40|ORP3C_ARATH	6	6	6		1	6	6	6	1	0	4	2	1	0	4	2	1	0	4	2	15.5	15.5	15.5	51.966	457	457	0	63.108	2.2	0	12.3	5.5	42418000	2012500	0	30195000	10210000	0	0	297000000	0	1	0	3	2	6
sp|Q93YQ3|PURU1_ARATH	sp|Q93YQ3|PURU1_ARATH	1	1	1		1	1	1	1	1	0	0	0	1	0	0	0	1	0	0	0	4	4	4	36.451	323	323	0	10.982	4	0	0	0	3522200	3522200	0	0	0	3522200	0	0	0	2	0	0	0	2
sp|Q93YW5|P2C58_ARATH;sp|Q8LAY8|P2C69_ARATH	sp|Q93YW5|P2C58_ARATH	6;1	4;0	3;0		2	6	4	3	0	0	2	6	0	0	1	4	0	0	0	3	23	16.3	11.3	31.018	283	283;354	0	29.222	0	0	8.1	23	30131000	0	0	427410	29704000	0	0	0	39743000	0	0	1	5	6
sp|Q93YZ7-3|ILVH2_ARATH;sp|Q93YZ7|ILVH2_ARATH	sp|Q93YZ7-3|ILVH2_ARATH;sp|Q93YZ7|ILVH2_ARATH	1;1	1;1	1;1	;	2	1	1	1	1	0	0	0	1	0	0	0	1	0	0	0	3.2	3.2	3.2	51.412	469	469;491	0	17.42	3.2	0	0	0	9208100	9208100	0	0	0	9208100	0	0	0	1	0	0	0	1
sp|Q93ZC9|GLAK1_ARATH;sp|Q9LY82|GLAK2_ARATH	sp|Q93ZC9|GLAK1_ARATH	4;1	4;1	4;1		2	4	4	4	4	0	0	0	4	0	0	0	4	0	0	0	16.9	16.9	16.9	40.075	362	362;366	0	28.625	16.9	0	0	0	55322000	55322000	0	0	0	55322000	0	0	0	6	0	0	0	6
sp|Q93ZG7|RH38_ARATH	sp|Q93ZG7|RH38_ARATH	5	5	5		1	5	5	5	5	0	0	0	5	0	0	0	5	0	0	0	11.7	11.7	11.7	55.383	496	496	0	42.394	11.7	0	0	0	41894000	41894000	0	0	0	41894000	0	0	0	5	0	0	0	5
sp|Q93ZN2|ALKR4_ARATH;sp|Q84M96|ALKR2_ARATH	sp|Q93ZN2|ALKR4_ARATH	13;4	9;1	8;0		2	13	9	8	0	0	3	12	0	0	2	8	0	0	2	7	31.6	21.2	18.8	37.924	345	345;346	0	58.391	0	0	10.1	28.4	141000000	0	0	2255900	139000000	0	0	0	186000000	0	0	3	9	12
sp|Q93ZN9|DAPAT_ARATH	sp|Q93ZN9|DAPAT_ARATH	7	7	7		1	7	7	7	2	6	0	0	2	6	0	0	2	6	0	0	24.1	24.1	24.1	50.396	461	461	0	79.668	8.5	20	0	0	380000000	105000000	276000000	0	0	105000000	0	0	0	2	6	0	0	8
sp|Q93ZT6|IF4G1_ARATH	sp|Q93ZT6|IF4G1_ARATH	1	1	1		1	1	1	1	1	0	0	0	1	0	0	0	1	0	0	0	2.1	2.1	2.1	85.571	780	780	0.001919	6.1207	2.1	0	0	0	1385600	1385600	0	0	0	1385600	0	0	0	1	0	0	0	1
sp|Q940S3|UAP1_ARATH;sp|O64765|UAP2_ARATH;tr|F4I7V2|F4I7V2_ARATH	sp|Q940S3|UAP1_ARATH;sp|O64765|UAP2_ARATH	5;3;1	5;3;1	5;3;1	;	3	5	5	5	3	0	0	2	3	0	0	2	3	0	0	2	10.5	10.5	10.5	55.991	505	505;502;153	0	42.241	7.1	0	0	3.4	17415000	9527100	0	0	7887400	9527100	0	0	0	3	0	0	2	5
sp|Q940X7|RBX1A_ARATH;tr|F4K5K1|F4K5K1_ARATH;tr|F4K5K0|F4K5K0_ARATH	sp|Q940X7|RBX1A_ARATH;tr|F4K5K1|F4K5K1_ARATH;tr|F4K5K0|F4K5K0_ARATH	1;1;1	1;1;1	1;1;1	;;	3	1	1	1	0	0	1	0	0	0	1	0	0	0	1	0	22	22	22	13.238	118	118;136;142	0	6.8574	0	0	22	0	20783000	0	0	20783000	0	0	0	204000000	0	0	0	1	0	1
sp|Q940Z5|PMAT1_ARATH	sp|Q940Z5|PMAT1_ARATH	8	8	8		1	8	8	8	0	0	2	6	0	0	2	6	0	0	2	6	18.6	18.6	18.6	51.764	469	469	0	62.213	0	0	5.8	14.9	111000000	0	0	10637000	100000000	0	0	0	134000000	0	0	2	7	9
tr|F4IGL7|F4IGL7_ARATH;tr|F4JUJ5|F4JUJ5_ARATH;tr|F4IGL5|F4IGL5_ARATH;sp|Q944G9|ALFC2_ARATH;sp|Q9SJU4|ALFC1_ARATH	tr|F4IGL7|F4IGL7_ARATH;tr|F4JUJ5|F4JUJ5_ARATH;tr|F4IGL5|F4IGL5_ARATH;sp|Q944G9|ALFC2_ARATH;sp|Q9SJU4|ALFC1_ARATH	1;1;1;1;1	1;1;1;1;1	1;1;1;1;1	;;;;	5	1	1	1	0	0	0	1	0	0	0	1	0	0	0	1	3.2	3.2	3.2	33.323	311	311;381;389;398;399	0	6.2916	0	0	0	3.2	1837600	0	0	0	1837600	0	0	0	2458700	0	0	0	1	1
tr|A8MQE0|A8MQE0_ARATH;tr|F4HS63|F4HS63_ARATH;sp|Q944I4|GLYK_ARATH;sp|Q944I4-2|GLYK_ARATH	tr|A8MQE0|A8MQE0_ARATH;tr|F4HS63|F4HS63_ARATH;sp|Q944I4|GLYK_ARATH;sp|Q944I4-2|GLYK_ARATH	3;3;3;2	3;3;3;2	3;3;3;2	;;;	4	3	3	3	0	0	0	3	0	0	0	3	0	0	0	3	7.4	7.4	7.4	40.819	364	364;450;456;362	0	19.454	0	0	0	7.4	15372000	0	0	0	15372000	0	0	0	20568000	0	0	0	6	6
sp|Q944S1|RH22_ARATH	sp|Q944S1|RH22_ARATH	3	3	3		1	3	3	3	3	1	0	0	3	1	0	0	3	1	0	0	6.7	6.7	6.7	64.747	581	581	0	24.511	6.7	1.9	0	0	18062000	12233000	5828600	0	0	12233000	0	0	0	3	1	0	0	4
sp|Q945K7|IDH5_ARATH	sp|Q945K7|IDH5_ARATH	12	12	7		1	12	12	7	0	0	1	12	0	0	1	12	0	0	1	7	38.2	38.2	26.2	40.624	374	374	0	94.209	0	0	4	38.2	925000000	0	0	16026000	909000000	0	0	0	1210000000	0	0	1	15	16
sp|Q945M1|NDUB9_ARATH	sp|Q945M1|NDUB9_ARATH	1	1	1		1	1	1	1	0	0	1	0	0	0	1	0	0	0	1	0	9.4	9.4	9.4	13.616	117	117	0	6.4896	0	0	9.4	0	54168000	0	0	54168000	0	0	0	532000000	0	0	0	2	0	2
sp|Q949P2|COPDA_ARATH	sp|Q949P2|COPDA_ARATH	36	36	22		1	36	36	22	14	30	0	2	14	30	0	2	10	17	0	1	47.2	47.2	29.8	79.043	701	701	0	316.55	25.1	39.1	0	3.6	2130000000	784000000	1340000000	0	5988200	269000000	1320000000	0	27183000	17	46	0	2	65
sp|Q949P3|Y2734_ARATH	sp|Q949P3|Y2734_ARATH	3	3	3		1	3	3	3	0	0	0	3	0	0	0	3	0	0	0	3	11.2	11.2	11.2	40.857	367	367	0	25.318	0	0	0	11.2	67002000	0	0	0	67002000	0	0	0	89647000	0	0	0	3	3
sp|Q949U7|PRX2E_ARATH	sp|Q949U7|PRX2E_ARATH	8	8	8		1	8	8	8	1	2	0	7	1	2	0	7	1	2	0	7	44.9	44.9	44.9	24.684	234	234	0	108.55	9	9.4	0	35.9	232000000	9057300	13908000	0	209000000	0	17750000	0	271000000	1	3	0	7	11
sp|Q949X7|DCDA1_ARATH	sp|Q949X7|DCDA1_ARATH	11	2	2		1	11	2	2	4	10	0	1	1	1	0	0	1	1	0	0	25.8	3.3	3.3	53.557	484	484	0	11.342	9.1	24.4	0	3.1	34896000	2141600	32754000	0	0	2141600	0	0	0	1	1	0	0	2
sp|Q949Y0|UBP6_ARATH;tr|B3H5V4|B3H5V4_ARATH;sp|Q84WC6|UBP7_ARATH	sp|Q949Y0|UBP6_ARATH;tr|B3H5V4|B3H5V4_ARATH	20;14;5	20;14;5	20;14;5	;	3	20	20	20	8	17	1	1	8	17	1	1	8	17	1	1	44	44	44	53.695	482	482;443;477	0	177.79	21.2	41.3	2.5	2.3	1290000000	114000000	1160000000	1709200	5888100	141000000	695000000	0	0	8	23	1	1	33
sp|Q949Y3|PPA26_ARATH	sp|Q949Y3|PPA26_ARATH	2	2	2		1	2	2	2	2	0	0	0	2	0	0	0	2	0	0	0	6.7	6.7	6.7	55.009	475	475	0	35.148	6.7	0	0	0	76925000	76925000	0	0	0	76925000	0	0	0	3	0	0	0	3
sp|Q94A28|ACO3M_ARATH	sp|Q94A28|ACO3M_ARATH	18	15	15		1	18	15	15	6	16	0	3	5	13	0	0	5	13	0	0	23	18.6	18.6	108.48	995	995	0	137.54	7.9	20.1	0	4.4	446000000	172000000	274000000	0	0	172000000	170000000	0	0	7	17	0	0	24
sp|Q94A52|RH2_ARATH	sp|Q94A52|RH2_ARATH	12	10	9		1	12	10	9	0	0	2	11	0	0	1	10	0	0	0	9	27.5	25	25	45.844	408	408	0	83.447	0	0	5.1	27.5	408000000	0	0	18729000	389000000	0	0	0	521000000	0	0	1	10	11
sp|Q94A82|NUD19_ARATH	sp|Q94A82|NUD19_ARATH	1	1	1		1	1	1	1	1	1	0	0	1	1	0	0	1	1	0	0	2.7	2.7	2.7	48.347	438	438	0	10.421	2.7	2.7	0	0	12556000	6457100	6098400	0	0	0	3782300	0	0	1	2	0	0	3
sp|Q94A94|DCDA2_ARATH	sp|Q94A94|DCDA2_ARATH	14	14	5		1	14	14	5	3	14	0	2	3	14	0	2	0	5	0	1	32.7	32.7	10.4	54.163	489	489	0	127.88	7.6	32.7	0	5.1	1660000000	357000000	1290000000	0	12520000	141000000	1000000000	0	30529000	3	21	0	3	27
sp|Q94AM1|OOPDA_ARATH	sp|Q94AM1|OOPDA_ARATH	29	15	15		1	29	15	15	10	23	0	1	6	10	0	0	6	10	0	0	38.4	23	23	88.756	791	791	0	131.87	15.3	29.5	0	1.3	485000000	162000000	323000000	0	0	0	201000000	0	0	7	15	0	0	22
sp|Q94AR8|LEUC_ARATH	sp|Q94AR8|LEUC_ARATH	16	16	16		1	16	16	16	10	11	1	6	10	11	1	6	10	11	1	6	45.8	45.8	45.8	55.013	509	509	0	188.67	31.8	25.9	2.6	14.5	1040000000	394000000	435000000	3638400	205000000	397000000	275000000	0	266000000	12	11	1	7	31
sp|Q94AT1|P2C76_ARATH	sp|Q94AT1|P2C76_ARATH	2	2	2		1	2	2	2	2	0	0	0	2	0	0	0	2	0	0	0	6.2	6.2	6.2	45.786	420	420	0	30.952	6.2	0	0	0	17306000	17306000	0	0	0	17306000	0	0	0	2	0	0	0	2
sp|Q94B35|ISPH_ARATH	sp|Q94B35|ISPH_ARATH	4	4	4		1	4	4	4	2	2	0	3	2	2	0	3	2	2	0	3	11.6	11.6	11.6	52.78	466	466	0	27.433	5.6	6	0	9.4	49103000	10028000	16992000	0	22084000	0	11700000	0	28387000	3	2	0	5	10
sp|Q94B59|PP372_ARATH	sp|Q94B59|PP372_ARATH	2	2	2		1	2	2	2	2	0	0	0	2	0	0	0	2	0	0	0	5.6	5.6	5.6	46.809	409	409	0	18.269	5.6	0	0	0	9594600	9594600	0	0	0	9594600	0	0	0	2	0	0	0	2
sp|Q94B74|NUDT2_ARATH	sp|Q94B74|NUDT2_ARATH	3	3	3		1	3	3	3	2	1	0	0	2	1	0	0	2	1	0	0	14	14	14	31.61	278	278	0	28.511	10.1	4	0	0	12247000	8697200	3549500	0	0	8697200	0	0	0	2	1	0	0	3
sp|Q94C69|CSP3_ARATH	sp|Q94C69|CSP3_ARATH	3	3	3		1	3	3	3	2	0	2	3	2	0	2	3	2	0	2	3	10.3	10.3	10.3	29.564	301	301	0	20.094	7.6	0	7.6	10.3	59800000	12387000	0	27909000	19503000	29140000	0	231000000	52881000	2	0	2	4	8
sp|Q94C74|GLYM2_ARATH;sp|Q94C74-2|GLYM2_ARATH	sp|Q94C74|GLYM2_ARATH;sp|Q94C74-2|GLYM2_ARATH	2;2	2;2	2;2	;	2	2	2	2	2	0	0	0	2	0	0	0	2	0	0	0	4.3	4.3	4.3	57.341	517	517;533	0	11.324	4.3	0	0	0	5455200	5455200	0	0	0	5455200	0	0	0	2	0	0	0	2
sp|Q94CE5|GATP_ARATH;sp|Q94CE5-2|GATP_ARATH	sp|Q94CE5|GATP_ARATH;sp|Q94CE5-2|GATP_ARATH	7;7	7;7	7;7	;	2	7	7	7	4	6	0	0	4	6	0	0	4	6	0	0	19.8	19.8	19.8	55.187	504	504;513	0	91.827	10.9	17.1	0	0	264000000	109000000	155000000	0	0	157000000	48079000	0	0	4	8	0	0	12
sp|Q94CL6|NAR1_ARATH	sp|Q94CL6|NAR1_ARATH	3	3	3		1	3	3	3	3	0	0	0	3	0	0	0	3	0	0	0	6.8	6.8	6.8	52.503	474	474	0	18.799	6.8	0	0	0	12556000	12556000	0	0	0	12556000	0	0	0	3	0	0	0	3
sp|Q94EG6|Y5224_ARATH	sp|Q94EG6|Y5224_ARATH	1	1	1		1	1	1	1	0	0	1	0	0	0	1	0	0	0	1	0	5.5	5.5	5.5	27.103	253	253	0	8.3953	0	0	5.5	0	5802100	0	0	5802100	0	0	0	57004000	0	0	0	1	0	1
sp|Q94F00|IMPL1_ARATH	sp|Q94F00|IMPL1_ARATH	2	2	2		1	2	2	2	1	1	0	2	1	1	0	2	1	1	0	2	6.7	6.7	6.7	40.445	371	371	0	20.464	3	3.8	0	6.7	32810000	4887200	7622900	0	20300000	0	0	0	27161000	1	1	0	3	5
sp|Q94JM2|GMK3_ARATH	sp|Q94JM2|GMK3_ARATH	2	2	2		1	2	2	2	1	1	0	0	1	1	0	0	1	1	0	0	7.1	7.1	7.1	31.777	282	282	0	20.608	3.5	3.5	0	0	7635300	2287400	5347900	0	0	0	3316800	0	0	1	1	0	0	2
sp|Q94JQ4|RIDA_ARATH	sp|Q94JQ4|RIDA_ARATH	2	2	2		1	2	2	2	0	0	1	2	0	0	1	2	0	0	1	2	12.8	12.8	12.8	19.816	187	187	0	13.427	0	0	7	12.8	25695000	0	0	387340	25307000	0	0	0	33861000	0	0	1	2	3
sp|Q94JV5|NILP2_ARATH	sp|Q94JV5|NILP2_ARATH	1	1	1		1	1	1	1	0	0	0	1	0	0	0	1	0	0	0	1	3.6	3.6	3.6	33.971	307	307	0.002801	5.9728	0	0	0	3.6	5543500	0	0	0	5543500	0	0	0	7417200	0	0	0	2	2
sp|Q94JW0|DOHH_ARATH	sp|Q94JW0|DOHH_ARATH	3	3	3		1	3	3	3	0	0	2	2	0	0	2	2	0	0	2	2	9.6	9.6	9.6	34.092	314	314	0	23.004	0	0	7	6.1	29143000	0	0	6823300	22319000	0	0	67037000	0	0	0	2	3	5
sp|Q94JX5|WLIM1_ARATH	sp|Q94JX5|WLIM1_ARATH	2	2	2		1	2	2	2	0	0	1	1	0	0	1	1	0	0	1	1	8.9	8.9	8.9	21.04	190	190	0	16.072	0	0	4.2	4.7	35808000	0	0	30914000	4893400	0	0	304000000	0	0	0	1	1	2
sp|Q94JX9|NACA2_ARATH	sp|Q94JX9|NACA2_ARATH	1	1	1		1	1	1	1	1	0	0	0	1	0	0	0	1	0	0	0	7.8	7.8	7.8	23.712	217	217	0.002833	6.0457	7.8	0	0	0	7105000	7105000	0	0	0	7105000	0	0	0	1	0	0	0	1
sp|Q94K05|TCPQ_ARATH	sp|Q94K05|TCPQ_ARATH	5	5	5		1	5	5	5	2	2	1	0	2	2	1	0	2	2	1	0	12	12	12	58.939	549	549	0	54.473	5.5	4.2	2.4	0	27822000	12047000	14751000	1024500	0	12047000	0	0	0	2	2	1	0	5
sp|Q94K71|GPPL2_ARATH	sp|Q94K71|GPPL2_ARATH	1	1	1		1	1	1	1	0	0	0	1	0	0	0	1	0	0	0	1	3.1	3.1	3.1	34.245	319	319	0	6.3214	0	0	0	3.1	1860000	0	0	0	1860000	0	0	0	2488600	0	0	0	1	1
sp|Q94K73|SYFM_ARATH	sp|Q94K73|SYFM_ARATH	6	6	6		1	6	6	6	0	0	2	6	0	0	2	6	0	0	2	6	19.6	19.6	19.6	49.251	429	429	0	113.6	0	0	6.5	19.6	205000000	0	0	7727600	197000000	0	0	120000000	220000000	0	0	2	6	8
sp|Q95748|NDUS3_ARATH	sp|Q95748|NDUS3_ARATH	1	1	1		1	1	1	1	0	1	0	0	0	1	0	0	0	1	0	0	5.3	5.3	5.3	22.88	190	190	0.007156	5.7133	0	5.3	0	0	2151100	0	2151100	0	0	0	1334100	0	0	0	1	0	0	1
tr|B9DGP8|B9DGP8_ARATH;sp|Q96251|ATPO_ARATH	tr|B9DGP8|B9DGP8_ARATH;sp|Q96251|ATPO_ARATH	1;1	1;1	1;1	;	2	1	1	1	0	0	0	1	0	0	0	1	0	0	0	1	3.7	3.7	3.7	21.083	190	190;238	0.008818	5.6686	0	0	0	3.7	5381600	0	0	0	5381600	0	0	0	7200500	0	0	0	1	1
sp|Q96252|ATP4_ARATH	sp|Q96252|ATP4_ARATH	1	1	1		1	1	1	1	0	0	0	1	0	0	0	1	0	0	0	1	3.9	3.9	3.9	21.547	203	203	0	8.6817	0	0	0	3.9	6622700	0	0	0	6622700	0	0	0	8861000	0	0	0	2	2
sp|Q96254-2|GDI1_ARATH;sp|Q96254|GDI1_ARATH	sp|Q96254-2|GDI1_ARATH;sp|Q96254|GDI1_ARATH	22;22	22;22	11;11	;	2	22	22	11	8	12	6	18	8	12	6	18	4	5	4	10	54.8	54.8	25.1	48.438	431	431;445	0	197.31	23.4	32.7	15.5	45.9	1860000000	283000000	442000000	86349000	1050000000	404000000	317000000	678000000	1370000000	11	19	11	25	66
sp|Q96255|SERB1_ARATH	sp|Q96255|SERB1_ARATH	17	17	9		1	17	17	9	7	14	0	2	7	14	0	2	6	6	0	1	40.2	40.2	22.8	47.359	430	430	0	185.41	20.5	30.2	0	5.6	1780000000	512000000	1240000000	0	23779000	566000000	536000000	0	214000000	8	19	0	2	29
sp|Q96266-2|GSTF8_ARATH;sp|Q96266|GSTF8_ARATH	sp|Q96266-2|GSTF8_ARATH;sp|Q96266|GSTF8_ARATH	3;3	3;3	2;2	;	2	3	3	2	0	0	0	3	0	0	0	3	0	0	0	2	14.9	14.9	11.2	24.076	215	215;263	0	17.638	0	0	0	14.9	57897000	0	0	0	57897000	0	0	0	77465000	0	0	0	3	3
sp|Q96291|BAS1A_ARATH;sp|Q9C5R8|BAS1B_ARATH	sp|Q96291|BAS1A_ARATH;sp|Q9C5R8|BAS1B_ARATH	7;5	7;5	7;5	;	2	7	7	7	1	1	1	7	1	1	1	7	1	1	1	7	33.5	33.5	33.5	29.092	266	266;273	0	64.234	6.4	6	6.4	33.5	236000000	20564000	6513100	863720	208000000	0	0	0	279000000	1	1	2	9	13
tr|F4IP53|F4IP53_ARATH;sp|Q96299|14339_ARATH;tr|F4IP55|F4IP55_ARATH	tr|F4IP53|F4IP53_ARATH;sp|Q96299|14339_ARATH;tr|F4IP55|F4IP55_ARATH	9;9;9	8;8;8	7;7;7	;;	3	9	8	7	3	8	0	0	2	7	0	0	2	6	0	0	29.8	26	22.9	29.463	262	262;263;276	0	66.364	11.5	29.8	0	0	129000000	28132000	101000000	0	0	0	62851000	0	0	2	9	0	0	11
sp|Q96300|14337_ARATH	sp|Q96300|14337_ARATH	9	2	2		1	9	2	2	5	8	0	0	2	2	0	0	2	2	0	0	31.7	9.1	9.1	29.824	265	265	0	21.349	19.6	29.1	0	0	117000000	70783000	45994000	0	0	71377000	27932000	0	0	2	2	0	0	4
sp|Q96327-4|EBP1_ARATH;sp|Q96327|EBP1_ARATH;sp|Q96327-3|EBP1_ARATH;sp|Q96327-2|EBP1_ARATH	sp|Q96327-4|EBP1_ARATH;sp|Q96327|EBP1_ARATH;sp|Q96327-3|EBP1_ARATH;sp|Q96327-2|EBP1_ARATH	17;17;17;15	17;17;17;15	17;17;17;15	;;;	4	17	17	17	6	14	1	2	6	14	1	2	6	14	1	2	39.2	39.2	39.2	42.295	385	385;392;401;362	0	169.58	18.2	31.7	4.7	4.7	654000000	187000000	451000000	1360100	13820000	130000000	322000000	0	33462000	7	19	1	2	29
sp|Q96529|PURA_ARATH	sp|Q96529|PURA_ARATH	13	13	13		1	13	13	13	4	11	0	0	4	11	0	0	4	11	0	0	26.5	26.5	26.5	52.964	490	490	0	107.36	12.9	26.5	0	0	613000000	114000000	500000000	0	0	114000000	310000000	0	0	5	14	0	0	19
sp|Q96533|ADHX_ARATH;tr|F4K7D6|F4K7D6_ARATH	sp|Q96533|ADHX_ARATH;tr|F4K7D6|F4K7D6_ARATH	12;11	12;11	12;11	;	2	12	12	12	5	10	1	5	5	10	1	5	5	10	1	5	41.7	41.7	41.7	40.698	379	379;391	0	91.406	11.9	36.7	2.6	15.8	1390000000	375000000	909000000	33234000	70740000	540000000	408000000	0	86151000	5	12	1	6	24
sp|Q9ASR1|EF2_ARATH;sp|Q9ASR1-2|EF2_ARATH	sp|Q9ASR1|EF2_ARATH	40;8	40;8	29;6		2	40	40	29	13	33	2	6	13	33	2	6	11	23	1	4	51.1	51.1	38.3	93.89	843	843;213	0	323.31	20.9	44.1	2.4	8.1	4280000000	824000000	3380000000	2253400	72180000	846000000	2100000000	32735000	63139000	15	42	2	8	67
sp|Q9ASY9|TENAE_ARATH	sp|Q9ASY9|TENAE_ARATH	1	1	1		1	1	1	1	0	0	0	1	0	0	0	1	0	0	0	1	3.6	3.6	3.6	25.07	221	221	0.002812	6.001	0	0	0	3.6	19980000	0	0	0	19980000	0	0	0	26733000	0	0	0	1	1
sp|Q9ASZ9|ALKR5_ARATH;sp|Q9ASZ9-2|ALKR5_ARATH;sp|Q9ASZ9-3|ALKR5_ARATH;sp|Q9C5B9|ALKR1_ARATH	sp|Q9ASZ9|ALKR5_ARATH;sp|Q9ASZ9-2|ALKR5_ARATH;sp|Q9ASZ9-3|ALKR5_ARATH	19;15;14;2	19;15;14;2	13;9;9;0	;;	4	19	19	13	0	0	5	17	0	0	5	17	0	0	2	12	39.1	39.1	25.5	37.857	345	345;365;251;344	0	139.89	0	0	15.7	35.9	841000000	0	0	23123000	818000000	0	0	230000000	1090000000	0	0	6	19	25
sp|Q9AV97|KDSA1_ARATH;sp|Q6NQL4|KDSA2_ARATH;tr|F4I2W6|F4I2W6_ARATH;tr|F4IF58|F4IF58_ARATH	sp|Q9AV97|KDSA1_ARATH;sp|Q6NQL4|KDSA2_ARATH;tr|F4I2W6|F4I2W6_ARATH;tr|F4IF58|F4IF58_ARATH	3;2;2;2	3;2;2;2	3;2;2;2	;;;	4	3	3	3	3	2	0	0	3	2	0	0	3	2	0	0	12.1	12.1	12.1	31.656	290	290;291;293;336	0	22.455	12.1	7.9	0	0	132000000	97649000	34338000	0	0	86828000	32117000	0	0	3	2	0	0	5
sp|Q9LV28|GPLPC_ARATH;sp|Q9C4Z6|GPLPB_ARATH	sp|Q9LV28|GPLPC_ARATH;sp|Q9C4Z6|GPLPB_ARATH	4;4	4;4	2;2	;	2	4	4	2	1	0	0	3	1	0	0	3	0	0	0	2	12	12	7.7	35.827	326	326;326	0	22.823	2.1	0	0	9.8	21013000	1958700	0	0	19054000	0	0	0	25494000	1	0	0	3	4
sp|Q9C505|IF5A3_ARATH	sp|Q9C505|IF5A3_ARATH	1	1	1		1	1	1	1	0	0	0	1	0	0	0	1	0	0	0	1	10.1	10.1	10.1	17.207	158	158	0	7.3114	0	0	0	10.1	2457500	0	0	0	2457500	0	0	0	3288000	0	0	0	1	1
tr|F4I266|F4I266_ARATH;sp|Q9C554|EXPA1_ARATH;tr|B3H5D9|B3H5D9_ARATH;tr|C0Z241|C0Z241_ARATH	tr|F4I266|F4I266_ARATH;sp|Q9C554|EXPA1_ARATH;tr|B3H5D9|B3H5D9_ARATH;tr|C0Z241|C0Z241_ARATH	1;1;1;1	1;1;1;1	1;1;1;1	;;;	4	1	1	1	0	0	0	1	0	0	0	1	0	0	0	1	3.3	3.3	3.3	26.21	245	245;250;274;275	0	8.5497	0	0	0	3.3	4122900	0	0	0	4122900	0	0	0	5516400	0	0	0	1	1
sp|Q9C566|CYP40_ARATH	sp|Q9C566|CYP40_ARATH	7	7	7		1	7	7	7	0	0	2	6	0	0	2	6	0	0	2	6	20.2	20.2	20.2	40.606	361	361	0	58.855	0	0	5.5	17.7	92348000	0	0	3889900	88458000	0	0	0	118000000	0	0	2	7	9
sp|Q9C5C4|ARGE_ARATH;tr|F4JPZ7|F4JPZ7_ARATH	sp|Q9C5C4|ARGE_ARATH;tr|F4JPZ7|F4JPZ7_ARATH	4;4	4;4	4;4	;	2	4	4	4	4	0	0	0	4	0	0	0	4	0	0	0	10.2	10.2	10.2	48.217	440	440;445	0	37.817	10.2	0	0	0	27276000	27276000	0	0	0	27276000	0	0	0	4	0	0	0	4
sp|Q9C5I1|USP_ARATH	sp|Q9C5I1|USP_ARATH	1	1	1		1	1	1	1	1	0	0	0	1	0	0	0	1	0	0	0	1.6	1.6	1.6	67.851	614	614	0	7.0451	1.6	0	0	0	5269700	5269700	0	0	0	5269700	0	0	0	1	0	0	0	1
sp|Q9C5J6-2|IPT9_ARATH;sp|Q9C5J6|IPT9_ARATH;tr|F4K2Q7|F4K2Q7_ARATH	sp|Q9C5J6-2|IPT9_ARATH;sp|Q9C5J6|IPT9_ARATH;tr|F4K2Q7|F4K2Q7_ARATH	1;1;1	1;1;1	1;1;1	;;	3	1	1	1	1	1	0	0	1	1	0	0	1	1	0	0	2.6	2.6	2.6	51.724	459	459;463;469	0.007207	5.7394	2.6	2.6	0	0	5413400	970820	4442600	0	0	0	2755300	0	0	1	1	0	0	2
sp|Q9C5U8-2|HIS8_ARATH;sp|Q9C5U8|HIS8_ARATH	sp|Q9C5U8-2|HIS8_ARATH;sp|Q9C5U8|HIS8_ARATH	4;4	4;4	4;4	;	2	4	4	4	2	4	0	0	2	4	0	0	2	4	0	0	11.1	11.1	11.1	48.956	452	452;466	0	44.794	5.8	11.1	0	0	119000000	38599000	80207000	0	0	45978000	42365000	0	0	2	4	0	0	6
sp|Q9C5X3|KEULE_ARATH	sp|Q9C5X3|KEULE_ARATH	2	2	2		1	2	2	2	2	0	0	0	2	0	0	0	2	0	0	0	4.2	4.2	4.2	75.082	666	666	0	12.366	4.2	0	0	0	6042100	6042100	0	0	0	6042100	0	0	0	1	0	0	0	1
sp|Q9C6D2|MTK_ARATH	sp|Q9C6D2|MTK_ARATH	7	7	7		1	7	7	7	5	2	0	0	5	2	0	0	5	2	0	0	19.5	19.5	19.5	48.07	420	420	0	61.506	16	3.6	0	0	178000000	154000000	23902000	0	0	154000000	0	0	0	6	2	0	0	8
sp|Q9C6I6|ETFA_ARATH	sp|Q9C6I6|ETFA_ARATH	5	5	5		1	5	5	5	1	1	1	5	1	1	1	5	1	1	1	5	20.1	20.1	20.1	38.407	363	363	0	36.27	4.4	4.4	5.2	20.1	79672000	5554300	4044100	2652000	67422000	0	0	0	90210000	1	1	2	5	9
sp|Q9C713|SYRC_ARATH	sp|Q9C713|SYRC_ARATH	9	5	5		1	9	5	5	4	7	0	1	2	3	0	0	2	3	0	0	20	11.7	11.7	66.445	590	590	0	74.373	10.7	14.4	0	1.7	55100000	16517000	38583000	0	0	16517000	0	0	0	2	4	0	0	6
sp|Q9C718|RH20_ARATH;sp|Q8W4R3-2|RH30_ARATH;sp|Q8W4R3|RH30_ARATH	sp|Q9C718|RH20_ARATH;sp|Q8W4R3-2|RH30_ARATH;sp|Q8W4R3|RH30_ARATH	3;2;2	3;2;2	3;2;2	;;	3	3	3	3	1	0	0	2	1	0	0	2	1	0	0	2	6.8	6.8	6.8	55.575	501	501;484;591	0	17.294	2.4	0	0	4.4	9878700	1637900	0	0	8240700	0	0	0	11026000	1	0	0	1	2
sp|Q9C7F5|NTF2_ARATH;tr|A8MS55|A8MS55_ARATH	sp|Q9C7F5|NTF2_ARATH;tr|A8MS55|A8MS55_ARATH	2;2	2;2	2;2	;	2	2	2	2	0	0	1	1	0	0	1	1	0	0	1	1	15.9	15.9	15.9	14.002	126	126;134	0	11.177	0	0	7.9	7.9	10449000	0	0	5424000	5025100	0	0	53289000	0	0	0	1	1	2
sp|Q9C7W7|UGE4_ARATH	sp|Q9C7W7|UGE4_ARATH	1	1	1		1	1	1	1	0	0	1	0	0	0	1	0	0	0	1	0	5.7	5.7	5.7	38.123	348	348	0	17.805	0	0	5.7	0	1421800	0	0	1421800	0	0	0	13968000	0	0	0	1	0	1
sp|Q9C813|DEAHD_ARATH	sp|Q9C813|DEAHD_ARATH	1	1	1		1	1	1	1	0	0	1	0	0	0	1	0	0	0	1	0	0.9	0.9	0.9	139.14	1237	1237	0	6.6256	0	0	0.9	0	32045000	0	0	32045000	0	0	0	315000000	0	0	0	1	0	1
sp|Q9C826|ABA2_ARATH	sp|Q9C826|ABA2_ARATH	3	3	3		1	3	3	3	3	1	1	0	3	1	1	0	3	1	1	0	14.7	14.7	14.7	30.272	285	285	0	23.427	14.7	5.6	5.6	0	30331000	26898000	2120600	1312200	0	26898000	0	0	0	3	0	1	0	4
sp|Q9C8J1|RH34_ARATH	sp|Q9C8J1|RH34_ARATH	12	11	11		1	12	11	11	0	0	2	11	0	0	1	10	0	0	1	10	33.2	33.2	33.2	44.357	392	392	0	94.069	0	0	7.1	29.1	272000000	0	0	58319000	214000000	0	0	0	286000000	0	0	1	12	13
sp|Q9C8J2|NIFU5_ARATH	sp|Q9C8J2|NIFU5_ARATH	5	5	4		1	5	5	4	1	0	1	4	1	0	1	4	0	0	1	3	24	24	18.2	29.971	275	275	0	90.116	5.8	0	6.9	17.1	250000000	1127600	0	53309000	196000000	0	0	494000000	0	1	0	2	5	8
tr|F4HRK0|F4HRK0_ARATH;sp|Q9C8L4|ETHE1_ARATH	tr|F4HRK0|F4HRK0_ARATH;sp|Q9C8L4|ETHE1_ARATH	1;1	1;1	1;1	;	2	1	1	1	0	0	0	1	0	0	0	1	0	0	0	1	3.7	3.7	3.7	32.358	294	294;294	0	7.0199	0	0	0	3.7	15204000	0	0	0	15204000	0	0	0	20343000	0	0	0	1	1
sp|Q9C909|RBG5_ARATH	sp|Q9C909|RBG5_ARATH	6	6	6		1	6	6	6	0	0	0	6	0	0	0	6	0	0	0	6	17	17	17	28.728	289	289	0	45.822	0	0	0	17	462000000	0	0	0	462000000	0	0	0	619000000	0	0	0	7	7
sp|Q9C958|SRK2B_ARATH;sp|P43291|SRK2A_ARATH;tr|F4I7B6|F4I7B6_ARATH;tr|B3H6F9|B3H6F9_ARATH;sp|Q940H6-2|SRK2E_ARATH;sp|O64812|SRK2J_ARATH;sp|P43292|SRK2G_ARATH;sp|Q9FFP9|SRK2H_ARATH;sp|Q39193|SRK2I_ARATH;sp|Q940H6|SRK2E_ARATH;sp|Q39192|SRK2D_ARATH;tr|F4J0N1|F4J0N1_ARATH;sp|Q9M9E9|SRK2C_ARATH;sp|Q9SMQ4|SRK2F_ARATH	sp|Q9C958|SRK2B_ARATH;sp|P43291|SRK2A_ARATH;tr|F4I7B6|F4I7B6_ARATH	6;5;5;2;2;2;2;2;2;2;2;2;1;1	6;5;5;2;2;2;2;2;2;2;2;2;1;1	6;5;5;2;2;2;2;2;2;2;2;2;1;1	;;	14	6	6	6	1	0	0	6	1	0	0	6	1	0	0	6	18	18	18	41.039	361	361;363;371;314;339;339;353;360;361;362;362;369;343;350	0	43.846	3.6	0	0	18	117000000	3540300	0	0	113000000	0	0	0	152000000	1	0	0	7	8
sp|Q9C998|RPI1_ARATH	sp|Q9C998|RPI1_ARATH	1	1	1		1	1	1	1	1	0	0	0	1	0	0	0	1	0	0	0	6	6	6	28.331	267	267	0	8.9725	6	0	0	0	4576900	4576900	0	0	0	4576900	0	0	0	1	0	0	0	1
sp|Q9C9C4|ENO1_ARATH	sp|Q9C9C4|ENO1_ARATH	13	13	13		1	13	13	13	9	10	1	2	9	10	1	2	9	10	1	2	34.2	34.2	34.2	51.474	477	477	0	226.38	27.7	21.2	4.6	3.8	765000000	383000000	376000000	418290	5159100	221000000	395000000	0	6828300	13	16	1	3	33
sp|Q9C9H5|GUN9_ARATH	sp|Q9C9H5|GUN9_ARATH	2	2	2		1	2	2	2	2	0	0	0	2	0	0	0	2	0	0	0	5.8	5.8	5.8	53.273	484	484	0	18.868	5.8	0	0	0	6668900	6668900	0	0	0	6668900	0	0	0	2	0	0	0	2
sp|Q9C9P4|KASC2_ARATH	sp|Q9C9P4|KASC2_ARATH	3	3	3		1	3	3	3	1	2	0	0	1	2	0	0	1	2	0	0	7	7	7	57.599	541	541	0	19.385	3.1	3.9	0	0	65030000	7809800	57220000	0	0	0	35489000	0	0	1	2	0	0	3
sp|Q9C9W5|HPR1_ARATH;sp|Q9C9W5-2|HPR1_ARATH	sp|Q9C9W5|HPR1_ARATH;sp|Q9C9W5-2|HPR1_ARATH	10;10	10;10	10;10	;	2	10	10	10	4	10	0	1	4	10	0	1	4	10	0	1	28	28	28	42.247	386	386;387	0	102.74	14	28	0	2.8	468000000	159000000	307000000	0	2095500	258000000	91218000	0	0	5	11	0	1	17
sp|Q9CA40|NUDT1_ARATH	sp|Q9CA40|NUDT1_ARATH	2	2	2		1	2	2	2	0	0	1	1	0	0	1	1	0	0	1	1	15.6	15.6	15.6	16.356	147	147	0	13.636	0	0	5.4	10.2	26022000	0	0	7895200	18126000	0	0	0	24253000	0	0	1	1	2
sp|Q9CA90|HPR2_ARATH;sp|Q9CA90-2|HPR2_ARATH	sp|Q9CA90|HPR2_ARATH;sp|Q9CA90-2|HPR2_ARATH	5;3	5;3	5;3	;	2	5	5	5	2	2	0	2	2	2	0	2	2	2	0	2	18.5	18.5	18.5	34.161	313	313;294	0	28.949	11.2	5.1	0	5.1	47713000	16017000	21564000	0	10132000	0	0	0	13557000	2	4	0	1	7
sp|Q9CAI3|CADH1_ARATH	sp|Q9CAI3|CADH1_ARATH	9	9	9		1	9	9	9	1	1	2	7	1	1	2	7	1	1	2	7	30.1	30.1	30.1	38.671	355	355	0	76.656	3.1	3.1	8.7	21.4	315000000	4830900	13103000	27580000	270000000	0	0	0	361000000	1	1	2	7	11
sp|Q9CAI7|IF4A3_ARATH	sp|Q9CAI7|IF4A3_ARATH	18	1	1		1	18	1	1	1	4	9	16	0	0	1	0	0	0	1	0	30.7	3.1	3.1	46.77	414	414	0	11.01	3.4	11.8	24.4	27.5	61487000	0	0	61487000	0	0	0	597000000	0	0	0	2	0	2
sp|Q9CAK8-2|ISPF_ARATH;sp|Q9CAK8|ISPF_ARATH	sp|Q9CAK8-2|ISPF_ARATH;sp|Q9CAK8|ISPF_ARATH	1;1	1;1	1;1	;	2	1	1	1	0	1	0	0	0	1	0	0	0	1	0	0	5.4	5.4	5.4	23.974	223	223;231	0	6.7522	0	5.4	0	0	33641000	0	33641000	0	0	0	20864000	0	0	0	1	0	0	1
sp|Q9CAR3|KINGL_ARATH;sp|Q9CAR3-2|KINGL_ARATH	sp|Q9CAR3|KINGL_ARATH;sp|Q9CAR3-2|KINGL_ARATH	4;3	4;3	4;3	;	2	4	4	4	4	2	1	0	4	2	1	0	4	2	1	0	11.6	11.6	11.6	47.817	447	447;476	0	40.227	11.6	6	2.7	0	72772000	45576000	26957000	238840	0	40370000	21925000	0	0	4	2	1	0	7
sp|Q9FE58|RL223_ARATH	sp|Q9FE58|RL223_ARATH	1	1	1		1	1	1	1	0	0	1	0	0	0	1	0	0	0	1	0	10.5	10.5	10.5	14.047	124	124	0	8.1907	0	0	10.5	0	5582200	0	0	5582200	0	0	0	54843000	0	0	0	1	0	1
sp|Q9FEA2|SYEM_ARATH	sp|Q9FEA2|SYEM_ARATH	4	4	4		1	4	4	4	2	2	0	0	2	2	0	0	2	2	0	0	7.7	7.7	7.7	63.465	570	570	0	54.841	4.6	3.2	0	0	17099000	11320000	5779200	0	0	11320000	0	0	0	3	2	0	0	5
sp|Q9FEB5|DSP4_ARATH	sp|Q9FEB5|DSP4_ARATH	1	1	1		1	1	1	1	0	0	1	0	0	0	1	0	0	0	1	0	3.4	3.4	3.4	42.625	379	379	0	10.952	0	0	3.4	0	2301900	0	0	2301900	0	0	0	22616000	0	0	0	1	0	1
sp|Q9FFE0|RRAA2_ARATH	sp|Q9FFE0|RRAA2_ARATH	5	5	3		1	5	5	3	3	3	0	0	3	3	0	0	2	2	0	0	36.7	36.7	22.3	17.82	166	166	0	62.054	24.7	18.7	0	0	176000000	121000000	55182000	0	0	121000000	0	0	0	4	3	0	0	7
sp|Q9FFF4|ILVH1_ARATH	sp|Q9FFF4|ILVH1_ARATH	2	2	2		1	2	2	2	2	0	0	0	2	0	0	0	2	0	0	0	6.1	6.1	6.1	52.33	477	477	0	14.861	6.1	0	0	0	7963300	7963300	0	0	0	7963300	0	0	0	3	0	0	0	3
sp|Q9FFR3|6PGD2_ARATH	sp|Q9FFR3|6PGD2_ARATH	15	15	6		1	15	15	6	5	12	0	0	5	12	0	0	2	5	0	0	36.1	36.1	16	53.317	487	487	0	121.01	13.8	26.1	0	0	614000000	318000000	296000000	0	0	318000000	184000000	0	0	6	18	0	0	24
sp|Q9FGF0|PGML1_ARATH;tr|F4KDP8|F4KDP8_ARATH;tr|A8MSE9|A8MSE9_ARATH	sp|Q9FGF0|PGML1_ARATH;tr|F4KDP8|F4KDP8_ARATH;tr|A8MSE9|A8MSE9_ARATH	4;3;3	3;2;2	3;2;2	;;	3	4	3	3	2	4	0	0	2	3	0	0	2	3	0	0	19.1	16.7	16.7	31.599	282	282;201;243	0	27.658	11.7	19.1	0	0	231000000	114000000	116000000	0	0	164000000	22310000	0	0	3	3	0	0	6
sp|Q9FGM9|HS235_ARATH	sp|Q9FGM9|HS235_ARATH	1	1	1		1	1	1	1	0	0	1	0	0	0	1	0	0	0	1	0	4.8	4.8	4.8	23.468	210	210	0.005505	5.8585	0	0	4.8	0	1867300	0	0	1867300	0	0	0	18346000	0	0	0	1	0	1
sp|Q9FGS4|NADA_ARATH	sp|Q9FGS4|NADA_ARATH	3	3	3		1	3	3	3	2	1	0	0	2	1	0	0	2	1	0	0	4.7	4.7	4.7	78.933	718	718	0	19.846	3.5	1.3	0	0	18831000	11856000	6975200	0	0	11856000	0	0	0	2	1	0	0	3
sp|Q9FH13|RRAA3_ARATH	sp|Q9FH13|RRAA3_ARATH	1	1	1		1	1	1	1	1	0	0	0	1	0	0	0	1	0	0	0	7.8	7.8	7.8	17.567	166	166	0	14.635	7.8	0	0	0	5842300	5842300	0	0	0	5842300	0	0	0	1	0	0	0	1
tr|F4JF64|F4JF64_ARATH;sp|Q9FI56|CLPC1_ARATH;sp|Q9SXJ7|CLPC2_ARATH;sp|Q8VYJ7|CLPB4_ARATH	tr|F4JF64|F4JF64_ARATH;sp|Q9FI56|CLPC1_ARATH;sp|Q9SXJ7|CLPC2_ARATH	3;3;3;1	3;3;3;1	3;3;3;1	;;	4	3	3	3	2	1	0	0	2	1	0	0	2	1	0	0	3.9	3.9	3.9	102.24	921	921;929;952;964	0	21.192	2.8	1.1	0	0	10900000	6164400	4735900	0	0	6164400	0	0	0	2	1	0	0	3
sp|Q9FI78|HST_ARATH	sp|Q9FI78|HST_ARATH	2	2	2		1	2	2	2	0	0	0	2	0	0	0	2	0	0	0	2	5.5	5.5	5.5	47.974	433	433	0	18.811	0	0	0	5.5	26560000	0	0	0	26560000	0	0	0	35536000	0	0	0	2	2
sp|Q9FIA0|U76C2_ARATH	sp|Q9FIA0|U76C2_ARATH	4	4	4		1	4	4	4	0	0	0	4	0	0	0	4	0	0	0	4	9.3	9.3	9.3	50.425	450	450	0	26.126	0	0	0	9.3	41776000	0	0	0	41776000	0	0	0	55896000	0	0	0	4	4
sp|Q9FIK0|PFKA2_ARATH	sp|Q9FIK0|PFKA2_ARATH	2	2	2		1	2	2	2	2	0	0	0	2	0	0	0	2	0	0	0	5.6	5.6	5.6	49.182	444	444	0	12.285	5.6	0	0	0	2989800	2989800	0	0	0	2989800	0	0	0	2	0	0	0	2
sp|Q9FIQ0|AGD9_ARATH	sp|Q9FIQ0|AGD9_ARATH	1	1	1		1	1	1	1	1	0	0	0	1	0	0	0	1	0	0	0	4	4	4	43.55	402	402	0	37.954	4	0	0	0	8043200	8043200	0	0	0	8043200	0	0	0	1	0	0	0	1
sp|Q9FJ95|DHSO_ARATH	sp|Q9FJ95|DHSO_ARATH	2	2	2		1	2	2	2	1	0	0	1	1	0	0	1	1	0	0	1	7.4	7.4	7.4	39.255	364	364	0	11.732	4.7	0	0	2.7	8647300	4370900	0	0	4276400	0	0	0	5721700	1	0	0	1	2
sp|Q9FJH6|AB1F_ARATH	sp|Q9FJH6|AB1F_ARATH	3	3	3		1	3	3	3	3	0	0	0	3	0	0	0	3	0	0	0	5.9	5.9	5.9	66.885	595	595	0	27.705	5.9	0	0	0	12192000	12192000	0	0	0	12192000	0	0	0	4	0	0	0	4
sp|Q9FJI1-2|KAD6_ARATH;sp|Q9FJI1|KAD6_ARATH	sp|Q9FJI1-2|KAD6_ARATH;sp|Q9FJI1|KAD6_ARATH	2;2	2;2	2;2	;	2	2	2	2	0	0	0	2	0	0	0	2	0	0	0	2	18.1	18.1	18.1	14.697	127	127;178	0	11.933	0	0	0	18.1	14385000	0	0	0	14385000	0	0	0	19246000	0	0	0	3	3
sp|Q9FJI5|G6PD6_ARATH	sp|Q9FJI5|G6PD6_ARATH	2	2	2		1	2	2	2	1	1	0	0	1	1	0	0	1	1	0	0	4.1	4.1	4.1	59.116	515	515	0	11.005	2.3	1.7	0	0	2368700	1264700	1104000	0	0	0	684730	0	0	1	0	0	0	1
sp|Q9FJL3|FKB65_ARATH	sp|Q9FJL3|FKB65_ARATH	2	1	1		1	2	1	1	1	2	0	0	0	1	0	0	0	1	0	0	2.8	1.2	1.2	65.222	578	578	0.004613	5.8898	1.6	2.8	0	0	33423000	0	33423000	0	0	0	20729000	0	0	0	1	0	0	1
sp|Q9FK51|AGLUP_ARATH	sp|Q9FK51|AGLUP_ARATH	1	1	1		1	1	1	1	1	1	0	0	1	1	0	0	1	1	0	0	4.3	4.3	4.3	39.005	351	351	0	29.118	4.3	4.3	0	0	15018000	10997000	4020600	0	0	0	2493600	0	0	1	1	0	0	2
sp|Q9FK68|RAA1C_ARATH	sp|Q9FK68|RAA1C_ARATH	3	1	1		1	3	1	1	2	2	0	0	1	0	0	0	1	0	0	0	16.2	6.5	6.5	23.87	216	216	0	7.0648	11.6	9.7	0	0	2242200	2242200	0	0	0	2242200	0	0	0	2	0	0	0	2
sp|Q9FKB0|LSM5_ARATH	sp|Q9FKB0|LSM5_ARATH	1	1	1		1	1	1	1	0	0	1	0	0	0	1	0	0	0	1	0	17	17	17	9.658	88	88	0.002791	5.9447	0	0	17	0	4218700	0	0	4218700	0	0	0	41447000	0	0	0	1	0	1
sp|Q9FKW6|FNRL1_ARATH;tr|F4JZ46|F4JZ46_ARATH	sp|Q9FKW6|FNRL1_ARATH;tr|F4JZ46|F4JZ46_ARATH	2;1	2;1	2;1	;	2	2	2	2	0	0	0	2	0	0	0	2	0	0	0	2	7.2	7.2	7.2	40.326	360	360;262	0	22.079	0	0	0	7.2	35141000	0	0	0	35141000	0	0	0	47018000	0	0	0	2	2
sp|Q9FLG1|BXL4_ARATH	sp|Q9FLG1|BXL4_ARATH	1	1	1		1	1	1	1	0	1	0	0	0	1	0	0	0	1	0	0	0.9	0.9	0.9	84.307	784	784	0.00713	5.7049	0	0.9	0	0	8924400	0	8924400	0	0	0	5535000	0	0	0	1	0	0	1
sp|Q9FLH8|SCRK7_ARATH;sp|Q9C524|SCRK6_ARATH	sp|Q9FLH8|SCRK7_ARATH	13;1	13;1	12;1		2	13	13	12	6	9	1	0	6	9	1	0	6	8	1	0	28.9	28.9	26.2	37.028	343	343;384	0	82.83	19	22.4	2.9	0	260000000	59043000	199000000	1343700	0	62007000	121000000	0	0	7	9	1	0	17
sp|Q9FLT2|IPMKB_ARATH	sp|Q9FLT2|IPMKB_ARATH	1	1	1		1	1	1	1	1	0	0	0	1	0	0	0	1	0	0	0	3.3	3.3	3.3	33.486	300	300	0	6.4089	3.3	0	0	0	2271500	2271500	0	0	0	2271500	0	0	0	1	0	0	0	1
sp|Q9FLU9|BGL31_ARATH;sp|Q9FLU8|BGL32_ARATH	sp|Q9FLU9|BGL31_ARATH;sp|Q9FLU8|BGL32_ARATH	1;1	1;1	1;1	;	2	1	1	1	0	0	0	1	0	0	0	1	0	0	0	1	1.3	1.3	1.3	61.871	534	534;534	0.008803	5.6661	0	0	0	1.3	21628000	0	0	0	21628000	0	0	0	28938000	0	0	0	1	1
sp|Q9FLW9|PKP2_ARATH;sp|Q93Z53|PKP3_ARATH	sp|Q9FLW9|PKP2_ARATH	4;1	4;1	4;1		2	4	4	4	4	2	0	0	4	2	0	0	4	2	0	0	9.3	9.3	9.3	63.521	579	579;571	0	28.784	9.3	3.8	0	0	44839000	23920000	20920000	0	0	19556000	17339000	0	0	4	3	0	0	7
sp|Q9FLX7|NDUA5_ARATH	sp|Q9FLX7|NDUA5_ARATH	1	1	1		1	1	1	1	1	0	0	0	1	0	0	0	1	0	0	0	8.9	8.9	8.9	19.179	169	169	0	7.6418	8.9	0	0	0	2592000	2592000	0	0	0	2592000	0	0	0	2	0	0	0	2
sp|Q9FLX9|NLE1_ARATH	sp|Q9FLX9|NLE1_ARATH	2	2	2		1	2	2	2	0	0	1	1	0	0	1	1	0	0	1	1	5.3	5.3	5.3	52.897	473	473	0	12.171	0	0	1.9	3.4	13226000	0	0	7125900	6100000	0	0	70009000	0	0	0	1	1	2
sp|Q9FM04|GDL88_ARATH	sp|Q9FM04|GDL88_ARATH	1	1	1		1	1	1	1	0	0	0	1	0	0	0	1	0	0	0	1	3.7	3.7	3.7	27.156	242	242	0	7.3222	0	0	0	3.7	4658900	0	0	0	4658900	0	0	0	6233500	0	0	0	2	2
sp|Q9FMV3|Y5349_ARATH	sp|Q9FMV3|Y5349_ARATH	1	1	1		1	1	1	1	1	0	0	0	1	0	0	0	1	0	0	0	2.8	2.8	2.8	59.434	543	543	0	8.8297	2.8	0	0	0	1390500	1390500	0	0	0	1390500	0	0	0	2	0	0	0	2
sp|Q9FN02|PPP7_ARATH;sp|Q9FN02-2|PPP7_ARATH	sp|Q9FN02|PPP7_ARATH;sp|Q9FN02-2|PPP7_ARATH	2;1	2;1	2;1	;	2	2	2	2	0	0	1	1	0	0	1	1	0	0	1	1	5.8	5.8	5.8	46.618	413	413;301	0	12.198	0	0	2.9	2.9	9454000	0	0	1029700	8424300	0	0	10116000	0	0	0	1	1	2
sp|Q9FN41|MTBC_ARATH	sp|Q9FN41|MTBC_ARATH	1	1	1		1	1	1	1	0	0	0	1	0	0	0	1	0	0	0	1	1.8	1.8	1.8	56.52	507	507	0	6.5178	0	0	0	1.8	4400500	0	0	0	4400500	0	0	0	5887800	0	0	0	1	1
sp|Q9FNA3|NAGLU_ARATH	sp|Q9FNA3|NAGLU_ARATH	3	3	3		1	3	3	3	3	0	0	0	3	0	0	0	3	0	0	0	5.3	5.3	5.3	92.688	806	806	0	25.376	5.3	0	0	0	10536000	10536000	0	0	0	10536000	0	0	0	3	0	0	0	3
sp|Q9FNF2|SSY1_ARATH	sp|Q9FNF2|SSY1_ARATH	2	2	2		1	2	2	2	2	0	0	2	2	0	0	2	2	0	0	2	3.5	3.5	3.5	72.098	652	652	0	14.681	3.5	0	0	3.5	24809000	14279000	0	0	10530000	12835000	0	0	15533000	2	0	0	3	5
sp|Q9FNG3|Y5645_ARATH	sp|Q9FNG3|Y5645_ARATH	1	1	1		1	1	1	1	1	0	0	0	1	0	0	0	1	0	0	0	4.9	4.9	4.9	23.215	206	206	0	6.3043	4.9	0	0	0	3276600	3276600	0	0	0	3276600	0	0	0	1	0	0	0	1
tr|F4K9Y6|F4K9Y6_ARATH;sp|Q9FNJ9|CA1P_ARATH	tr|F4K9Y6|F4K9Y6_ARATH;sp|Q9FNJ9|CA1P_ARATH	3;3	3;3	3;3	;	2	3	3	3	0	0	0	3	0	0	0	3	0	0	0	3	7.2	7.2	7.2	50.805	460	460;482	0	20.404	0	0	0	7.2	26883000	0	0	0	26883000	0	0	0	35968000	0	0	0	4	4
sp|Q9FNK4|OAT_ARATH	sp|Q9FNK4|OAT_ARATH	3	3	3		1	3	3	3	3	1	0	0	3	1	0	0	3	1	0	0	7.2	7.2	7.2	52.177	475	475	0	37.171	7.2	1.7	0	0	52987000	40862000	12125000	0	0	40862000	0	0	0	3	1	0	0	4
sp|Q9FNN5|NDUV1_ARATH	sp|Q9FNN5|NDUV1_ARATH	1	1	1		1	1	1	1	1	0	0	0	1	0	0	0	1	0	0	0	2.1	2.1	2.1	53.449	486	486	0	7.0124	2.1	0	0	0	3550000	3550000	0	0	0	3550000	0	0	0	1	0	0	0	1
sp|Q9FNR1|RBG3_ARATH	sp|Q9FNR1|RBG3_ARATH	6	6	6		1	6	6	6	0	0	3	5	0	0	3	5	0	0	3	5	18.4	18.4	18.4	29.984	309	309	0	62.271	0	0	8.7	15.9	648000000	0	0	23168000	625000000	0	0	174000000	884000000	0	0	3	10	13
sp|Q9FPF0-2|DJ1A_ARATH;sp|Q9FPF0|DJ1A_ARATH	sp|Q9FPF0-2|DJ1A_ARATH;sp|Q9FPF0|DJ1A_ARATH	14;14	14;14	14;14	;	2	14	14	14	1	0	4	14	1	0	4	14	1	0	4	14	39.3	39.3	39.3	39.478	369	369;392	0	212	3.3	0	13	39.3	1410000000	2576200	0	55697000	1360000000	0	0	562000000	1800000000	2	0	4	20	26
sp|Q9FPJ8|RB45A_ARATH	sp|Q9FPJ8|RB45A_ARATH	4	4	4		1	4	4	4	0	0	3	4	0	0	3	4	0	0	3	4	12.4	12.4	12.4	42.323	387	387	0	55.093	0	0	9.8	12.4	80294000	0	0	12112000	68182000	0	0	127000000	83265000	0	0	3	4	7
sp|Q9FR37|AMI1_ARATH	sp|Q9FR37|AMI1_ARATH	4	4	4		1	4	4	4	0	0	1	3	0	0	1	3	0	0	1	3	12.9	12.9	12.9	45.056	425	425	0	37.24	0	0	2.8	10.1	138000000	0	0	64045000	74218000	0	0	0	99302000	0	0	1	3	4
sp|Q9FR44|PEAM1_ARATH;sp|Q944H0-2|PEAM2_ARATH;sp|Q944H0|PEAM2_ARATH;sp|Q9C6B9|PEAM3_ARATH;sp|Q9C6B9-2|PEAM3_ARATH	sp|Q9FR44|PEAM1_ARATH;sp|Q944H0-2|PEAM2_ARATH;sp|Q944H0|PEAM2_ARATH	3;2;2;1;1	3;2;2;1;1	3;2;2;1;1	;;	5	3	3	3	1	1	1	3	1	1	1	3	1	1	1	3	5.7	5.7	5.7	56.102	491	491;475;491;490;504	0	22.745	2.4	2.4	2.4	5.7	35783000	11398000	4030500	2497800	17856000	0	0	0	23891000	1	1	1	4	7
sp|Q9FUP0|OPR3_ARATH	sp|Q9FUP0|OPR3_ARATH	3	3	3		1	3	3	3	0	0	1	2	0	0	1	2	0	0	1	2	9.2	9.2	9.2	42.691	391	391	0	41.525	0	0	4.1	5.1	89592000	0	0	35272000	54320000	0	0	337000000	0	0	0	2	2	4
sp|Q9FUS6|GSTUD_ARATH	sp|Q9FUS6|GSTUD_ARATH	1	1	1		1	1	1	1	0	0	0	1	0	0	0	1	0	0	0	1	5.3	5.3	5.3	25.131	227	227	0	8.1234	0	0	0	5.3	93091000	0	0	0	93091000	0	0	0	125000000	0	0	0	1	1
sp|Q9FUS8|GSTUH_ARATH	sp|Q9FUS8|GSTUH_ARATH	5	5	5		1	5	5	5	0	0	0	5	0	0	0	5	0	0	0	5	28.2	28.2	28.2	25.307	227	227	0	38.814	0	0	0	28.2	173000000	0	0	0	173000000	0	0	0	232000000	0	0	0	7	7
sp|Q9FUT0-2|GSTU9_ARATH;sp|Q9FUT0|GSTU9_ARATH	sp|Q9FUT0-2|GSTU9_ARATH;sp|Q9FUT0|GSTU9_ARATH	1;1	1;1	1;1	;	2	1	1	1	0	0	1	0	0	0	1	0	0	0	1	0	3.7	3.7	3.7	24.673	214	214;240	0	6.7642	0	0	3.7	0	1279000	0	0	1279000	0	0	0	12566000	0	0	0	1	0	1
sp|Q9FV53|DEF1A_ARATH	sp|Q9FV53|DEF1A_ARATH	6	6	6		1	6	6	6	0	0	0	6	0	0	0	6	0	0	0	6	26.4	26.4	26.4	29.995	269	269	0	39.549	0	0	0	26.4	143000000	0	0	0	143000000	0	0	0	192000000	0	0	0	9	9
sp|Q9FVC8|DAPA2_ARATH;sp|Q9LZX6-2|DAPA1_ARATH;sp|Q9LZX6|DAPA1_ARATH	sp|Q9FVC8|DAPA2_ARATH;sp|Q9LZX6-2|DAPA1_ARATH;sp|Q9LZX6|DAPA1_ARATH	2;1;1	2;1;1	2;1;1	;;	3	2	2	2	1	2	0	1	1	2	0	1	1	2	0	1	6	6	6	40.292	365	365;364;365	0	13.512	3	6	0	3	22478000	5150200	13830000	0	3497600	0	8577700	0	0	1	2	0	2	5
sp|Q9FVJ3|AGD12_ARATH	sp|Q9FVJ3|AGD12_ARATH	1	1	1		1	1	1	1	1	0	0	0	1	0	0	0	1	0	0	0	4.2	4.2	4.2	37.145	337	337	0	6.7426	4.2	0	0	0	879910	879910	0	0	0	879910	0	0	0	2	0	0	0	2
sp|Q9FWA3|6GPD3_ARATH	sp|Q9FWA3|6GPD3_ARATH	10	8	8		1	10	8	8	4	9	0	0	3	7	0	0	3	7	0	0	18.3	16.5	16.5	53.577	486	486	0	51.642	8.8	18.3	0	0	231000000	113000000	118000000	0	0	117000000	65226000	0	0	3	11	0	0	14
sp|Q9FWW9|GSXL2_ARATH;sp|Q9SS04|GSOX1_ARATH;sp|Q93Y23|GSOX4_ARATH;sp|Q9SXE1|GSOX3_ARATH	sp|Q9FWW9|GSXL2_ARATH;sp|Q9SS04|GSOX1_ARATH;sp|Q93Y23|GSOX4_ARATH;sp|Q9SXE1|GSOX3_ARATH	2;1;1;1	2;1;1;1	2;1;1;1	;;;	4	2	2	2	0	0	0	2	0	0	0	2	0	0	0	2	4.3	4.3	4.3	52.982	465	465;459;461;462	0	12.13	0	0	0	4.3	7949100	0	0	0	7949100	0	0	0	10636000	0	0	0	2	2
sp|Q9FX08|P2C12_ARATH	sp|Q9FX08|P2C12_ARATH	2	2	2		1	2	2	2	2	0	0	0	2	0	0	0	2	0	0	0	7.2	7.2	7.2	46.421	428	428	0	13.02	7.2	0	0	0	8659100	8659100	0	0	0	8659100	0	0	0	2	0	0	0	2
sp|Q9FX93|CXE4_ARATH	sp|Q9FX93|CXE4_ARATH	1	1	1		1	1	1	1	0	0	1	1	0	0	1	1	0	0	1	1	3.7	3.7	3.7	41.693	374	374	0	8.4944	0	0	3.7	3.7	3015400	0	0	507330	2508100	0	0	0	3355800	0	0	1	1	2
sp|Q9FX94|CXE5_ARATH;sp|Q9FX92|CXE3_ARATH	sp|Q9FX94|CXE5_ARATH;sp|Q9FX92|CXE3_ARATH	2;1	2;1	2;1	;	2	2	2	2	0	0	0	2	0	0	0	2	0	0	0	2	5.3	5.3	5.3	35.196	319	319;315	0	12.725	0	0	0	5.3	26432000	0	0	0	26432000	0	0	0	35366000	0	0	0	3	3
sp|Q9FY49|LKHA4_ARATH	sp|Q9FY49|LKHA4_ARATH	9	9	9		1	9	9	9	3	3	2	7	3	3	2	7	3	3	2	7	15.6	15.6	15.6	69.265	616	616	0	78.898	6	5.2	4.7	11.5	230000000	67293000	54163000	2897800	105000000	58236000	0	37527000	0	3	6	2	7	18
sp|Q9FYA6|BCAT5_ARATH	sp|Q9FYA6|BCAT5_ARATH	3	1	1		1	3	1	1	2	1	0	1	1	0	0	0	1	0	0	0	8	3.1	3.1	45.581	415	415	0	6.8711	5.5	2.4	0	2.4	25971000	25971000	0	0	0	25971000	0	0	0	1	0	0	0	1
sp|Q9FYR6|SYPM_ARATH	sp|Q9FYR6|SYPM_ARATH	3	3	3		1	3	3	3	2	2	0	0	2	2	0	0	2	2	0	0	7.4	7.4	7.4	60.746	543	543	0	22.742	4.4	5	0	0	21326000	13400000	7926300	0	0	13400000	0	0	0	2	2	0	0	4
sp|Q9LD57|PGKH1_ARATH	sp|Q9LD57|PGKH1_ARATH	31	28	19		1	31	28	19	3	1	7	30	2	1	5	27	2	1	5	18	61.7	61.7	39.7	50.111	481	481	0	254.43	8.1	2.3	20	58.4	3220000000	11652000	2313800	212000000	3000000000	26114000	0	1310000000	4770000000	2	1	5	33	41
sp|Q9LDA7|P2C39_ARATH	sp|Q9LDA7|P2C39_ARATH	9	9	7		1	9	9	7	0	0	2	9	0	0	2	9	0	0	1	7	29.8	29.8	23.2	31.63	289	289	0	67.012	0	0	7.3	29.8	96166000	0	0	2073500	94093000	0	0	20372000	126000000	0	0	2	14	16
sp|Q9LDV4|ALAT2_ARATH;sp|Q9LDV4-2|ALAT2_ARATH	sp|Q9LDV4|ALAT2_ARATH;sp|Q9LDV4-2|ALAT2_ARATH	8;6	5;3	5;3	;	2	8	5	5	4	4	0	0	4	1	0	0	4	1	0	0	17.6	11.7	11.7	59.51	540	540;431	0	44.624	10.2	7.4	0	0	51570000	46462000	5108000	0	0	46462000	0	0	0	8	2	0	0	10
sp|Q9LDZ0|HSP7J_ARATH;tr|B3H683|B3H683_ARATH	sp|Q9LDZ0|HSP7J_ARATH	16;3	16;3	13;3		2	16	16	13	11	10	0	0	11	10	0	0	9	8	0	0	28.2	28.2	23	72.99	682	682;153	0	146.39	21.8	17.4	0	0	301000000	169000000	132000000	0	0	172000000	78775000	0	0	14	14	0	0	28
sp|Q9LEV3|CBSX3_ARATH	sp|Q9LEV3|CBSX3_ARATH	11	11	11		1	11	11	11	0	0	5	10	0	0	5	10	0	0	5	10	50	50	50	22.729	206	206	0	137.62	0	0	25.7	45.6	1290000000	0	0	77292000	1220000000	0	0	935000000	1430000000	0	0	7	12	19
sp|Q9LF04|STAD1_ARATH	sp|Q9LF04|STAD1_ARATH	13	6	4		1	13	6	4	6	10	0	0	4	3	0	0	3	2	0	0	32.5	17	8.4	45.017	394	394	0	41.176	19	24.4	0	0	172000000	117000000	54426000	0	0	117000000	0	0	0	4	3	0	0	7
sp|Q9LF33|UGDH3_ARATH	sp|Q9LF33|UGDH3_ARATH	9	3	3		1	9	3	3	5	4	0	1	3	0	0	0	3	0	0	0	24.2	9.8	9.8	53.117	480	480	0	26.399	14.4	9.8	0	2.1	50517000	50517000	0	0	0	50517000	0	0	0	3	0	0	0	3
sp|Q9LF46|HACL_ARATH	sp|Q9LF46|HACL_ARATH	4	4	4		1	4	4	4	2	2	0	0	2	2	0	0	2	2	0	0	6.8	6.8	6.8	61.47	572	572	0	30.547	3.3	3.5	0	0	16232000	10865000	5366800	0	0	10865000	0	0	0	2	2	0	0	4
sp|Q9LFA3|MDAR1_ARATH;tr|F4J849|F4J849_ARATH	sp|Q9LFA3|MDAR1_ARATH;tr|F4J849|F4J849_ARATH	35;33	35;33	33;31	;	2	35	35	33	0	0	9	35	0	0	9	35	0	0	9	33	81.1	81.1	79.3	46.487	434	434;466	0	323.31	0	0	26	81.1	6340000000	0	0	117000000	6220000000	0	0	1260000000	8050000000	0	0	9	49	58
sp|Q9LFD5-3|BPA1_ARATH;sp|Q9LFD5|BPA1_ARATH;sp|Q9LFD5-2|BPA1_ARATH;sp|Q9LFD5-4|BPA1_ARATH;tr|Q8LA96|Q8LA96_ARATH	sp|Q9LFD5-3|BPA1_ARATH;sp|Q9LFD5|BPA1_ARATH;sp|Q9LFD5-2|BPA1_ARATH;sp|Q9LFD5-4|BPA1_ARATH	7;7;7;6;1	7;7;7;6;1	7;7;7;6;1	;;;	5	7	7	7	4	6	0	1	4	6	0	1	4	6	0	1	29.6	29.6	29.6	27.019	257	257;259;260;153;313	0	67.848	20.2	25.3	0	4.3	331000000	135000000	194000000	0	1837800	165000000	90675000	0	0	3	7	0	1	11
sp|Q9LFG2|DAPF_ARATH	sp|Q9LFG2|DAPF_ARATH	5	5	5		1	5	5	5	3	3	0	2	3	3	0	2	3	3	0	2	16.9	16.9	16.9	38.984	362	362	0	51.45	11	8.8	0	6.1	400000000	83707000	253000000	0	63257000	0	156000000	0	86052000	5	4	0	2	11
sp|Q9LFJ8|U78D2_ARATH;sp|Q9LFJ9|U78D4_ARATH	sp|Q9LFJ8|U78D2_ARATH	5;2	5;2	5;2		2	5	5	5	0	0	0	5	0	0	0	5	0	0	0	5	15.7	15.7	15.7	50.485	460	460;442	0	70.099	0	0	0	15.7	87500000	0	0	0	87500000	0	0	0	117000000	0	0	0	7	7
tr|F4KGS3|F4KGS3_ARATH;sp|Q9LFU1|ASNS3_ARATH	tr|F4KGS3|F4KGS3_ARATH;sp|Q9LFU1|ASNS3_ARATH	8;8	8;8	6;6	;	2	8	8	6	6	5	0	1	6	5	0	1	4	3	0	0	17.5	17.5	14.2	65.032	577	577;578	0	57.021	13.7	9.7	0	1.7	200000000	148000000	49223000	0	2675200	133000000	45753000	0	0	6	5	0	1	12
sp|Q9LG23|PPR82_ARATH	sp|Q9LG23|PPR82_ARATH	2	2	2		1	2	2	2	1	2	0	0	1	2	0	0	1	2	0	0	4.5	4.5	4.5	44.994	398	398	0	13.78	2.3	4.5	0	0	8935600	1543800	7391800	0	0	0	4584400	0	0	1	2	0	0	3
sp|Q9LH76|RHM3_ARATH;sp|Q9LPG6|RHM2_ARATH	sp|Q9LH76|RHM3_ARATH;sp|Q9LPG6|RHM2_ARATH	1;1	1;1	1;1	;	2	1	1	1	0	1	0	0	0	1	0	0	0	1	0	0	1.5	1.5	1.5	74.913	664	664;667	0	7.4393	0	1.5	0	0	62100000	0	62100000	0	0	0	38515000	0	0	0	1	0	0	1
sp|Q9SX52|FYPP1_ARATH;sp|Q9LHE7|FYPP3_ARATH	sp|Q9SX52|FYPP1_ARATH;sp|Q9LHE7|FYPP3_ARATH	1;1	1;1	1;1	;	2	1	1	1	0	0	1	0	0	0	1	0	0	0	1	0	3	3	3	34.819	303	303;303	0.00097	6.2056	0	0	3	0	4691900	0	0	4691900	0	0	0	46096000	0	0	0	1	0	1
sp|Q9LHH7|FOLD2_ARATH	sp|Q9LHH7|FOLD2_ARATH	4	4	4		1	4	4	4	3	2	0	0	3	2	0	0	3	2	0	0	15.7	15.7	15.7	31.589	299	299	0	36.447	11.7	7	0	0	53622000	32243000	21379000	0	0	32243000	0	0	0	3	2	0	0	5
sp|Q9LHT0|TRNHF_ARATH;sp|Q9ZW18-2|SAG13_ARATH;sp|Q9ZW18-3|SAG13_ARATH;sp|Q9ZW13-2|TRNH6_ARATH;sp|Q9ZW13|TRNH6_ARATH;sp|Q9ZW20|TRNHD_ARATH;sp|Q9ZW18|SAG13_ARATH;sp|Q9ZW19|TRNHC_ARATH	sp|Q9LHT0|TRNHF_ARATH	7;1;1;1;1;1;1;1	7;1;1;1;1;1;1;1	6;1;1;1;1;1;1;1		8	7	7	6	5	4	0	0	5	4	0	0	4	3	0	0	29.5	29.5	26.5	28.292	264	264;225;231;245;262;268;269;271	0	58.03	23.1	14	0	0	101000000	33007000	68389000	0	0	28782000	46640000	0	0	5	4	0	0	9
sp|Q9LIA8|UGDH2_ARATH;sp|Q9FM01|UGDH4_ARATH;sp|Q9FZE1|UGDH1_ARATH	sp|Q9LIA8|UGDH2_ARATH;sp|Q9FM01|UGDH4_ARATH	10;6;3	10;6;3	4;0;0	;	3	10	10	4	6	7	0	1	6	7	0	1	4	3	0	0	25.8	25.8	11.5	53.172	480	480;480;481	0	86.826	16	16.9	0	2.1	259000000	108000000	147000000	0	4341700	109000000	89948000	0	0	5	10	0	1	16
sp|Q9LIG6|NIFU4_ARATH;tr|F4IWC5|F4IWC5_ARATH	sp|Q9LIG6|NIFU4_ARATH;tr|F4IWC5|F4IWC5_ARATH	3;2	2;2	2;2	;	2	3	2	2	1	0	0	3	0	0	0	2	0	0	0	2	13.4	7.8	7.8	30.504	283	283;222	0	12.32	5.7	0	0	13.4	44245000	0	0	0	44245000	0	0	0	59199000	0	0	0	3	3
sp|Q9LIK9|APS1_ARATH	sp|Q9LIK9|APS1_ARATH	10	6	5		1	10	6	5	4	7	0	1	4	3	0	0	4	2	0	0	23.8	17.9	16.4	51.458	463	463	0	40.579	12.3	13.4	0	2.2	170000000	29187000	141000000	0	0	29187000	0	0	0	5	3	0	0	8
sp|Q9LIN3|RZ1A_ARATH	sp|Q9LIN3|RZ1A_ARATH	2	2	2		1	2	2	2	0	0	1	1	0	0	1	1	0	0	1	1	6.1	6.1	6.1	26.923	245	245	0	11.933	0	0	2.9	3.3	14796000	0	0	11569000	3227300	0	0	114000000	0	0	0	1	1	2
sp|Q9LIR4-2|ILVD_ARATH;sp|Q9LIR4|ILVD_ARATH	sp|Q9LIR4-2|ILVD_ARATH;sp|Q9LIR4|ILVD_ARATH	1;1	1;1	1;1	;	2	1	1	1	1	0	0	0	1	0	0	0	1	0	0	0	2.1	2.1	2.1	64.713	606	606;608	0	10.98	2.1	0	0	0	4170800	4170800	0	0	0	4170800	0	0	0	1	0	0	0	1
sp|Q9LIS2|RBG4_ARATH	sp|Q9LIS2|RBG4_ARATH	1	1	1		1	1	1	1	0	0	1	0	0	0	1	0	0	0	1	0	12.5	12.5	12.5	14.128	136	136	0	7.1143	0	0	12.5	0	601060	0	0	601060	0	0	0	5905200	0	0	0	1	0	1
sp|Q9LJ98|PFD2_ARATH	sp|Q9LJ98|PFD2_ARATH	1	1	1		1	1	1	1	0	0	1	0	0	0	1	0	0	0	1	0	10.8	10.8	10.8	16.526	148	148	0	12.184	0	0	10.8	0	2067700	0	0	2067700	0	0	0	20314000	0	0	0	1	0	1
sp|Q9LJE4|CPNB2_ARATH;sp|C0Z361|CPNB3_ARATH;sp|P21240|CPNB1_ARATH	sp|Q9LJE4|CPNB2_ARATH;sp|C0Z361|CPNB3_ARATH;sp|P21240|CPNB1_ARATH	6;5;5	6;5;5	6;5;5	;;	3	6	6	6	2	3	0	2	2	3	0	2	2	3	0	2	12.6	12.6	12.6	63.341	596	596;597;600	0	55.35	5.2	5.4	0	4.2	40004000	16414000	19262000	0	4328700	16414000	0	0	0	4	4	0	2	10
sp|Q9SYG4|UBP1A_ARATH;sp|Q9LJH8|UBP1C_ARATH;tr|F4HV67|F4HV67_ARATH	sp|Q9SYG4|UBP1A_ARATH;sp|Q9LJH8|UBP1C_ARATH;tr|F4HV67|F4HV67_ARATH	1;1;1	1;1;1	1;1;1	;;	3	1	1	1	1	0	1	0	1	0	1	0	1	0	1	0	3.5	3.5	3.5	47.233	426	426;427;430	0	16.85	3.5	0	3.5	0	10739000	10360000	0	378320	0	0	0	3716900	0	1	0	1	0	2
sp|Q9LJL3|PREP1_ARATH;tr|F4JA10|F4JA10_ARATH;sp|Q8VY06|PREP2_ARATH	sp|Q9LJL3|PREP1_ARATH;tr|F4JA10|F4JA10_ARATH	6;5;1	6;5;1	6;5;1	;	3	6	6	6	5	1	0	0	5	1	0	0	5	1	0	0	8.4	8.4	8.4	121.01	1080	1080;1069;1080	0	59.356	7.3	1.1	0	0	33979000	30679000	3300500	0	0	30679000	0	0	0	5	0	0	0	5
sp|Q9LJX4|PUM5_ARATH;sp|Q9ZW02|PUM3_ARATH;sp|Q9ZW07|PUM1_ARATH;sp|Q9ZW06|PUM2_ARATH	sp|Q9LJX4|PUM5_ARATH;sp|Q9ZW02|PUM3_ARATH;sp|Q9ZW07|PUM1_ARATH;sp|Q9ZW06|PUM2_ARATH	1;1;1;1	1;1;1;1	1;1;1;1	;;;	4	1	1	1	1	0	0	0	1	0	0	0	1	0	0	0	1	1	1	106.99	961	961;964;968;972	0	9.4778	1	0	0	0	2044400	2044400	0	0	0	2044400	0	0	0	2	0	0	0	2
sp|Q9LK23|G6PD5_ARATH	sp|Q9LK23|G6PD5_ARATH	1	1	1		1	1	1	1	1	0	0	0	1	0	0	0	1	0	0	0	2.5	2.5	2.5	59.156	516	516	0.007188	5.7352	2.5	0	0	0	1600700	1600700	0	0	0	1600700	0	0	0	0	0	0	0	0
sp|Q9LK57|PP226_ARATH	sp|Q9LK57|PP226_ARATH	2	2	2		1	2	2	2	2	0	0	0	2	0	0	0	2	0	0	0	5.1	5.1	5.1	44.927	394	394	0	15.059	5.1	0	0	0	4317100	4317100	0	0	0	4317100	0	0	0	2	0	0	0	2
sp|Q9LK73-3|U88A1_ARATH;sp|Q9LK73-2|U88A1_ARATH;sp|Q9LK73|U88A1_ARATH	sp|Q9LK73-3|U88A1_ARATH;sp|Q9LK73-2|U88A1_ARATH;sp|Q9LK73|U88A1_ARATH	4;4;4	4;4;4	4;4;4	;;	3	4	4	4	0	0	0	4	0	0	0	4	0	0	0	4	10.3	10.3	10.3	49.538	446	446;451;462	0	33.272	0	0	0	10.3	80610000	0	0	0	80610000	0	0	0	108000000	0	0	0	4	4
sp|Q9LK99|RAA1G_ARATH	sp|Q9LK99|RAA1G_ARATH	3	1	1		1	3	1	1	2	2	0	0	1	0	0	0	1	0	0	0	16.1	6.5	6.5	24.283	217	217	0.002828	6.0337	11.5	9.7	0	0	8687800	8687800	0	0	0	8687800	0	0	0	1	0	0	0	1
sp|Q9LKA3|MDHM2_ARATH;tr|A8MQK3|A8MQK3_ARATH	sp|Q9LKA3|MDHM2_ARATH;tr|A8MQK3|A8MQK3_ARATH	10;9	1;1	1;1	;	2	10	1	1	4	8	4	9	1	0	1	0	1	0	1	0	34.9	4.1	4.1	35.875	341	341;316	0	15.765	15.8	25.8	12.6	30.8	8841800	7841600	0	1000200	0	0	0	9827000	0	1	0	1	0	2
sp|Q9LKA5|MORF8_ARATH;tr|A8MS36|A8MS36_ARATH;tr|Q58G44|Q58G44_ARATH	sp|Q9LKA5|MORF8_ARATH	3;1;1	3;1;1	3;1;1		3	3	3	3	2	1	0	2	2	1	0	2	2	1	0	2	7.8	7.8	7.8	42.869	395	395;230;271	0	28.179	6.1	3.3	0	5.1	43665000	14150000	21731000	0	7784300	14150000	0	0	0	2	1	0	2	5
sp|Q9LMH0|KTI12_ARATH	sp|Q9LMH0|KTI12_ARATH	2	2	2		1	2	2	2	0	0	2	0	0	0	2	0	0	0	2	0	10.9	10.9	10.9	34.063	302	302	0	16.812	0	0	10.9	0	67078000	0	0	67078000	0	0	0	659000000	0	0	0	2	0	2
sp|Q9LMK7|RBP1A_ARATH	sp|Q9LMK7|RBP1A_ARATH	7	7	5		1	7	7	5	3	5	0	0	3	5	0	0	1	4	0	0	32.9	32.9	20.6	25.601	228	228	0	53.159	17.1	19.3	0	0	388000000	225000000	164000000	0	0	0	102000000	0	0	4	8	0	0	12
sp|Q9LML6|U71C4_ARATH	sp|Q9LML6|U71C4_ARATH	1	1	1		1	1	1	1	0	0	0	1	0	0	0	1	0	0	0	1	1.7	1.7	1.7	52.843	479	479	0.002822	6.0215	0	0	0	1.7	1832900	0	0	0	1832900	0	0	0	2452400	0	0	0	2	2
tr|B9DH36|B9DH36_ARATH;sp|Q9LMU0|FCL2_ARATH	tr|B9DH36|B9DH36_ARATH;sp|Q9LMU0|FCL2_ARATH	6;6	2;2	2;2	;	2	6	2	2	0	0	0	6	0	0	0	2	0	0	0	2	18.1	6.6	6.6	35.421	320	320;328	0	12.168	0	0	0	18.1	18577000	0	0	0	18577000	0	0	0	24855000	0	0	0	2	2
sp|Q9LNE6|U89C1_ARATH	sp|Q9LNE6|U89C1_ARATH	5	5	5		1	5	5	5	0	0	0	5	0	0	0	5	0	0	0	5	13.6	13.6	13.6	48.122	435	435	0	31.713	0	0	0	13.6	62620000	0	0	0	62620000	0	0	0	83785000	0	0	0	7	7
sp|Q9LNN2|LECT3_ARATH	sp|Q9LNN2|LECT3_ARATH	5	5	5		1	5	5	5	0	0	0	5	0	0	0	5	0	0	0	5	15.1	15.1	15.1	30.378	272	272	0	31.213	0	0	0	15.1	92782000	0	0	0	92782000	0	0	0	124000000	0	0	0	5	5
sp|Q9LNV5|C3H4_ARATH	sp|Q9LNV5|C3H4_ARATH	1	1	1		1	1	1	1	1	0	0	0	1	0	0	0	1	0	0	0	3.3	3.3	3.3	53.587	481	481	0	22.57	3.3	0	0	0	3677400	3677400	0	0	0	3677400	0	0	0	1	0	0	0	1
sp|Q9LPM9|BCAT6_ARATH;sp|Q9LPM8|BCAT7_ARATH	sp|Q9LPM9|BCAT6_ARATH;sp|Q9LPM8|BCAT7_ARATH	3;2	3;2	3;2	;	2	3	3	3	1	3	0	0	1	3	0	0	1	3	0	0	8.4	8.4	8.4	38.861	356	356;367	0	20.01	2.8	8.4	0	0	21525000	5198200	16327000	0	0	0	10126000	0	0	1	5	0	0	6
sp|Q9LPR4|LEU11_ARATH;sp|Q9C550|LEU12_ARATH	sp|Q9LPR4|LEU11_ARATH;sp|Q9C550|LEU12_ARATH	8;7	8;7	8;7	;	2	8	8	8	6	2	0	0	6	2	0	0	6	2	0	0	17	17	17	68.675	631	631;631	0	71.623	13.5	3.5	0	0	82625000	54759000	27865000	0	0	54759000	0	0	0	7	1	0	0	8
sp|Q9LPV8|ERF1Y_ARATH	sp|Q9LPV8|ERF1Y_ARATH	7	7	4		1	7	7	4	6	2	0	0	6	2	0	0	3	2	0	0	20	20	12.7	48.941	434	434	0	79.555	17.7	4.6	0	0	108000000	84780000	23150000	0	0	84780000	0	0	0	6	2	0	0	8
sp|Q9LQ04|RMLCD_ARATH	sp|Q9LQ04|RMLCD_ARATH	7	7	6		1	7	7	6	4	6	0	2	4	6	0	2	4	5	0	2	23.9	23.9	21.3	33.597	301	301	0	53.941	15.9	17.6	0	6	126000000	40240000	80207000	0	5775800	36251000	44966000	0	16496000	4	7	0	3	14
sp|Q9LR30|GGT1_ARATH;sp|Q9LR30-2|GGT1_ARATH	sp|Q9LR30|GGT1_ARATH;sp|Q9LR30-2|GGT1_ARATH	14;13	14;13	6;5	;	2	14	14	6	8	10	0	0	8	10	0	0	4	3	0	0	38.7	38.7	13.5	53.301	481	481;441	0	152.07	23.9	28.7	0	0	643000000	281000000	362000000	0	0	335000000	170000000	0	0	8	13	0	0	21
sp|Q9LR75|HEM61_ARATH;sp|Q93Z96|HEM62_ARATH;sp|Q93Z96-2|HEM62_ARATH	sp|Q9LR75|HEM61_ARATH	7;2;2	7;2;2	7;2;2		3	7	7	7	3	4	1	0	3	4	1	0	3	4	1	0	24.1	24.1	24.1	43.796	386	386;233;240	0	59.952	10.9	13.2	3.9	0	122000000	73178000	47597000	775080	0	73178000	0	0	0	3	4	1	0	8
sp|Q9LR97-5|Y1239_ARATH;sp|Q9LR97-4|Y1239_ARATH;sp|Q9LR97-3|Y1239_ARATH;sp|Q9LR97-2|Y1239_ARATH;sp|Q9LR97|Y1239_ARATH	sp|Q9LR97-5|Y1239_ARATH;sp|Q9LR97-4|Y1239_ARATH;sp|Q9LR97-3|Y1239_ARATH;sp|Q9LR97-2|Y1239_ARATH;sp|Q9LR97|Y1239_ARATH	1;1;1;1;1	1;1;1;1;1	1;1;1;1;1	;;;;	5	1	1	1	0	0	1	0	0	0	1	0	0	0	1	0	6.3	6.3	6.3	28.105	252	252;272;343;368;373	0	6.8401	0	0	6.3	0	1100400	0	0	1100400	0	0	0	10811000	0	0	0	1	0	1
sp|Q9LSQ5|FQR1_ARATH;sp|Q6NQE2|FQRL1_ARATH;tr|F4K0D0|F4K0D0_ARATH	sp|Q9LSQ5|FQR1_ARATH;sp|Q6NQE2|FQRL1_ARATH;tr|F4K0D0|F4K0D0_ARATH	3;2;2	3;2;2	3;2;2	;;	3	3	3	3	1	1	1	3	1	1	1	3	1	1	1	3	17.6	17.6	17.6	21.796	204	204;205;244	0	25.985	7.8	4.4	7.8	17.6	50358000	9979200	8007000	2241500	30130000	0	0	0	40313000	1	1	1	3	6
sp|Q9LSV0|GLYR1_ARATH;sp|Q9LSV0-2|GLYR1_ARATH	sp|Q9LSV0|GLYR1_ARATH;sp|Q9LSV0-2|GLYR1_ARATH	4;3	4;3	4;3	;	2	4	4	4	2	3	0	0	2	3	0	0	2	3	0	0	12.8	12.8	12.8	30.691	289	289;278	0	23.512	7.3	9	0	0	18522000	6239800	12283000	0	0	0	7617700	0	0	2	2	0	0	4
sp|Q9LSW8-2|ETFB_ARATH;sp|Q9LSW8-3|ETFB_ARATH;sp|Q9LSW8|ETFB_ARATH	sp|Q9LSW8-2|ETFB_ARATH;sp|Q9LSW8-3|ETFB_ARATH;sp|Q9LSW8|ETFB_ARATH	1;1;1	1;1;1	1;1;1	;;	3	1	1	1	0	0	0	1	0	0	0	1	0	0	0	1	8.4	8.4	8.4	19.134	178	178;219;251	0	22.289	0	0	0	8.4	18929000	0	0	0	18929000	0	0	0	25327000	0	0	0	1	1
sp|Q9LSY9|U71B1_ARATH	sp|Q9LSY9|U71B1_ARATH	1	1	1		1	1	1	1	0	0	0	1	0	0	0	1	0	0	0	1	3.8	3.8	3.8	52.666	473	473	0	6.4738	0	0	0	3.8	5514300	0	0	0	5514300	0	0	0	7378100	0	0	0	1	1
sp|Q9LTM4|C71BJ_ARATH;sp|Q9LTM3|C71BK_ARATH	sp|Q9LTM4|C71BJ_ARATH;sp|Q9LTM3|C71BK_ARATH	1;1	1;1	1;1	;	2	1	1	1	0	0	0	1	0	0	0	1	0	0	0	1	1.4	1.4	1.4	57.518	502	502;502	0.00708	5.6871	0	0	0	1.4	2415800	0	0	0	2415800	0	0	0	3232300	0	0	0	1	1
sp|Q9LTR9|NMT1_ARATH	sp|Q9LTR9|NMT1_ARATH	3	3	3		1	3	3	3	2	0	1	0	2	0	1	0	2	0	1	0	7.8	7.8	7.8	49.798	434	434	0	20.464	4.8	0	3	0	10837000	9437400	0	1399100	0	0	0	13746000	0	2	0	1	0	3
sp|Q9LTV6|DECR2_ARATH	sp|Q9LTV6|DECR2_ARATH	2	2	2		1	2	2	2	1	1	0	0	1	1	0	0	1	1	0	0	9.1	9.1	9.1	31.796	298	298	0	19.569	5.7	3.4	0	0	15671000	8597700	7073100	0	0	0	4386800	0	0	2	1	0	0	3
sp|Q9STW6|HSP7F_ARATH;sp|Q9LTX9|HSP7G_ARATH;sp|Q9LTX9-2|HSP7G_ARATH	sp|Q9STW6|HSP7F_ARATH;sp|Q9LTX9|HSP7G_ARATH;sp|Q9LTX9-2|HSP7G_ARATH	2;2;1	2;2;1	2;2;1	;;	3	2	2	2	1	1	0	0	1	1	0	0	1	1	0	0	2.8	2.8	2.8	76.507	718	718;718;371	0	25.347	1.7	1.1	0	0	29716000	16745000	12971000	0	0	16745000	0	0	0	1	1	0	0	2
sp|Q9LUT2|METK4_ARATH	sp|Q9LUT2|METK4_ARATH	19	19	9		1	19	19	9	5	14	4	16	5	14	4	16	4	6	3	8	52.7	52.7	33.1	42.795	393	393	0	229.3	19.3	39.7	12.7	48.3	3510000000	527000000	1490000000	15557000	1470000000	386000000	1020000000	223000000	1940000000	6	20	4	24	54
sp|Q9LUW5|RH53_ARATH	sp|Q9LUW5|RH53_ARATH	3	2	2		1	3	2	2	3	0	0	0	2	0	0	0	2	0	0	0	5.7	3.7	3.7	65.359	616	616	0	11.954	5.7	0	0	0	4934400	4934400	0	0	0	4934400	0	0	0	2	0	0	0	2
sp|Q9LUW6|RH9_ARATH	sp|Q9LUW6|RH9_ARATH	6	6	5		1	6	6	5	5	1	0	1	5	1	0	1	4	1	0	1	14.9	14.9	13	63.609	610	610	0	43.057	12.5	2.5	0	2	42120000	32827000	4056400	0	5236100	32827000	0	0	0	5	1	0	1	7
sp|Q9LV21|TCPD_ARATH	sp|Q9LV21|TCPD_ARATH	2	2	2		1	2	2	2	1	1	0	0	1	1	0	0	1	1	0	0	4.5	4.5	4.5	57.775	536	536	0	11.342	2.2	2.2	0	0	7967600	2687100	5280500	0	0	2687100	0	0	0	1	2	0	0	3
sp|Q9LV35|AIP12_ARATH	sp|Q9LV35|AIP12_ARATH	3	3	3		1	3	3	3	0	0	1	2	0	0	1	2	0	0	1	2	5.1	5.1	5.1	66.041	609	609	0	27.61	0	0	2.5	2.6	59339000	0	0	44544000	14795000	0	0	438000000	0	0	0	1	2	3
sp|Q9LV48-2|PERK1_ARATH;sp|Q9LV48|PERK1_ARATH	sp|Q9LV48-2|PERK1_ARATH;sp|Q9LV48|PERK1_ARATH	1;1	1;1	1;1	;	2	1	1	1	1	0	0	0	1	0	0	0	1	0	0	0	2.3	2.3	2.3	65.746	615	615;652	0	8.4807	2.3	0	0	0	1571800	1571800	0	0	0	1571800	0	0	0	1	0	0	0	1
sp|Q9LV66|Y5848_ARATH	sp|Q9LV66|Y5848_ARATH	8	8	8		1	8	8	8	1	6	1	7	1	6	1	7	1	6	1	7	47.6	47.6	47.6	17.557	166	166	0	66.466	5.4	41.6	6	42.8	352000000	5939000	213000000	836820	133000000	0	112000000	0	198000000	1	7	1	7	16
sp|Q9LV77|ASNS2_ARATH;sp|Q9LV77-2|ASNS2_ARATH	sp|Q9LV77|ASNS2_ARATH;sp|Q9LV77-2|ASNS2_ARATH	6;6	4;4	4;4	;	2	6	4	4	4	5	0	1	2	3	0	0	2	3	0	0	13	9.7	9.7	65.029	578	578;579	0	30.864	8.1	9.9	0	1.7	69933000	46906000	23028000	0	0	46906000	0	0	0	2	3	0	0	5
sp|Q9LVF9|PP245_ARATH	sp|Q9LVF9|PP245_ARATH	1	1	1		1	1	1	1	0	0	1	0	0	0	1	0	0	0	1	0	2.7	2.7	2.7	58.227	523	523	1	-2	0	0	2.7	0	8331700	0	0	8331700	0	0	0	81856000	0	0	0	1	0	1	+
sp|Q9LVI9|DPYD_ARATH	sp|Q9LVI9|DPYD_ARATH	1	1	1		1	1	1	1	1	1	0	0	1	1	0	0	1	1	0	0	3.1	3.1	3.1	46.846	426	426	0	8.8081	3.1	3.1	0	0	15779000	7681800	8097400	0	0	0	5022100	0	0	1	1	0	0	2
sp|Q9LVJ1|SBT14_ARATH	sp|Q9LVJ1|SBT14_ARATH	2	2	2		1	2	2	2	1	1	0	0	1	1	0	0	1	1	0	0	3	3	3	81.816	777	777	0	13.323	1.7	1.3	0	0	8653500	6227300	2426200	0	0	6227300	0	0	0	1	1	0	0	2
sp|Q9LVQ0|PME31_ARATH	sp|Q9LVQ0|PME31_ARATH	4	4	4		1	4	4	4	0	0	0	4	0	0	0	4	0	0	0	4	14.2	14.2	14.2	35.52	317	317	0	26.283	0	0	0	14.2	32234000	0	0	0	32234000	0	0	0	43128000	0	0	0	7	7
sp|Q9LVW7|CARA_ARATH;tr|A8MRD8|A8MRD8_ARATH	sp|Q9LVW7|CARA_ARATH	3;1	3;1	3;1		2	3	3	3	0	0	0	3	0	0	0	3	0	0	0	3	9.8	9.8	9.8	47.058	430	430;358	0	27.992	0	0	0	9.8	70969000	0	0	0	70969000	0	0	0	94956000	0	0	0	3	3
sp|Q9LVY1|TAT_ARATH	sp|Q9LVY1|TAT_ARATH	2	2	2		1	2	2	2	2	1	0	1	2	1	0	1	2	1	0	1	6.7	6.7	6.7	46.449	420	420	0	20.251	6.7	3.3	0	3.3	50361000	42373000	5107200	0	2880800	42373000	0	0	0	2	1	0	1	4
sp|Q9LW20|SKL1_ARATH;tr|F4IPL5|F4IPL5_ARATH	sp|Q9LW20|SKL1_ARATH	4;1	4;1	4;1		2	4	4	4	0	0	0	4	0	0	0	4	0	0	0	4	14.6	14.6	14.6	30.473	280	280;656	0	33.453	0	0	0	14.6	18519000	0	0	0	18519000	0	0	0	24779000	0	0	0	6	6
sp|Q9LX65|VATH_ARATH	sp|Q9LX65|VATH_ARATH	1	1	1		1	1	1	1	1	0	0	0	1	0	0	0	1	0	0	0	2.3	2.3	2.3	50.284	441	441	0.006364	5.7982	2.3	0	0	0	1231800	1231800	0	0	0	1231800	0	0	0	1	0	0	0	1
sp|Q9LX82|MYB48_ARATH	sp|Q9LX82|MYB48_ARATH	1	1	1		1	1	1	1	0	0	1	0	0	0	1	0	0	0	1	0	3.5	3.5	3.5	29.654	256	256	1	-2	0	0	3.5	0	669310	0	0	669310	0	0	0	6575700	0	0	0	1	0	1	+
sp|Q9LXA8|BXL6_ARATH	sp|Q9LXA8|BXL6_ARATH	2	2	2		1	2	2	2	1	2	0	0	1	2	0	0	1	2	0	0	2.5	2.5	2.5	87.184	792	792	0	16.618	1.6	2.5	0	0	15149000	5388900	9760600	0	0	0	6053600	0	0	1	2	0	0	3
sp|Q9LXC0|GDI_ARATH	sp|Q9LXC0|GDI_ARATH	4	1	1		1	4	1	1	2	3	0	3	0	1	0	1	0	1	0	1	12.8	2	2	49.549	445	445	0	7.3622	7	7.6	0	7.6	109000000	0	36363000	0	73075000	0	0	0	97774000	0	1	0	1	2
sp|Q9LXD1|RLF_ARATH	sp|Q9LXD1|RLF_ARATH	1	1	1		1	1	1	1	1	0	0	0	1	0	0	0	1	0	0	0	6.2	6.2	6.2	23.697	211	211	0	7.6505	6.2	0	0	0	14448000	14448000	0	0	0	14448000	0	0	0	1	0	0	0	1
sp|Q9SJI8|MBF1A_ARATH;sp|Q9LXT3|MBF1B_ARATH	sp|Q9SJI8|MBF1A_ARATH;sp|Q9LXT3|MBF1B_ARATH	1;1	1;1	1;1	;	2	1	1	1	0	0	1	0	0	0	1	0	0	0	1	0	11.3	11.3	11.3	15.62	142	142;142	0	7.5727	0	0	11.3	0	4806900	0	0	4806900	0	0	0	47227000	0	0	0	1	0	1
sp|Q9LXV0|U92A1_ARATH	sp|Q9LXV0|U92A1_ARATH	2	2	2		1	2	2	2	0	0	1	1	0	0	1	1	0	0	1	1	4.9	4.9	4.9	54.867	488	488	0	11.888	0	0	2.9	2	2199700	0	0	719910	1479800	0	0	7072900	0	0	0	1	1	2
sp|Q9LY23|IPMKA_ARATH	sp|Q9LY23|IPMKA_ARATH	3	3	3		1	3	3	3	2	0	1	1	2	0	1	1	2	0	1	1	12.9	12.9	12.9	31.945	286	286	0	23.077	8.7	0	4.2	4.2	32748000	22677000	0	7337000	2734000	22677000	0	0	0	2	0	1	1	4
sp|Q9LYA9|CP41A_ARATH	sp|Q9LYA9|CP41A_ARATH	7	7	7		1	7	7	7	1	0	2	7	1	0	2	7	1	0	2	7	16.7	16.7	16.7	43.929	406	406	0	41.927	2.5	0	5.9	16.7	60414000	1718900	0	3154600	55541000	0	0	0	74313000	1	0	2	7	10
sp|Q9LYJ9|RH46_ARATH;tr|F4K6V1|F4K6V1_ARATH	sp|Q9LYJ9|RH46_ARATH;tr|F4K6V1|F4K6V1_ARATH	1;1	1;1	1;1	;	2	1	1	1	1	0	0	0	1	0	0	0	1	0	0	0	3.7	3.7	3.7	69.195	645	645;712	0	11.273	3.7	0	0	0	2771000	2771000	0	0	0	2771000	0	0	0	1	0	0	0	1
sp|Q9LYT7|LEUD2_ARATH	sp|Q9LYT7|LEUD2_ARATH	1	1	1		1	1	1	1	0	1	0	1	0	1	0	1	0	1	0	1	8.3	8.3	8.3	27.208	253	253	0.002852	6.0707	0	8.3	0	8.3	131000000	0	93654000	0	36887000	0	0	0	49355000	0	1	0	1	2
sp|Q9LYU8|AK1_ARATH;sp|Q9S702|AK3_ARATH;sp|O23653|AK2_ARATH	sp|Q9LYU8|AK1_ARATH	5;2;1	5;2;1	5;2;1		3	5	5	5	3	2	3	3	3	2	3	3	3	2	3	3	9.7	9.7	9.7	62.297	569	569;559;544	0	38.733	6.3	4	5.8	5.6	50097000	23189000	8716000	3336100	14856000	23818000	6684200	33559000	17187000	3	2	3	4	12
sp|Q9LZ08|MOS11_ARATH	sp|Q9LZ08|MOS11_ARATH	1	1	1		1	1	1	1	1	0	0	0	1	0	0	0	1	0	0	0	8.4	8.4	8.4	22.779	214	214	0	9.397	8.4	0	0	0	2267000	2267000	0	0	0	2267000	0	0	0	2	0	0	0	2
sp|Q9LZ23|ACR12_ARATH;tr|F4JXP5|F4JXP5_ARATH	sp|Q9LZ23|ACR12_ARATH;tr|F4JXP5|F4JXP5_ARATH	6;3	6;3	6;3	;	2	6	6	6	0	0	0	6	0	0	0	6	0	0	0	6	18.9	18.9	18.9	33.242	301	301;200	0	45.272	0	0	0	18.9	194000000	0	0	0	194000000	0	0	0	259000000	0	0	0	5	5
sp|Q9LZ66|SIR_ARATH	sp|Q9LZ66|SIR_ARATH	20	20	20		1	20	20	20	5	18	0	4	5	18	0	4	5	18	0	4	28.3	28.3	28.3	71.949	642	642	0	153.25	8.1	28.3	0	6.4	1250000000	50467000	1170000000	0	35282000	38269000	735000000	0	47312000	5	25	0	4	34
sp|Q9LZ82|BTR1_ARATH;sp|Q9LZ82-2|BTR1_ARATH	sp|Q9LZ82|BTR1_ARATH;sp|Q9LZ82-2|BTR1_ARATH	8;8	8;8	8;8	;	2	8	8	8	3	1	0	7	3	1	0	7	3	1	0	7	25.2	25.2	25.2	33.82	313	313;334	0	56.249	10.2	3.2	0	21.7	58340000	10192000	5854100	0	42294000	14539000	0	0	52242000	3	2	0	7	12
sp|Q9LZG0|ADK2_ARATH	sp|Q9LZG0|ADK2_ARATH	16	4	4		1	16	4	4	10	14	1	4	3	2	0	0	3	2	0	0	54.8	23.5	23.5	37.846	345	345	0	40.613	42.9	43.8	3.5	16.8	151000000	52552000	98915000	0	0	52552000	0	0	0	3	2	0	0	5
sp|Q9LZM1|ORP3A_ARATH	sp|Q9LZM1|ORP3A_ARATH	2	1	1		1	2	1	1	0	0	1	1	0	0	1	0	0	0	1	0	5.1	3.1	3.1	51.544	453	453	0.004617	5.9059	0	0	3.1	2	5963800	0	0	5963800	0	0	0	58592000	0	0	0	1	0	1
sp|Q9LZQ1|TBL6_ARATH	sp|Q9LZQ1|TBL6_ARATH	1	1	1		1	1	1	1	1	0	0	0	1	0	0	0	1	0	0	0	1.7	1.7	1.7	54.637	475	475	0.002793	5.9469	1.7	0	0	0	2443600	2443600	0	0	0	2443600	0	0	0	1	0	0	0	1
sp|Q9LZS3|GLGB2_ARATH	sp|Q9LZS3|GLGB2_ARATH	3	3	3		1	3	3	3	2	1	0	0	2	1	0	0	2	1	0	0	5.5	5.5	5.5	92.59	805	805	0	43.261	4.1	1.4	0	0	28120000	22540000	5580100	0	0	22540000	0	0	0	2	1	0	0	3
sp|Q9LZZ9|ATG8G_ARATH	sp|Q9LZZ9|ATG8G_ARATH	1	1	1		1	1	1	1	0	0	0	1	0	0	0	1	0	0	0	1	5.8	5.8	5.8	13.937	121	121	1	-2	0	0	0	5.8	413000000	0	0	0	413000000	0	0	0	552000000	0	0	0	1	1	+
sp|Q9M047|WLI2B_ARATH;sp|Q9M047-2|WLI2B_ARATH;tr|F4IY33|F4IY33_ARATH;sp|O04193|WLI2A_ARATH	sp|Q9M047|WLI2B_ARATH;sp|Q9M047-2|WLI2B_ARATH	3;3;1;1	3;3;1;1	3;3;1;1	;	4	3	3	3	0	0	2	1	0	0	2	1	0	0	2	1	13.6	13.6	13.6	21.663	199	199;233;127;200	0	18.938	0	0	13.1	9.5	15157000	0	0	11177000	3980900	0	0	110000000	0	0	0	2	1	3
sp|Q9M0X9|4CLL7_ARATH	sp|Q9M0X9|4CLL7_ARATH	4	4	4		1	4	4	4	0	0	2	3	0	0	2	3	0	0	2	3	8.8	8.8	8.8	59.849	544	544	0	79.678	0	0	4.2	7	45944000	0	0	2175300	43769000	0	0	0	58562000	0	0	2	4	6
sp|Q9M1R2|SYPC_ARATH	sp|Q9M1R2|SYPC_ARATH	1	1	1		1	1	1	1	1	0	0	0	1	0	0	0	1	0	0	0	1.5	1.5	1.5	60.755	530	530	0	7.0676	1.5	0	0	0	3353300	3353300	0	0	0	3353300	0	0	0	1	0	0	0	1
sp|Q9M1W4|HMT2_ARATH;tr|F4J0X9|F4J0X9_ARATH	sp|Q9M1W4|HMT2_ARATH;tr|F4J0X9|F4J0X9_ARATH	4;2	4;2	4;2	;	2	4	4	4	0	0	1	3	0	0	1	3	0	0	1	3	14.1	14.1	14.1	36.451	333	333;293	0	26.809	0	0	2.7	11.4	24104000	0	0	15805000	8298700	0	0	0	11104000	0	0	1	2	3
sp|Q9M2E0|RH12_ARATH;sp|Q8RXK6|RH8_ARATH;sp|Q94BV4|RH6_ARATH	sp|Q9M2E0|RH12_ARATH;sp|Q8RXK6|RH8_ARATH;sp|Q94BV4|RH6_ARATH	2;1;1	2;1;1	2;1;1	;;	3	2	2	2	2	0	1	0	2	0	1	0	2	0	1	0	4.8	4.8	4.8	56.774	498	498;505;528	0	21.154	4.8	0	2.6	0	12069000	11675000	0	393410	0	11675000	0	0	0	2	0	1	0	3
sp|Q9M2E2|SDR1_ARATH;tr|F4JE70|F4JE70_ARATH;tr|Q94K30|Q94K30_ARATH;sp|Q9ZUH5|SDR2B_ARATH;sp|Q9ZUH5-2|SDR2B_ARATH	sp|Q9M2E2|SDR1_ARATH;tr|F4JE70|F4JE70_ARATH	7;6;1;1;1	7;6;1;1;1	7;6;1;1;1	;	5	7	7	7	0	0	1	7	0	0	1	7	0	0	1	7	25	25	25	32.803	296	296;303;295;296;301	0	59.119	0	0	3	25	100000000	0	0	1781700	98641000	0	0	0	132000000	0	0	1	8	9
sp|Q9M2F9|RH52_ARATH	sp|Q9M2F9|RH52_ARATH	5	1	1		1	5	1	1	4	2	0	0	1	0	0	0	1	0	0	0	9	2.3	2.3	69.241	646	646	0	12.652	7.7	3.1	0	0	2619400	2619400	0	0	0	2619400	0	0	0	2	0	0	0	2
sp|Q9M2T9|SYMM_ARATH;tr|A8MRF2|A8MRF2_ARATH	sp|Q9M2T9|SYMM_ARATH;tr|A8MRF2|A8MRF2_ARATH	9;6	9;6	9;6	;	2	9	9	9	4	5	0	0	4	5	0	0	4	5	0	0	14.4	14.4	14.4	69.273	616	616;533	0	55.674	7.6	8.6	0	0	79556000	41574000	37982000	0	0	41574000	0	0	0	6	6	0	0	12
sp|Q9M330|PSMF1_ARATH;tr|F4JBP8|F4JBP8_ARATH	sp|Q9M330|PSMF1_ARATH;tr|F4JBP8|F4JBP8_ARATH	4;3	4;3	4;3	;	2	4	4	4	4	0	2	0	4	0	2	0	4	0	2	0	20.2	20.2	20.2	32.116	302	302;252	0	62.711	20.2	0	9.6	0	176000000	138000000	0	37621000	0	182000000	0	326000000	0	4	0	2	0	6
sp|Q9M336-2|UPP_ARATH	sp|Q9M336-2|UPP_ARATH	1	1	1		1	1	1	1	0	0	1	0	0	0	1	0	0	0	1	0	5.2	5.2	5.2	25.161	231	231	0	8.2711	0	0	5.2	0	5804700	0	0	5804700	0	0	0	57029000	0	0	0	1	0	1
sp|Q9M337|RS211_ARATH	sp|Q9M337|RS211_ARATH	1	1	1		1	1	1	1	1	0	0	0	1	0	0	0	1	0	0	0	19.5	19.5	19.5	9.0741	82	82	0	9.0867	19.5	0	0	0	5126600	5126600	0	0	0	5126600	0	0	0	2	0	0	0	2
sp|Q9M338|AKRCB_ARATH	sp|Q9M338|AKRCB_ARATH	1	1	1		1	1	1	1	0	0	1	0	0	0	1	0	0	0	1	0	4.4	4.4	4.4	35.036	315	315	0	11.438	0	0	4.4	0	8245800	0	0	8245800	0	0	0	81012000	0	0	0	1	0	1
sp|Q9M354|AGD6_ARATH	sp|Q9M354|AGD6_ARATH	1	1	1		1	1	1	1	1	0	0	0	1	0	0	0	1	0	0	0	2.4	2.4	2.4	49.723	459	459	0	7.3831	2.4	0	0	0	967820	967820	0	0	0	967820	0	0	0	1	0	0	0	1
tr|B3H658|B3H658_ARATH;sp|Q9M401|BCAT3_ARATH	tr|B3H658|B3H658_ARATH;sp|Q9M401|BCAT3_ARATH	8;8	8;8	6;6	;	2	8	8	6	5	5	0	2	5	5	0	2	4	4	0	1	20.2	20.2	15.3	44.731	411	411;413	0	59.139	15.8	9.7	0	4.1	235000000	108000000	109000000	0	18165000	72308000	72098000	0	55253000	6	7	0	2	15
sp|Q9M5K2|DLDH2_ARATH	sp|Q9M5K2|DLDH2_ARATH	17	17	9		1	17	17	9	6	15	0	0	6	15	0	0	2	8	0	0	37.3	37.3	21.5	53.985	507	507	0	158.02	17.6	30.4	0	0	604000000	171000000	433000000	0	0	159000000	281000000	0	0	6	19	0	0	25
sp|Q9M5K3|DLDH1_ARATH;sp|Q9M5K2-2|DLDH2_ARATH	sp|Q9M5K3|DLDH1_ARATH	11;2	3;0	3;0		2	11	3	3	7	9	0	0	3	2	0	0	3	2	0	0	24.1	8.3	8.3	53.987	507	507;127	0	25.474	19.5	17.2	0	0	33139000	22806000	10333000	0	0	20227000	8988400	0	0	3	2	0	0	5
sp|Q9M7Q7|PCNA1_ARATH	sp|Q9M7Q7|PCNA1_ARATH	7	7	3		1	7	7	3	6	3	1	0	6	3	1	0	3	2	1	0	27.4	27.4	8.7	29.122	263	263	0	47.595	24.3	11.8	3.4	0	66295000	37668000	26053000	2574200	0	21419000	32407000	0	0	6	2	1	0	9
sp|Q9M7T0|PRX2F_ARATH	sp|Q9M7T0|PRX2F_ARATH	5	5	5		1	5	5	5	2	0	4	4	2	0	4	4	2	0	4	4	25.9	25.9	25.9	21.445	201	201	0	46.636	14.4	0	24.9	20.4	129000000	8811800	0	42405000	77759000	23023000	0	355000000	151000000	2	0	5	4	11
sp|Q9M879|STAD5_ARATH	sp|Q9M879|STAD5_ARATH	10	1	1		1	10	1	1	3	9	0	0	0	1	0	0	0	1	0	0	26.8	2.8	2.8	45.302	396	396	0	6.5353	11.4	21.5	0	0	3360200	0	3360200	0	0	0	2084000	0	0	0	1	0	0	1
tr|F4HS76|F4HS76_ARATH;sp|Q9M8L4|GLPK_ARATH	tr|F4HS76|F4HS76_ARATH;sp|Q9M8L4|GLPK_ARATH	5;5	5;5	5;5	;	2	5	5	5	4	1	0	0	4	1	0	0	4	1	0	0	10	10	10	52.483	482	482;522	0	58.351	8.5	1.5	0	0	28968000	25933000	3035300	0	0	25933000	0	0	0	4	2	0	0	6
sp|Q9M8M7|ARGD_ARATH	sp|Q9M8M7|ARGD_ARATH	12	12	12		1	12	12	12	7	8	0	0	7	8	0	0	7	8	0	0	27.4	27.4	27.4	48.826	457	457	0	155.85	20.6	16.8	0	0	455000000	233000000	222000000	0	0	83637000	287000000	0	0	9	9	0	0	18
sp|Q9M8R9|RRAA1_ARATH	sp|Q9M8R9|RRAA1_ARATH	4	2	2		1	4	2	2	2	2	0	0	1	1	0	0	1	1	0	0	31.3	16.9	16.9	17.836	166	166	0	12.42	18.1	13.3	0	0	25381000	16183000	9198200	0	0	0	5704800	0	0	1	1	0	0	2
tr|B3H749|B3H749_ARATH;sp|Q9M8S8|VTC4_ARATH;tr|F4IYH1|F4IYH1_ARATH	tr|B3H749|B3H749_ARATH;sp|Q9M8S8|VTC4_ARATH;tr|F4IYH1|F4IYH1_ARATH	8;8;7	8;8;7	8;8;7	;;	3	8	8	8	0	0	3	6	0	0	3	6	0	0	3	6	29.5	29.5	29.5	28.806	268	268;271;269	0	51.6	0	0	12.3	23.5	221000000	0	0	8327400	212000000	0	0	0	284000000	0	0	3	6	9
sp|Q9M9K1|PMG2_ARATH	sp|Q9M9K1|PMG2_ARATH	36	36	25		1	36	36	25	5	5	9	36	5	5	9	36	4	4	8	25	61.6	61.6	42.1	60.763	560	560	0	310.38	10.4	9.5	15.5	61.6	3530000000	68444000	76511000	203000000	3180000000	38242000	40048000	1460000000	4630000000	6	5	10	48	69
sp|Q9M9P3|UGPA2_ARATH	sp|Q9M9P3|UGPA2_ARATH	31	15	15		1	31	15	15	0	0	12	30	0	0	7	15	0	0	7	15	60.8	28.4	28.4	51.738	469	469	0	156.77	0	0	32.4	60.8	1510000000	0	0	430000000	1080000000	0	0	3530000000	2120000000	0	0	8	20	28
sp|Q9M9S3|WHY1_ARATH	sp|Q9M9S3|WHY1_ARATH	1	1	1		1	1	1	1	1	0	0	0	1	0	0	0	1	0	0	0	6.1	6.1	6.1	29.058	263	263	0	8.8277	6.1	0	0	0	5508000	5508000	0	0	0	5508000	0	0	0	1	0	0	0	1
sp|Q9MA79|F16P2_ARATH	sp|Q9MA79|F16P2_ARATH	10	10	10		1	10	10	10	2	0	3	8	2	0	3	8	2	0	3	8	37.8	37.8	37.8	37.287	341	341	0	118.9	10.6	0	16.1	26.4	280000000	4171500	0	6408700	269000000	5695800	0	61439000	0	2	0	3	10	15
tr|B3H7H5|B3H7H5_ARATH;sp|Q9MAC5|PTBP1_ARATH	tr|B3H7H5|B3H7H5_ARATH;sp|Q9MAC5|PTBP1_ARATH	1;1	1;1	1;1	;	2	1	1	1	0	0	1	0	0	0	1	0	0	0	1	0	2.4	2.4	2.4	40.431	370	370;399	0	6.4408	0	0	2.4	0	10034000	0	0	10034000	0	0	0	98582000	0	0	0	1	0	1
sp|Q9MAH3|DJ1B_ARATH	sp|Q9MAH3|DJ1B_ARATH	1	1	1		1	1	1	1	0	0	0	1	0	0	0	1	0	0	0	1	2.5	2.5	2.5	46.99	438	438	0	7.8877	0	0	0	2.5	12497000	0	0	0	12497000	0	0	0	16721000	0	0	0	1	1
sp|Q9MAT5|ANM10_ARATH	sp|Q9MAT5|ANM10_ARATH	1	1	1		1	1	1	1	1	0	0	0	1	0	0	0	1	0	0	0	5.7	5.7	5.7	43.129	383	383	0.000976	6.2313	5.7	0	0	0	1292900	1292900	0	0	0	1292900	0	0	0	0	0	0	0	0
sp|Q9MBA2|MIND1_ARATH	sp|Q9MBA2|MIND1_ARATH	1	1	1		1	1	1	1	0	0	0	1	0	0	0	1	0	0	0	1	4	4	4	35.69	326	326	0	7.2874	0	0	0	4	4198500	0	0	0	4198500	0	0	0	5617600	0	0	0	2	2
sp|Q9S726|RPI3_ARATH	sp|Q9S726|RPI3_ARATH	3	3	3		1	3	3	3	0	0	0	3	0	0	0	3	0	0	0	3	15.9	15.9	15.9	29.305	276	276	0	30.975	0	0	0	15.9	101000000	0	0	0	101000000	0	0	0	135000000	0	0	0	4	4
sp|Q9S757|CYSC1_ARATH;sp|Q9S757-2|CYSC1_ARATH;sp|Q9S757-3|CYSC1_ARATH	sp|Q9S757|CYSC1_ARATH	11;5;4	11;5;4	11;5;4		3	11	11	11	4	9	1	2	4	9	1	2	4	9	1	2	31.8	31.8	31.8	39.927	368	368;272;247	0	83.479	13.3	26.9	3.3	5.7	416000000	157000000	254000000	857200	3557300	201000000	114000000	0	0	4	9	1	1	15
tr|F4HXD2|F4HXD2_ARATH;sp|Q9S795|BADH1_ARATH	tr|F4HXD2|F4HXD2_ARATH;sp|Q9S795|BADH1_ARATH	4;4	3;3	3;3	;	2	4	3	3	2	3	0	0	2	2	0	0	2	2	0	0	7.9	6.5	6.5	53.977	496	496;501	0	20.507	4.4	5.8	0	0	61027000	23317000	37710000	0	0	0	23388000	0	0	2	3	0	0	5
sp|Q9S7B5|THRC1_ARATH;sp|Q9SSP5|THRC2_ARATH	sp|Q9S7B5|THRC1_ARATH	7;1	7;1	7;1		2	7	7	7	3	5	1	0	3	5	1	0	3	5	1	0	14.4	14.4	14.4	57.776	526	526;516	0	46.192	5.5	10.6	1.9	0	99586000	37263000	61262000	1060900	0	37263000	0	0	0	2	5	1	0	8
sp|Q9S7D8|APS4_ARATH	sp|Q9S7D8|APS4_ARATH	10	10	4		1	10	10	4	3	6	0	4	3	6	0	4	1	2	0	1	19.8	19.8	12.2	52.125	469	469	0	92.654	7.2	10.2	0	8.1	169000000	15552000	76385000	0	76885000	15552000	0	0	0	3	6	0	4	13
sp|Q9S7E4|FDH_ARATH	sp|Q9S7E4|FDH_ARATH	16	16	16		1	16	16	16	4	16	1	4	4	16	1	4	4	16	1	4	38	38	38	42.409	384	384	0	131.36	9.9	38	2.3	12	1670000000	129000000	1480000000	705290	57235000	83233000	978000000	0	64081000	4	26	1	4	35
sp|Q9S7E9|GGT2_ARATH	sp|Q9S7E9|GGT2_ARATH	9	1	1		1	9	1	1	5	7	0	0	1	0	0	0	1	0	0	0	27.2	2.1	2.1	53.444	481	481	0	6.4541	15.8	20.8	0	0	1965200	1965200	0	0	0	1965200	0	0	0	1	0	0	0	1
sp|Q9S7H4|CM2_ARATH	sp|Q9S7H4|CM2_ARATH	2	2	2		1	2	2	2	0	0	0	2	0	0	0	2	0	0	0	2	8.7	8.7	8.7	30.49	265	265	0	12.951	0	0	0	8.7	22514000	0	0	0	22514000	0	0	0	30123000	0	0	0	3	3
tr|B3H7L9|B3H7L9_ARATH;sp|Q9S7P3|KN7N_ARATH	tr|B3H7L9|B3H7L9_ARATH;sp|Q9S7P3|KN7N_ARATH	1;1	1;1	1;1	;	2	1	1	1	0	1	0	0	0	1	0	0	0	1	0	0	1.2	1.2	1.2	83.169	731	731;823	0.00551	5.8648	0	1.2	0	0	10194000	0	10194000	0	0	0	6322300	0	0	0	1	0	0	1
sp|Q9S7T8|SPZX_ARATH;sp|Q9M1T7|SPZ4_ARATH	sp|Q9S7T8|SPZX_ARATH	6;1	6;1	6;1		2	6	6	6	0	0	0	6	0	0	0	6	0	0	0	6	17.9	17.9	17.9	42.639	391	391;393	0	68.242	0	0	0	17.9	46962000	0	0	0	46962000	0	0	0	62834000	0	0	0	6	6
tr|B3H757|B3H757_ARATH;sp|Q9S7U9|M2K2_ARATH;sp|Q9S7U9-2|M2K2_ARATH	tr|B3H757|B3H757_ARATH;sp|Q9S7U9|M2K2_ARATH;sp|Q9S7U9-2|M2K2_ARATH	1;1;1	1;1;1	1;1;1	;;	3	1	1	1	0	0	0	1	0	0	0	1	0	0	0	1	3.8	3.8	3.8	37.265	338	338;363;372	0.008711	5.6345	0	0	0	3.8	19433000	0	0	0	19433000	0	0	0	26000000	0	0	0	1	1
sp|Q9S7Z3|PCS1_ARATH	sp|Q9S7Z3|PCS1_ARATH	4	4	4		1	4	4	4	3	1	0	0	3	1	0	0	3	1	0	0	7.6	7.6	7.6	54.474	485	485	0	55.135	7.4	1.6	0	0	32027000	28045000	3981900	0	0	28045000	0	0	0	3	1	0	0	4
sp|Q9S841|PSBO2_ARATH;sp|P23321|PSBO1_ARATH	sp|Q9S841|PSBO2_ARATH;sp|P23321|PSBO1_ARATH	3;2	3;2	3;2	;	2	3	3	3	1	2	0	0	1	2	0	0	1	2	0	0	13	13	13	35.019	331	331;332	0	30.489	6.3	6.6	0	0	29336000	18071000	11265000	0	0	18071000	0	0	0	1	3	0	0	4
tr|F4JBZ5|F4JBZ5_ARATH;sp|Q9S850|SUOX_ARATH	tr|F4JBZ5|F4JBZ5_ARATH;sp|Q9S850|SUOX_ARATH	2;2	2;2	2;2	;	2	2	2	2	0	0	0	2	0	0	0	2	0	0	0	2	6.4	6.4	6.4	32.682	298	298;393	0	14.031	0	0	0	6.4	14785000	0	0	0	14785000	0	0	0	19782000	0	0	0	2	2
tr|A8MQW5|A8MQW5_ARATH;sp|Q9S9N9|CCR1_ARATH	tr|A8MQW5|A8MQW5_ARATH;sp|Q9S9N9|CCR1_ARATH	2;2	2;2	2;2	;	2	2	2	2	0	0	0	2	0	0	0	2	0	0	0	2	5.3	5.3	5.3	37.186	337	337;344	0	12.108	0	0	0	5.3	8418800	0	0	0	8418800	0	0	0	11264000	0	0	0	2	2
sp|Q9S9P8-3|FNRR2_ARATH;sp|Q9S9P8-2|FNRR2_ARATH;sp|Q9S9P8|FNRR2_ARATH;tr|F4JGF4|F4JGF4_ARATH;sp|Q9M0V6|FNRR1_ARATH	sp|Q9S9P8-3|FNRR2_ARATH;sp|Q9S9P8-2|FNRR2_ARATH;sp|Q9S9P8|FNRR2_ARATH	8;8;8;3;3	8;8;8;3;3	8;8;8;3;3	;;	5	8	8	8	0	0	2	8	0	0	2	8	0	0	2	8	29.7	29.7	29.7	35.671	317	317;381;382;350;378	0	49.313	0	0	5.4	29.7	173000000	0	0	1100500	172000000	0	0	24755000	216000000	0	0	3	9	12
sp|Q9S9W2|SDRA_ARATH	sp|Q9S9W2|SDRA_ARATH	1	1	1		1	1	1	1	1	0	0	0	1	0	0	0	1	0	0	0	4.3	4.3	4.3	26.765	254	254	0	6.6315	4.3	0	0	0	2781800	2781800	0	0	0	2781800	0	0	0	1	0	0	0	1
sp|Q9SA14|LEU31_ARATH	sp|Q9SA14|LEU31_ARATH	6	2	2		1	6	2	2	3	5	0	1	1	2	0	0	1	2	0	0	12.1	3.7	3.7	43.847	404	404	0	12.922	6.7	10.1	0	1.7	128000000	34584000	92952000	0	0	0	57649000	0	0	1	2	0	0	3
sp|Q9SA73|OLA1_ARATH	sp|Q9SA73|OLA1_ARATH	7	7	7		1	7	7	7	2	6	0	4	2	6	0	4	2	6	0	4	19.5	19.5	19.5	44.471	394	394	0	52.254	5.3	16.5	0	11.2	295000000	39688000	197000000	0	57807000	49036000	100000000	0	90195000	2	7	0	4	13
sp|Q9SA98|ALKBH_ARATH	sp|Q9SA98|ALKBH_ARATH	3	3	3		1	3	3	3	0	0	1	2	0	0	1	2	0	0	1	2	9.9	9.9	9.9	39.02	345	345	0	22.19	0	0	3.8	6.1	6388700	0	0	1343200	5045500	0	0	0	6750700	0	0	1	2	3
sp|Q9SAB3|RB45B_ARATH;sp|Q9SAB3-3|RB45B_ARATH;sp|Q9SAB3-2|RB45B_ARATH	sp|Q9SAB3|RB45B_ARATH	3;1;1	3;1;1	3;1;1		3	3	3	3	1	1	1	3	1	1	1	3	1	1	1	3	7.4	7.4	7.4	44.114	405	405;271;306	0	26.003	2.2	2.2	2.2	7.4	27430000	8161000	3540600	1631200	14097000	0	0	0	18862000	1	1	1	5	8
sp|Q9SAJ6|G3PP1_ARATH;sp|Q5E924|G3PP2_ARATH	sp|Q9SAJ6|G3PP1_ARATH;sp|Q5E924|G3PP2_ARATH	12;7	10;5	10;5	;	2	12	10	10	7	7	0	5	7	5	0	5	7	5	0	5	31	28.4	28.4	44.83	422	422;420	0	96.123	23.9	16.6	0	12.8	397000000	196000000	99671000	0	101000000	111000000	76549000	0	206000000	7	5	0	5	17
sp|Q9SBA5|ITPK1_ARATH	sp|Q9SBA5|ITPK1_ARATH	14	14	14		1	14	14	14	0	0	4	12	0	0	4	12	0	0	4	12	41.4	41.4	41.4	36.219	319	319	0	102.7	0	0	12.5	36.4	696000000	0	0	37599000	658000000	0	0	369000000	874000000	0	0	4	17	21
sp|Q9SCU1|PATL6_ARATH	sp|Q9SCU1|PATL6_ARATH	2	2	2		1	2	2	2	2	0	0	0	2	0	0	0	2	0	0	0	7.1	7.1	7.1	46.51	409	409	0	19.854	7.1	0	0	0	3012400	3012400	0	0	0	3012400	0	0	0	2	0	0	0	2
sp|Q9SCY0|PGMP_ARATH	sp|Q9SCY0|PGMP_ARATH	2	2	2		1	2	2	2	1	0	1	1	1	0	1	1	1	0	1	1	4	4	4	67.988	623	623	0	26.673	2.1	0	2.1	1.9	8325800	2435500	0	843670	5046700	0	0	8288700	0	1	0	1	2	4
sp|Q9SD76|PHS2_ARATH	sp|Q9SD76|PHS2_ARATH	4	4	4		1	4	4	4	3	1	0	0	3	1	0	0	3	1	0	0	8.1	8.1	8.1	95.158	841	841	0	35.7	6.8	1.3	0	0	29191000	24306000	4885100	0	0	24306000	0	0	0	3	1	0	0	4
sp|Q9SDS7|VATC_ARATH	sp|Q9SDS7|VATC_ARATH	4	4	4		1	4	4	4	3	0	4	2	3	0	4	2	3	0	4	2	10.9	10.9	10.9	42.619	375	375	0	40.133	8.5	0	10.9	5.3	27629000	12587000	0	4136000	10906000	13416000	0	36048000	18350000	4	0	4	3	11
sp|Q9SE96|GEML1_ARATH	sp|Q9SE96|GEML1_ARATH	2	2	2		1	2	2	2	1	2	1	2	1	2	1	2	1	2	1	2	8.9	8.9	8.9	27.958	259	259	0	16.948	4.6	8.9	4.6	8.9	22855000	2104700	7223900	934840	12591000	0	4894200	0	16433000	1	3	1	4	9
sp|Q9SEE5|GALK1_ARATH	sp|Q9SEE5|GALK1_ARATH	6	6	6		1	6	6	6	0	0	1	5	0	0	1	5	0	0	1	5	15.7	15.7	15.7	54.34	496	496	0	54.46	0	0	2.4	13.3	213000000	0	0	3408500	210000000	0	0	0	281000000	0	0	1	5	6
sp|Q9SEH3|RAD2C_ARATH;sp|Q9FPJ4|RAD2B_ARATH;sp|P28188|RAD2A_ARATH	sp|Q9SEH3|RAD2C_ARATH;sp|Q9FPJ4|RAD2B_ARATH;sp|P28188|RAD2A_ARATH	4;3;2	3;2;1	3;2;1	;;	3	4	3	3	1	3	0	0	1	2	0	0	1	2	0	0	26.7	21.3	21.3	22.318	202	202;202;203	0	18.61	5	21.8	0	0	35208000	14309000	20898000	0	0	0	12961000	0	0	1	2	0	0	3
sp|Q9SF16|TCPH_ARATH;sp|Q9SF16-2|TCPH_ARATH	sp|Q9SF16|TCPH_ARATH;sp|Q9SF16-2|TCPH_ARATH	5;4	5;4	5;4	;	2	5	5	5	4	1	0	0	4	1	0	0	4	1	0	0	12	12	12	59.776	557	557;555	0	44.18	10.2	1.8	0	0	61195000	57477000	3717800	0	0	57477000	0	0	0	4	1	0	0	5
sp|Q9SF85|ADK1_ARATH;sp|Q9SF85-2|ADK1_ARATH	sp|Q9SF85|ADK1_ARATH;sp|Q9SF85-2|ADK1_ARATH	20;18	20;18	8;7	;	2	20	20	8	10	19	1	5	10	19	1	5	3	7	0	1	58.7	58.7	29.1	37.836	344	344;302	0	243.9	38.4	54.1	3.5	21.2	3230000000	1070000000	2100000000	1532600	64555000	1170000000	1190000000	0	94873000	14	29	1	6	50
sp|Q9SGC1|PGMC2_ARATH;tr|F4I6W4|F4I6W4_ARATH;tr|F4I6W3|F4I6W3_ARATH	sp|Q9SGC1|PGMC2_ARATH;tr|F4I6W4|F4I6W4_ARATH;tr|F4I6W3|F4I6W3_ARATH	16;16;15	4;4;3	4;4;3	;;	3	16	4	4	6	6	7	15	2	1	2	3	2	1	2	3	28.4	8.5	8.5	63.481	585	585;662;605	0	30.974	11.8	10.8	14	26.3	100000000	12892000	7536600	10015000	69577000	13204000	0	98083000	0	2	1	2	8	13
sp|Q9SGE0|AXS2_ARATH	sp|Q9SGE0|AXS2_ARATH	9	1	1		1	9	1	1	4	6	0	0	1	0	0	0	1	0	0	0	32.1	4.4	4.4	43.79	389	389	0	8.023	14.9	21.3	0	0	11229000	11229000	0	0	0	11229000	0	0	0	1	0	0	0	1
sp|Q9SGW3|PSD8A_ARATH	sp|Q9SGW3|PSD8A_ARATH	2	2	2		1	2	2	2	0	0	1	1	0	0	1	1	0	0	1	1	9.4	9.4	9.4	30.706	267	267	0	23.636	0	0	5.2	4.1	36718000	0	0	32801000	3917300	0	0	322000000	0	0	0	1	1	2
sp|Q9SGZ5|BXL7_ARATH	sp|Q9SGZ5|BXL7_ARATH	4	4	4		1	4	4	4	0	0	2	3	0	0	2	3	0	0	2	3	5.2	5.2	5.2	83.891	767	767	0	28.12	0	0	3.4	3.5	29439000	0	0	1110800	28329000	0	0	0	37903000	0	0	2	3	5
sp|Q9SH69|6PGD1_ARATH	sp|Q9SH69|6PGD1_ARATH	13	4	4		1	13	4	4	5	9	0	0	2	2	0	0	2	2	0	0	28.7	8.6	8.6	53.377	487	487	0	32.809	13.3	17.5	0	0	118000000	74200000	43597000	0	0	74200000	0	0	0	2	2	0	0	4
sp|Q9SHJ8|HIBC8_ARATH	sp|Q9SHJ8|HIBC8_ARATH	4	4	4		1	4	4	4	0	0	1	3	0	0	1	3	0	0	1	3	10.9	10.9	10.9	43.257	387	387	0	39.325	0	0	4.4	6.5	72559000	0	0	39439000	33120000	0	0	387000000	0	0	0	2	3	5
sp|Q9SHP0|SERB2_ARATH	sp|Q9SHP0|SERB2_ARATH	16	8	8		1	16	8	8	8	11	0	1	7	3	0	0	7	3	0	0	36.5	18.7	18.7	46.633	422	422	0	82.726	21.8	25.4	0	3.3	248000000	197000000	51756000	0	0	132000000	96779000	0	0	7	3	0	0	10
sp|Q9SI61|ASE1_ARATH;sp|Q9T0J5|ASE3_ARATH	sp|Q9SI61|ASE1_ARATH	13;2	13;2	6;0		2	13	13	6	1	1	1	13	1	1	1	13	1	0	0	6	19.6	19.6	13.3	61.842	566	566;532	0	96.813	2.5	1.8	1.8	19.6	558000000	14713000	7420500	1667400	534000000	0	0	0	715000000	1	1	1	18	21
sp|Q9SI75|EFGC_ARATH	sp|Q9SI75|EFGC_ARATH	14	14	14		1	14	14	14	4	11	0	0	4	11	0	0	4	11	0	0	19.4	19.4	19.4	86.057	783	783	0	107.31	8.2	12.8	0	0	247000000	64279000	183000000	0	0	0	113000000	0	0	4	11	0	0	15
sp|Q9SIB9|ACO2M_ARATH	sp|Q9SIB9|ACO2M_ARATH	66	66	52		1	66	66	52	23	64	7	24	23	64	7	24	18	50	5	16	61.8	61.8	51.9	108.2	990	990	0	323.31	29.3	59.7	7.5	27.8	23900000000	5000000000	18000000000	29406000	876000000	4210000000	11400000000	316000000	1580000000	40	111	8	27	186
sp|Q9SID0|SCRK1_ARATH;sp|Q9LNE4|SCRK3_ARATH;sp|Q9M1B9|SCRK4_ARATH;sp|Q9LNE3|SCRK2_ARATH;sp|Q9SX54|SCRK8_ARATH	sp|Q9SID0|SCRK1_ARATH;sp|Q9LNE4|SCRK3_ARATH	11;6;4;4;3	10;5;3;3;3	10;5;3;3;3	;	5	11	10	10	4	11	0	4	4	10	0	4	4	10	0	4	33.5	30.8	30.8	35.275	325	325;345;326;329;210	0	79.451	15.7	33.5	0	17.2	875000000	266000000	571000000	0	37885000	355000000	242000000	0	73365000	4	11	0	4	19
sp|Q9SIE1-2|PAT_ARATH;sp|Q9SIE1|PAT_ARATH	sp|Q9SIE1-2|PAT_ARATH;sp|Q9SIE1|PAT_ARATH	9;9	9;9	9;9	;	2	9	9	9	3	9	1	2	3	9	1	2	3	9	1	2	22	22	22	46.038	428	428;475	0	75.657	8.9	22	3.5	6.3	267000000	69459000	192000000	835560	5489800	87536000	98424000	0	9636000	3	10	1	2	16
sp|Q9SIU8-2|P2C20_ARATH;sp|Q9SIU8|P2C20_ARATH	sp|Q9SIU8-2|P2C20_ARATH;sp|Q9SIU8|P2C20_ARATH	5;5	3;3	3;3	;	2	5	3	3	0	0	2	5	0	0	0	3	0	0	0	3	19.4	11.1	11.1	30.496	279	279;290	0	27.138	0	0	8.2	19.4	27590000	0	0	0	27590000	0	0	0	36915000	0	0	0	4	4
sp|Q9SJC4|NUDT6_ARATH	sp|Q9SJC4|NUDT6_ARATH	1	1	1		1	1	1	1	0	1	0	0	0	1	0	0	0	1	0	0	3.9	3.9	3.9	31.913	283	283	0.007227	5.7619	0	3.9	0	0	25640000	0	25640000	0	0	0	15902000	0	0	0	1	0	0	1
sp|Q9SJH7|CISY3_ARATH;sp|Q9LXS7|CISY1_ARATH	sp|Q9SJH7|CISY3_ARATH	3;1	3;1	1;1		2	3	3	1	1	3	0	0	1	3	0	0	0	1	0	0	7.5	7.5	2.8	56.175	509	509;480	0	21.321	2.6	7.5	0	0	68587000	7238400	61348000	0	0	0	38049000	0	0	1	3	0	0	4
sp|Q9SJI7-2|PLA20_ARATH;sp|Q9SJI7|PLA20_ARATH	sp|Q9SJI7-2|PLA20_ARATH;sp|Q9SJI7|PLA20_ARATH	1;1	1;1	1;1	;	2	1	1	1	0	0	1	0	0	0	1	0	0	0	1	0	3.6	3.6	3.6	43.225	384	384;412	0.001929	6.1402	0	0	3.6	0	1698000	0	0	1698000	0	0	0	16682000	0	0	0	1	0	1
sp|Q9SJK3|AGO5_ARATH	sp|Q9SJK3|AGO5_ARATH	1	1	1		1	1	1	1	1	0	0	0	1	0	0	0	1	0	0	0	1.3	1.3	1.3	111.09	997	997	0	6.9991	1.3	0	0	0	3824700	3824700	0	0	0	3824700	0	0	0	1	0	0	0	1
sp|Q9SJL8|METK3_ARATH	sp|Q9SJL8|METK3_ARATH	15	6	6		1	15	6	6	0	6	0	13	0	0	0	6	0	0	0	6	31.3	12.8	12.8	42.497	390	390	0	36.164	0	12.8	0	31.3	101000000	0	0	0	101000000	0	0	0	135000000	0	0	0	7	7
sp|Q9SJM7|URH1_ARATH	sp|Q9SJM7|URH1_ARATH	1	1	1		1	1	1	1	1	0	0	0	1	0	0	0	1	0	0	0	2.7	2.7	2.7	36.086	336	336	0.005515	5.8745	2.7	0	0	0	1228000	1228000	0	0	0	1228000	0	0	0	2	0	0	0	2
sp|Q9SJW3|SPR1_ARATH	sp|Q9SJW3|SPR1_ARATH	3	3	3		1	3	3	3	0	0	1	3	0	0	1	3	0	0	1	3	37	37	37	11.92	119	119	0	23.813	0	0	6.7	37	141000000	0	0	2087800	139000000	0	0	0	186000000	0	0	1	6	7
sp|Q9SJZ2|PER17_ARATH	sp|Q9SJZ2|PER17_ARATH	1	1	1		1	1	1	1	0	0	1	0	0	0	1	0	0	0	1	0	5.5	5.5	5.5	36.67	329	329	0	9.5009	0	0	5.5	0	809970	0	0	809970	0	0	0	7957700	0	0	0	1	0	1
sp|Q9SK87|ADHL2_ARATH	sp|Q9SK87|ADHL2_ARATH	1	1	1		1	1	1	1	0	1	0	0	0	1	0	0	0	1	0	0	2.3	2.3	2.3	42.383	386	386	0	6.3256	0	2.3	0	0	5830000	0	5830000	0	0	0	3615800	0	0	0	1	0	0	1
sp|Q9SKP6|TPIC_ARATH;tr|A8MRE8|A8MRE8_ARATH	sp|Q9SKP6|TPIC_ARATH;tr|A8MRE8|A8MRE8_ARATH	11;10	10;10	10;10	;	2	11	10	10	0	1	2	11	0	0	2	10	0	0	2	10	30.2	27.6	27.6	33.345	315	315;306	0	85.654	0	2.5	9.2	30.2	260000000	0	0	5544500	254000000	0	0	54473000	340000000	0	0	2	13	15
sp|Q9SL92-2|HCS1_ARATH	sp|Q9SL92-2|HCS1_ARATH	1	1	1		1	1	1	1	0	0	1	0	0	0	1	0	0	0	1	0	4.3	4.3	4.3	36.978	329	329	0.000972	6.2206	0	0	4.3	0	5509500	0	0	5509500	0	0	0	54129000	0	0	0	1	0	1
sp|Q9SLA1|P2C22_ARATH	sp|Q9SLA1|P2C22_ARATH	1	1	1		1	1	1	1	1	0	0	0	1	0	0	0	1	0	0	0	2.6	2.6	2.6	42.673	392	392	0.000977	6.2384	2.6	0	0	0	559600	559600	0	0	0	559600	0	0	0	1	0	0	0	1
sp|Q9SLA8|FABI_ARATH	sp|Q9SLA8|FABI_ARATH	13	13	13		1	13	13	13	5	7	1	9	5	7	1	9	5	7	1	9	37.9	37.9	37.9	41.213	390	390	0	124.79	20.8	22.1	3.1	27.9	645000000	65915000	278000000	1682400	299000000	97352000	194000000	0	348000000	5	8	1	13	27
tr|F4ITZ4|F4ITZ4_ARATH;sp|Q9SLG0|NFYB1_ARATH;tr|F4ITZ0|F4ITZ0_ARATH;tr|B6EUB6|B6EUB6_ARATH;tr|Q3EBK1|Q3EBK1_ARATH	tr|F4ITZ4|F4ITZ4_ARATH;sp|Q9SLG0|NFYB1_ARATH;tr|F4ITZ0|F4ITZ0_ARATH;tr|B6EUB6|B6EUB6_ARATH;tr|Q3EBK1|Q3EBK1_ARATH	2;2;2;1;1	2;2;2;1;1	2;2;2;1;1	;;;;	5	2	2	2	1	0	1	0	1	0	1	0	1	0	1	0	28.8	28.8	28.8	14.938	139	139;141;164;112;140	0	16.367	15.1	0	13.7	0	3915100	3373400	0	541620	0	3373400	0	0	0	1	0	1	0	2
sp|Q9SLK0|ICDHX_ARATH	sp|Q9SLK0|ICDHX_ARATH	9	5	5		1	9	5	5	4	7	0	0	3	3	0	0	3	3	0	0	24.5	13.9	13.9	47.234	416	416	0	45.967	11.3	18.3	0	0	41683000	13468000	28215000	0	0	13468000	0	0	0	5	5	0	0	10
sp|Q9SLN5|MAP1A_ARATH	sp|Q9SLN5|MAP1A_ARATH	8	8	8		1	8	8	8	0	0	2	6	0	0	2	6	0	0	2	6	21.9	21.9	21.9	43.992	398	398	0	75.389	0	0	7	14.8	244000000	0	0	122000000	122000000	0	0	0	163000000	0	0	2	9	11
sp|Q9SMN0|CXE12_ARATH;sp|Q9SMM9|CXE13_ARATH	sp|Q9SMN0|CXE12_ARATH	6;1	6;1	6;1		2	6	6	6	0	0	3	4	0	0	3	4	0	0	3	4	22.2	22.2	22.2	35.567	324	324;329	0	49.494	0	0	14.5	11.7	227000000	0	0	154000000	72912000	0	0	1510000000	0	0	0	3	4	7
sp|Q9SMT7|4CLLA_ARATH	sp|Q9SMT7|4CLLA_ARATH	9	9	9		1	9	9	9	1	2	2	8	1	2	2	8	1	2	2	8	19.1	19.1	19.1	55.544	514	514	0	70.812	2.1	4.9	5.1	16.1	205000000	19847000	6339300	18477000	160000000	0	9377000	0	209000000	1	1	2	12	16
sp|Q9SMV7|MSH7_ARATH	sp|Q9SMV7|MSH7_ARATH	1	1	1		1	1	1	1	0	0	1	0	0	0	1	0	0	0	1	0	0.8	0.8	0.8	122.27	1109	1109	0.00724	5.7746	0	0	0.8	0	27058000	0	0	27058000	0	0	0	266000000	0	0	0	1	0	1
sp|Q9SN68|RAF2B_ARATH	sp|Q9SN68|RAF2B_ARATH	1	1	1		1	1	1	1	1	0	0	0	1	0	0	0	1	0	0	0	7.5	7.5	7.5	21.873	200	200	0.002844	6.0626	7.5	0	0	0	1585300	1585300	0	0	0	1585300	0	0	0	1	0	0	0	1
sp|Q9SN86|MDHP_ARATH	sp|Q9SN86|MDHP_ARATH	13	11	11		1	13	11	11	5	11	3	9	5	9	3	7	5	9	3	7	36.2	33.3	33.3	42.405	403	403	0	98.376	16.6	30	10.4	27.5	1010000000	219000000	454000000	20345000	314000000	236000000	172000000	296000000	417000000	5	10	3	8	26
sp|Q9SPK5|FTHS_ARATH	sp|Q9SPK5|FTHS_ARATH	5	5	5		1	5	5	5	4	4	0	0	4	4	0	0	4	4	0	0	9.8	9.8	9.8	67.801	634	634	0	44.995	7.3	7.4	0	0	38469000	18658000	19811000	0	0	17099000	13845000	0	0	5	4	0	0	9
sp|Q9SQT8|DHQSD_ARATH	sp|Q9SQT8|DHQSD_ARATH	7	7	7		1	7	7	7	5	3	0	3	5	3	0	3	5	3	0	3	14.8	14.8	14.8	65.795	603	603	0	63.058	11.4	5.3	0	5.8	61502000	16059000	16174000	0	29269000	8135700	11983000	0	45133000	5	4	0	5	14
sp|Q9SQZ9|PITH1_ARATH	sp|Q9SQZ9|PITH1_ARATH	1	1	1		1	1	1	1	0	0	1	0	0	0	1	0	0	0	1	0	5.7	5.7	5.7	19.67	176	176	0	9.4695	0	0	5.7	0	20108000	0	0	20108000	0	0	0	198000000	0	0	0	1	0	1
tr|F4J4T3|F4J4T3_ARATH;sp|Q9SR15|SYWC_ARATH	tr|F4J4T3|F4J4T3_ARATH;sp|Q9SR15|SYWC_ARATH	4;4	4;4	4;4	;	2	4	4	4	3	1	0	0	3	1	0	0	3	1	0	0	12.2	12.2	12.2	45.767	402	402;402	0	26.863	10	2.2	0	0	25963000	22862000	3101900	0	0	22862000	0	0	0	3	1	0	0	4
sp|Q9SR33|ORP3B_ARATH	sp|Q9SR33|ORP3B_ARATH	2	2	1		1	2	2	1	0	0	1	1	0	0	1	1	0	0	1	0	5	5	3.1	51.956	458	458	0	13.819	0	0	3.1	2	8564400	0	0	6320200	2244200	0	0	62093000	0	0	0	1	1	2
tr|B3H5M0|B3H5M0_ARATH;sp|Q9SR59|MDAR3_ARATH	tr|B3H5M0|B3H5M0_ARATH;sp|Q9SR59|MDAR3_ARATH	1;1	1;1	1;1	;	2	1	1	1	0	0	1	1	0	0	1	1	0	0	1	1	4.4	4.4	4.4	47.593	433	433;441	0	31.85	0	0	4.4	4.4	22773000	0	0	11056000	11717000	0	0	0	15677000	0	0	2	1	3
sp|Q9SRS9|CHIP_ARATH	sp|Q9SRS9|CHIP_ARATH	1	1	1		1	1	1	1	0	0	1	0	0	0	1	0	0	0	1	0	5	5	5	31.655	278	278	0	7.1595	0	0	5	0	1029600	0	0	1029600	0	0	0	10116000	0	0	0	1	0	1
sp|Q9SRV1|BPM4_ARATH	sp|Q9SRV1|BPM4_ARATH	1	1	1		1	1	1	1	1	0	0	0	1	0	0	0	1	0	0	0	3.2	3.2	3.2	50.997	465	465	0	7.0223	3.2	0	0	0	1146200	1146200	0	0	0	1146200	0	0	0	1	0	0	0	1
sp|Q9SRV5|METE2_ARATH	sp|Q9SRV5|METE2_ARATH	27	9	9		1	27	9	9	7	25	0	4	2	8	0	1	2	8	0	1	36.5	11.6	11.6	84.583	765	765	0	54.995	9.5	35.4	0	5.2	232000000	14335000	217000000	0	926510	0	120000000	0	0	2	10	0	1	13
sp|Q9SRY5|GSTF7_ARATH	sp|Q9SRY5|GSTF7_ARATH	6	1	1		1	6	1	1	0	0	1	6	0	0	0	1	0	0	0	1	23	7.2	7.2	23.598	209	209	0	7.0932	0	0	4.8	23	47702000	0	0	0	47702000	0	0	0	63824000	0	0	0	1	1
sp|Q9SRZ6|ICDHC_ARATH	sp|Q9SRZ6|ICDHC_ARATH	24	24	19		1	24	24	19	11	20	0	0	11	20	0	0	9	16	0	0	53.4	53.4	42.2	45.746	410	410	0	223.31	29.5	45.1	0	0	1430000000	585000000	843000000	0	0	769000000	330000000	0	0	16	29	0	0	45
sp|Q9SSA5-2|CYP38_ARATH;sp|Q9SSA5|CYP38_ARATH	sp|Q9SSA5-2|CYP38_ARATH;sp|Q9SSA5|CYP38_ARATH	3;3	3;3	3;3	;	2	3	3	3	1	0	0	2	1	0	0	2	1	0	0	2	6.8	6.8	6.8	39.141	355	355;437	0	18.278	2	0	0	4.8	7783600	1480200	0	0	6303400	0	0	0	8433800	1	0	0	2	3
sp|Q9SSM4|CHM1B_ARATH;sp|Q8LE58|CHM1A_ARATH	sp|Q9SSM4|CHM1B_ARATH;sp|Q8LE58|CHM1A_ARATH	2;1	2;1	2;1	;	2	2	2	2	0	0	0	2	0	0	0	2	0	0	0	2	11.3	11.3	11.3	22.691	203	203;203	0	21.593	0	0	0	11.3	5447500	0	0	0	5447500	0	0	0	7288700	0	0	0	2	2
sp|Q9STG6|DUT_ARATH	sp|Q9STG6|DUT_ARATH	1	1	1		1	1	1	1	1	0	0	0	1	0	0	0	1	0	0	0	10.2	10.2	10.2	17.557	166	166	0	7.5527	10.2	0	0	0	3459700	3459700	0	0	0	3459700	0	0	0	2	0	0	0	2
sp|Q9STG9|ASE2_ARATH	sp|Q9STG9|ASE2_ARATH	8	1	1		1	8	1	1	0	1	1	8	0	0	0	1	0	0	0	1	10.2	2	2	61.03	561	561	0	10.176	0	1.8	1.8	10.2	13453000	0	0	0	13453000	0	0	0	18000000	0	0	0	1	1
sp|Q9STS1|BADH2_ARATH	sp|Q9STS1|BADH2_ARATH	9	9	8		1	9	9	8	4	5	0	0	4	5	0	0	4	4	0	0	24.3	24.3	24.3	54.918	503	503	0	61.911	13.3	10.9	0	0	218000000	124000000	94100000	0	0	124000000	0	0	0	4	5	0	0	9
sp|Q9STX2-2|VEP1_ARATH;sp|Q9STX2|VEP1_ARATH	sp|Q9STX2-2|VEP1_ARATH;sp|Q9STX2|VEP1_ARATH	5;5	5;5	5;5	;	2	5	5	5	2	3	0	0	2	3	0	0	2	3	0	0	14.5	14.5	14.5	44.102	387	387;388	0	56.566	7.2	7.2	0	0	70608000	29177000	41431000	0	0	29177000	0	0	0	2	3	0	0	5
sp|Q9STY6|RS202_ARATH	sp|Q9STY6|RS202_ARATH	2	2	2		1	2	2	2	0	0	0	2	0	0	0	2	0	0	0	2	17.2	17.2	17.2	13.693	122	122	0	11.791	0	0	0	17.2	10831000	0	0	0	10831000	0	0	0	14491000	0	0	0	3	3
sp|Q9SU14|NUDT7_ARATH;tr|F4JRE7|F4JRE7_ARATH	sp|Q9SU14|NUDT7_ARATH;tr|F4JRE7|F4JRE7_ARATH	1;1	1;1	1;1	;	2	1	1	1	1	0	0	0	1	0	0	0	1	0	0	0	2.8	2.8	2.8	31.884	282	282;322	0	7.1336	2.8	0	0	0	6200900	6200900	0	0	0	6200900	0	0	0	1	0	0	0	1
sp|Q9SU40|SKU5_ARATH	sp|Q9SU40|SKU5_ARATH	2	2	2		1	2	2	2	0	2	0	0	0	2	0	0	0	2	0	0	3.6	3.6	3.6	65.637	587	587	0	11.259	0	3.6	0	0	15396000	0	15396000	0	0	0	9548800	0	0	0	2	0	0	2
sp|Q9SUK9|P2C55_ARATH	sp|Q9SUK9|P2C55_ARATH	1	1	1		1	1	1	1	0	0	0	1	0	0	0	1	0	0	0	1	2.4	2.4	2.4	50.296	467	467	0	6.4324	0	0	0	2.4	2352400	0	0	0	2352400	0	0	0	3147500	0	0	0	1	1
sp|Q9SUR9|SGT1A_ARATH	sp|Q9SUR9|SGT1A_ARATH	1	1	1		1	1	1	1	1	0	0	0	1	0	0	0	1	0	0	0	3.7	3.7	3.7	39.224	350	350	0	8.7599	3.7	0	0	0	1659800	1659800	0	0	0	1659800	0	0	0	1	0	0	0	1
sp|Q9SUT5|SGT1B_ARATH	sp|Q9SUT5|SGT1B_ARATH	3	3	3		1	3	3	3	3	0	0	0	3	0	0	0	3	0	0	0	10.1	10.1	10.1	39.762	358	358	0	20.566	10.1	0	0	0	10938000	10938000	0	0	0	10938000	0	0	0	3	0	0	0	3
sp|Q9SUW2|APT3_ARATH	sp|Q9SUW2|APT3_ARATH	1	1	1		1	1	1	1	0	0	0	1	0	0	0	1	0	0	0	1	8.2	8.2	8.2	20.352	183	183	0	8.3149	0	0	0	8.2	467000000	0	0	0	467000000	0	0	0	625000000	0	0	0	1	1
sp|Q9SV64|FATA2_ARATH	sp|Q9SV64|FATA2_ARATH	3	3	3		1	3	3	3	2	1	0	0	2	1	0	0	2	1	0	0	9	9	9	42.23	367	367	0	29.171	6.3	2.7	0	0	11484000	10300000	1184700	0	0	10300000	0	0	0	2	1	0	0	3
sp|Q9SVG4-2|RETOL_ARATH;sp|Q9SVG4|RETOL_ARATH;tr|Q9SVG3|Q9SVG3_ARATH	sp|Q9SVG4-2|RETOL_ARATH;sp|Q9SVG4|RETOL_ARATH;tr|Q9SVG3|Q9SVG3_ARATH	2;2;1	2;2;1	2;2;1	;;	3	2	2	2	0	0	0	2	0	0	0	2	0	0	0	2	3.3	3.3	3.3	60.286	540	540;570;539	0	12.287	0	0	0	3.3	5252100	0	0	0	5252100	0	0	0	7027200	0	0	0	4	4
sp|Q9SW18-2|CHLM_ARATH;sp|Q9SW18|CHLM_ARATH	sp|Q9SW18-2|CHLM_ARATH;sp|Q9SW18|CHLM_ARATH	1;1	1;1	1;1	;	2	1	1	1	0	0	0	1	0	0	0	1	0	0	0	1	4.1	4.1	4.1	27.148	245	245;312	0.002809	5.995	0	0	0	4.1	2871100	0	0	0	2871100	0	0	0	3841400	0	0	0	1	1
sp|Q9SWE5|HAL3A_ARATH	sp|Q9SWE5|HAL3A_ARATH	1	1	1		1	1	1	1	1	0	0	0	1	0	0	0	1	0	0	0	7.2	7.2	7.2	23.355	209	209	0	7.3263	7.2	0	0	0	2281800	2281800	0	0	0	2281800	0	0	0	3	0	0	0	3
sp|Q9SYM5|RHM1_ARATH	sp|Q9SYM5|RHM1_ARATH	2	1	1		1	2	1	1	1	1	0	0	1	0	0	0	1	0	0	0	2.5	1.3	1.3	75.371	669	669	0	6.7929	1.3	1.2	0	0	1686600	1686600	0	0	0	1686600	0	0	0	1	0	0	0	1
sp|Q9SYT0|ANXD1_ARATH	sp|Q9SYT0|ANXD1_ARATH	24	24	24		1	24	24	24	8	24	4	9	8	24	4	9	8	24	4	9	70.3	70.3	70.3	36.203	317	317	0	218.62	27.1	70.3	13.6	28.4	3410000000	919000000	2340000000	21193000	126000000	1360000000	1020000000	187000000	181000000	9	33	4	17	63
sp|Q9SZ30|HIS4_ARATH	sp|Q9SZ30|HIS4_ARATH	10	10	10		1	10	10	10	0	1	3	8	0	1	3	8	0	1	3	8	17.7	17.7	17.7	64.192	592	592	0	73.816	0	1.4	5.4	13.7	108000000	0	4200900	4107500	99207000	0	0	0	133000000	0	1	3	8	12
sp|Q9SZ83|Y4967_ARATH	sp|Q9SZ83|Y4967_ARATH	6	6	6		1	6	6	6	5	2	0	0	5	2	0	0	5	2	0	0	16.6	16.6	16.6	39.562	362	362	0	47.359	13.5	6.6	0	0	102000000	89088000	13065000	0	0	89088000	0	0	0	5	3	0	0	8
sp|Q9SZE1-2|3HID1_ARATH;sp|Q9SZE1|3HID1_ARATH	sp|Q9SZE1-2|3HID1_ARATH;sp|Q9SZE1|3HID1_ARATH	3;2	3;2	3;2	;	2	3	3	3	0	0	2	1	0	0	2	1	0	0	2	1	11.9	11.9	11.9	32.796	312	312;334	0	20.038	0	0	8.7	3.2	21839000	0	0	19359000	2480100	0	0	190000000	0	0	0	2	1	3
sp|Q9SZJ5|GLYM1_ARATH	sp|Q9SZJ5|GLYM1_ARATH	1	1	1		1	1	1	1	1	0	0	0	1	0	0	0	1	0	0	0	2.3	2.3	2.3	57.4	517	517	0	14.245	2.3	0	0	0	4781600	4781600	0	0	0	4781600	0	0	0	1	0	0	0	1
sp|Q9SZL5|PP356_ARATH	sp|Q9SZL5|PP356_ARATH	1	1	1		1	1	1	1	1	0	0	0	1	0	0	0	1	0	0	0	5	5	5	33.454	302	302	0	8.6675	5	0	0	0	1758200	1758200	0	0	0	1758200	0	0	0	1	0	0	0	1
sp|Q9SZN1|VATB2_ARATH;tr|F4JTQ0|F4JTQ0_ARATH	sp|Q9SZN1|VATB2_ARATH;tr|F4JTQ0|F4JTQ0_ARATH	2;2	2;2	1;1	;	2	2	2	1	1	1	0	0	1	1	0	0	1	0	0	0	3.7	3.7	2.1	54.304	487	487;494	0	12.354	2.1	1.6	0	0	8134900	750460	7384400	0	0	0	4579900	0	0	1	2	0	0	3
tr|A8MQP6|A8MQP6_ARATH;sp|Q9SZY1|NACA4_ARATH	tr|A8MQP6|A8MQP6_ARATH;sp|Q9SZY1|NACA4_ARATH	1;1	1;1	1;1	;	2	1	1	1	1	0	0	0	1	0	0	0	1	0	0	0	7.1	7.1	7.1	23.114	211	211;212	0	22.514	7.1	0	0	0	5596600	5596600	0	0	0	5596600	0	0	0	1	0	0	0	1
sp|Q9T0A0|LACS4_ARATH	sp|Q9T0A0|LACS4_ARATH	2	2	2		1	2	2	2	2	0	0	0	2	0	0	0	2	0	0	0	5.4	5.4	5.4	74.507	666	666	0	13.238	5.4	0	0	0	5609400	5609400	0	0	0	5609400	0	0	0	2	0	0	0	2
sp|Q9T0I8|MTN1_ARATH	sp|Q9T0I8|MTN1_ARATH	1	1	1		1	1	1	1	1	0	0	0	1	0	0	0	1	0	0	0	4.9	4.9	4.9	28.45	267	267	0	14.669	4.9	0	0	0	5724500	5724500	0	0	0	5724500	0	0	0	1	0	0	0	1
sp|Q9T0K7|HIBC6_ARATH;sp|Q9LK08-2|HIBC7_ARATH;sp|Q9LK08|HIBC7_ARATH	sp|Q9T0K7|HIBC6_ARATH	12;1;1	12;1;1	12;1;1		3	12	12	12	0	0	0	12	0	0	0	12	0	0	0	12	36.3	36.3	36.3	46.25	421	421;414;418	0	101.42	0	0	0	36.3	350000000	0	0	0	350000000	0	0	0	468000000	0	0	0	16	16
sp|Q9XEE2|ANXD2_ARATH;tr|F4KGH1|F4KGH1_ARATH	sp|Q9XEE2|ANXD2_ARATH;tr|F4KGH1|F4KGH1_ARATH	7;5	7;5	7;5	;	2	7	7	7	3	2	0	5	3	2	0	5	3	2	0	5	29.7	29.7	29.7	36.266	317	317;302	0	49.751	9.8	7.9	0	22.7	73605000	25466000	11993000	0	36146000	0	13530000	0	42270000	3	3	0	6	12
sp|Q9XEX2|PRX2B_ARATH;tr|F4ID64|F4ID64_ARATH	sp|Q9XEX2|PRX2B_ARATH;tr|F4ID64|F4ID64_ARATH	4;3	4;3	4;3	;	2	4	4	4	0	0	0	4	0	0	0	4	0	0	0	4	46.3	46.3	46.3	17.428	162	162;121	0	23.864	0	0	0	46.3	191000000	0	0	0	191000000	0	0	0	255000000	0	0	0	4	4
sp|Q9XFS9|DXR_ARATH;tr|F4K7T6|F4K7T6_ARATH	sp|Q9XFS9|DXR_ARATH;tr|F4K7T6|F4K7T6_ARATH	1;1	1;1	1;1	;	2	1	1	1	1	0	0	0	1	0	0	0	1	0	0	0	2.9	2.9	2.9	51.963	477	477;497	0	9.0331	2.9	0	0	0	2941100	2941100	0	0	0	2941100	0	0	0	1	0	0	0	1
sp|Q9XGN1|TTG1_ARATH	sp|Q9XGN1|TTG1_ARATH	1	1	1		1	1	1	1	0	0	1	0	0	0	1	0	0	0	1	0	3.2	3.2	3.2	37.891	341	341	0	7.1975	0	0	3.2	0	2850900	0	0	2850900	0	0	0	28009000	0	0	0	1	0	1
tr|F4HZN9|F4HZN9_ARATH;sp|Q9XI01|PDI11_ARATH	tr|F4HZN9|F4HZN9_ARATH;sp|Q9XI01|PDI11_ARATH	1;1	1;1	1;1	;	2	1	1	1	1	0	0	0	1	0	0	0	1	0	0	0	2.5	2.5	2.5	54.158	487	487;501	0	8.2915	2.5	0	0	0	4721300	4721300	0	0	0	4721300	0	0	0	1	0	0	0	1
tr|F4KDZ4|F4KDZ4_ARATH;tr|A8MRP1|A8MRP1_ARATH;sp|Q9ZP05|MDHG1_ARATH;tr|B3H560|B3H560_ARATH	tr|F4KDZ4|F4KDZ4_ARATH;tr|A8MRP1|A8MRP1_ARATH;sp|Q9ZP05|MDHG1_ARATH;tr|B3H560|B3H560_ARATH	1;1;1;1	1;1;1;1	1;1;1;1	;;;	4	1	1	1	0	0	0	1	0	0	0	1	0	0	0	1	4.8	4.8	4.8	34.975	333	333;342;354;363	0	16.797	0	0	0	4.8	9779300	0	0	0	9779300	0	0	0	13085000	0	0	0	1	1
sp|Q9ZP06|MDHM1_ARATH	sp|Q9ZP06|MDHM1_ARATH	15	15	6		1	15	15	6	4	13	4	14	4	13	4	14	1	5	1	5	51.6	51.6	20.8	35.804	341	341	0	176.57	15.8	43.1	12.6	49.6	5950000000	619000000	2690000000	32398000	2600000000	880000000	1540000000	359000000	3260000000	6	16	5	16	43
tr|O65541|O65541_ARATH;sp|Q9ZPH2|GRS17_ARATH	tr|O65541|O65541_ARATH;sp|Q9ZPH2|GRS17_ARATH	1;1	1;1	1;1	;	2	1	1	1	1	0	0	0	1	0	0	0	1	0	0	0	10	10	10	17.35	160	160;488	0	9.4254	10	0	0	0	3407600	3407600	0	0	0	3407600	0	0	0	3	0	0	0	3
sp|Q9ZPI5|MFP2_ARATH	sp|Q9ZPI5|MFP2_ARATH	4	4	4		1	4	4	4	3	1	0	0	3	1	0	0	3	1	0	0	5.1	5.1	5.1	78.839	725	725	0	28.297	3.9	1.2	0	0	24054000	13123000	10931000	0	0	13123000	0	0	0	3	1	0	0	4
sp|Q9ZPY1|PPOX2_ARATH	sp|Q9ZPY1|PPOX2_ARATH	1	1	1		1	1	1	1	0	0	0	1	0	0	0	1	0	0	0	1	4	4	4	22.619	198	198	0.000978	6.2488	0	0	0	4	3884400	0	0	0	3884400	0	0	0	5197200	0	0	0	3	3
sp|Q9ZPY7|XPO2_ARATH	sp|Q9ZPY7|XPO2_ARATH	4	4	4		1	4	4	4	4	1	0	0	4	1	0	0	4	1	0	0	4.9	4.9	4.9	108.66	972	972	0	28.603	4.9	1.2	0	0	29822000	25612000	4210100	0	0	25612000	0	0	0	5	1	0	0	6
sp|Q9ZQG4|U73B5_ARATH;tr|F4IIG3|F4IIG3_ARATH	sp|Q9ZQG4|U73B5_ARATH;tr|F4IIG3|F4IIG3_ARATH	5;5	2;2	2;2	;	2	5	2	2	0	1	1	4	0	1	0	1	0	1	0	1	11.4	3.5	3.5	54.184	484	484;494	0	13.029	0	1.7	3.1	9.7	12119000	0	9356300	0	2763200	0	0	0	3697100	0	1	0	2	3
sp|Q9ZRT5|GSTT1_ARATH;sp|Q9FHE1|GSTT3_ARATH;sp|Q8L727|GSTT2_ARATH	sp|Q9ZRT5|GSTT1_ARATH;sp|Q9FHE1|GSTT3_ARATH;sp|Q8L727|GSTT2_ARATH	2;1;1	2;1;1	2;1;1	;;	3	2	2	2	0	2	0	1	0	2	0	1	0	2	0	1	7.8	7.8	7.8	27.653	245	245;590;591	0	23.441	0	7.8	0	4.5	44201000	0	37792000	0	6408900	0	23439000	0	0	0	2	0	1	3
sp|Q9ZRW8|GSTUJ_ARATH;sp|Q9SHH6|GSTUO_ARATH;sp|Q9M9F1|GSTUN_ARATH	sp|Q9ZRW8|GSTUJ_ARATH	22;2;2	22;2;2	22;2;2		3	22	22	22	0	0	2	22	0	0	2	22	0	0	2	22	54.8	54.8	54.8	25.65	219	219;218;220	0	167.12	0	0	10.5	54.8	3770000000	0	0	23867000	3740000000	0	0	237000000	5010000000	0	0	2	30	32
sp|Q9ZSS6|THD1_ARATH	sp|Q9ZSS6|THD1_ARATH	2	2	2		1	2	2	2	2	0	0	0	2	0	0	0	2	0	0	0	4.9	4.9	4.9	64.634	592	592	0	13.593	4.9	0	0	0	7294700	7294700	0	0	0	7294700	0	0	0	2	0	0	0	2
sp|Q9ZST4|GLNB_ARATH	sp|Q9ZST4|GLNB_ARATH	1	1	1		1	1	1	1	0	0	0	1	0	0	0	1	0	0	0	1	5.6	5.6	5.6	21.275	196	196	0	6.6256	0	0	0	5.6	1364200	0	0	0	1364200	0	0	0	1825300	0	0	0	1	1
sp|Q9ZT91|EFTM_ARATH	sp|Q9ZT91|EFTM_ARATH	28	28	28		1	28	28	28	2	3	4	28	2	3	4	28	2	3	4	28	55.1	55.1	55.1	49.409	454	454	0	257.21	6.6	7.7	10.8	55.1	2530000000	56012000	30676000	32555000	2410000000	33581000	14901000	134000000	3440000000	2	4	6	40	52
tr|A8MQE5|A8MQE5_ARATH;sp|Q9ZU25|MPPA1_ARATH;sp|O04308|MPPA2_ARATH	tr|A8MQE5|A8MQE5_ARATH;sp|Q9ZU25|MPPA1_ARATH;sp|O04308|MPPA2_ARATH	4;4;3	4;4;3	4;4;3	;;	3	4	4	4	3	0	1	1	3	0	1	1	3	0	1	1	9.8	9.8	9.8	48.615	451	451;503;499	0	46.141	7.8	0	3.3	2	29533000	15305000	0	1769600	12458000	15305000	0	0	0	4	0	1	1	6
sp|Q9ZU38|RPI2_ARATH	sp|Q9ZU38|RPI2_ARATH	2	2	2		1	2	2	2	1	1	0	0	1	1	0	0	1	1	0	0	9.1	9.1	9.1	28.516	265	265	0	11.14	4.9	4.2	0	0	26447000	22891000	3556300	0	0	22891000	0	0	0	1	1	0	0	2
sp|Q9ZU46|ZAR1_ARATH	sp|Q9ZU46|ZAR1_ARATH	1	1	1		1	1	1	1	0	1	0	1	0	1	0	1	0	1	0	1	1.1	1.1	1.1	78.306	716	716	0.001925	6.1355	0	1.1	0	1.1	251000000	0	137000000	0	114000000	0	0	0	152000000	0	2	0	2	4
sp|Q9ZU52|ALFC3_ARATH	sp|Q9ZU52|ALFC3_ARATH	2	2	2		1	2	2	2	1	1	0	0	1	1	0	0	1	1	0	0	5.6	5.6	5.6	42.327	391	391	0	13.864	3.6	2	0	0	9491700	4991900	4499800	0	0	4991900	0	0	0	1	2	0	0	3
sp|Q9ZUB3|SPD1_ARATH;tr|F4I7M5|F4I7M5_ARATH	sp|Q9ZUB3|SPD1_ARATH;tr|F4I7M5|F4I7M5_ARATH	6;4	6;4	4;2	;	2	6	6	4	4	2	0	0	4	2	0	0	3	1	0	0	28.4	28.4	19.5	36.553	334	334;327	0	68.395	20.7	7.8	0	0	128000000	112000000	16157000	0	0	112000000	0	0	0	4	2	0	0	6
sp|Q9ZUC1|QORL_ARATH	sp|Q9ZUC1|QORL_ARATH	6	6	6		1	6	6	6	0	0	0	6	0	0	0	6	0	0	0	6	19.7	19.7	19.7	40.986	386	386	0	62.908	0	0	0	19.7	602000000	0	0	0	602000000	0	0	0	805000000	0	0	0	8	8
sp|Q9ZUG4|MTNA_ARATH;sp|Q9ZUG4-2|MTNA_ARATH;tr|A8MRP9|A8MRP9_ARATH	sp|Q9ZUG4|MTNA_ARATH;sp|Q9ZUG4-2|MTNA_ARATH;tr|A8MRP9|A8MRP9_ARATH	11;9;9	11;9;9	11;9;9	;;	3	11	11	11	4	7	1	4	4	7	1	4	4	7	1	4	32.6	32.6	32.6	39.612	374	374;326;328	0	93.183	11	21.7	2.4	12	482000000	208000000	233000000	7857600	33587000	0	129000000	0	60184000	4	7	1	4	16
sp|Q9ZUM9-2|ASHR2_ARATH;sp|Q9ZUM9|ASHR2_ARATH	sp|Q9ZUM9-2|ASHR2_ARATH;sp|Q9ZUM9|ASHR2_ARATH	1;1	1;1	1;1	;	2	1	1	1	0	0	0	1	0	0	0	1	0	0	0	1	2.6	2.6	2.6	37.532	341	341;398	0	6.7682	0	0	0	2.6	2585100	0	0	0	2585100	0	0	0	3458800	0	0	0	1	1
sp|Q9ZUR7|ARGJ_ARATH;sp|Q9ZUR7-2|ARGJ_ARATH	sp|Q9ZUR7|ARGJ_ARATH;sp|Q9ZUR7-2|ARGJ_ARATH	5;4	5;4	5;4	;	2	5	5	5	0	5	0	2	0	5	0	2	0	5	0	2	12.2	12.2	12.2	48.713	468	468;409	0	34.727	0	12.2	0	4.5	96036000	0	87081000	0	8954800	0	38014000	0	27976000	0	4	0	2	6
sp|Q9ZUU4|CP29B_ARATH	sp|Q9ZUU4|CP29B_ARATH	7	7	4		1	7	7	4	2	1	2	7	2	1	2	7	2	0	2	4	30.8	30.8	21.1	30.718	289	289	0	114.75	11.4	3.1	11.4	30.8	252000000	33606000	10420000	3314700	205000000	81649000	0	0	226000000	2	2	2	7	13
sp|Q9ZUX4|UMP2_ARATH	sp|Q9ZUX4|UMP2_ARATH	5	5	5		1	5	5	5	0	0	1	5	0	0	1	5	0	0	1	5	39.8	39.8	39.8	11.947	113	113	0	54.262	0	0	13.3	39.8	61163000	0	0	12176000	48987000	0	0	0	65544000	0	0	1	7	8
sp|Q9ZUY6|AXS1_ARATH	sp|Q9ZUY6|AXS1_ARATH	13	13	5		1	13	13	5	5	10	0	0	5	10	0	0	2	4	0	0	39.3	39.3	14.7	43.637	389	389	0	107.22	14.9	32.9	0	0	600000000	192000000	408000000	0	0	189000000	253000000	0	0	6	14	0	0	20
sp|Q9ZV06|NATAL_ARATH	sp|Q9ZV06|NATAL_ARATH	2	2	2		1	2	2	2	1	1	0	0	1	1	0	0	1	1	0	0	11	11	11	26.44	236	236	0	26.117	5.9	5.1	0	0	135000000	132000000	3252400	0	0	132000000	0	0	0	1	1	0	0	2
tr|F4IQD1|F4IQD1_ARATH;sp|Q9ZVQ3|GSTZ1_ARATH;sp|Q9ZVQ3-2|GSTZ1_ARATH;sp|Q9ZVQ4|GSTZ2_ARATH	tr|F4IQD1|F4IQD1_ARATH;sp|Q9ZVQ3|GSTZ1_ARATH;sp|Q9ZVQ3-2|GSTZ1_ARATH	5;5;5;1	5;5;5;1	5;5;5;1	;;	4	5	5	5	0	0	2	5	0	0	2	5	0	0	2	5	24.1	24.1	24.1	21.578	191	191;221;228;223	0	44.458	0	0	9.9	24.1	114000000	0	0	9359500	105000000	0	0	109000000	123000000	0	0	2	5	7
sp|Q9ZW26|GSTU6_ARATH	sp|Q9ZW26|GSTU6_ARATH	4	3	3		1	4	3	3	0	0	0	4	0	0	0	3	0	0	0	3	17.9	13	13	25.618	223	223	0	27.172	0	0	0	17.9	108000000	0	0	0	108000000	0	0	0	144000000	0	0	0	3	3
sp|Q9ZW35|PCNA2_ARATH	sp|Q9ZW35|PCNA2_ARATH	5	1	1		1	5	1	1	4	1	0	0	1	0	0	0	1	0	0	0	22.3	3.8	3.8	29.222	264	264	0	9.6041	19.3	3	0	0	3079500	3079500	0	0	0	3079500	0	0	0	1	0	0	0	1
sp|Q9ZW85|LEUD3_ARATH;tr|F4IQ61|F4IQ61_ARATH;sp|Q9ZW84|LEUD1_ARATH	sp|Q9ZW85|LEUD3_ARATH;tr|F4IQ61|F4IQ61_ARATH	6;3;1	6;3;1	6;3;1	;	3	6	6	6	4	3	2	4	4	3	2	4	4	3	2	4	26.7	26.7	26.7	26.79	251	251;222;256	0	75.281	22.7	13.9	10	13.9	351000000	144000000	124000000	3635900	80433000	93409000	107000000	60403000	103000000	4	3	2	5	14
sp|Q9ZWT1|LIAS_ARATH	sp|Q9ZWT1|LIAS_ARATH	1	1	1		1	1	1	1	0	1	0	0	0	1	0	0	0	1	0	0	2.4	2.4	2.4	41.344	374	374	0.008718	5.6426	0	2.4	0	0	1731000	0	1731000	0	0	0	1073600	0	0	0	1	0	0	1
tr|A0MFS5|A0MFS5_ARATH	tr|A0MFS5|A0MFS5_ARATH	1	1	1		1	1	1	1	1	0	0	0	1	0	0	0	1	0	0	0	1.7	1.7	1.7	61.232	528	528	0.008811	5.6678	1.7	0	0	0	999490	999490	0	0	0	999490	0	0	0	1	0	0	0	1
tr|A8MQX7|A8MQX7_ARATH;tr|A1A6H3|A1A6H3_ARATH	tr|A8MQX7|A8MQX7_ARATH;tr|A1A6H3|A1A6H3_ARATH	2;2	2;2	2;2	;	2	2	2	2	1	1	0	0	1	1	0	0	1	1	0	0	5.9	5.9	5.9	37.676	355	355;379	0	13.711	3.4	2.5	0	0	8112200	3503700	4608400	0	0	3503700	0	0	0	1	0	0	0	1
tr|A2RVK1|A2RVK1_ARATH;tr|Q9SIZ2|Q9SIZ2_ARATH	tr|A2RVK1|A2RVK1_ARATH;tr|Q9SIZ2|Q9SIZ2_ARATH	2;2	2;2	2;2	;	2	2	2	2	2	0	1	0	2	0	1	0	2	0	1	0	9.1	9.1	9.1	27.681	241	241;344	0	26.162	9.1	0	4.1	0	50034000	43117000	0	6916800	0	43117000	0	0	0	2	0	1	0	3
tr|A8MQ87|A8MQ87_ARATH;tr|Q84J81|Q84J81_ARATH	tr|A8MQ87|A8MQ87_ARATH;tr|Q84J81|Q84J81_ARATH	1;1	1;1	1;1	;	2	1	1	1	1	0	0	0	1	0	0	0	1	0	0	0	4.3	4.3	4.3	36.184	327	327;363	0	11.403	4.3	0	0	0	4499700	4499700	0	0	0	4499700	0	0	0	1	0	0	0	1
tr|A8MQJ9|A8MQJ9_ARATH;tr|O23443|O23443_ARATH;tr|Q9LUR3|Q9LUR3_ARATH	tr|A8MQJ9|A8MQJ9_ARATH;tr|O23443|O23443_ARATH;tr|Q9LUR3|Q9LUR3_ARATH	2;2;2	2;2;2	2;2;2	;;	3	2	2	2	0	0	1	1	0	0	1	1	0	0	1	1	12.4	12.4	12.4	18.549	170	170;222;224	0	13.834	0	0	4.1	8.2	49669000	0	0	29675000	19994000	0	0	0	26751000	0	0	1	1	2
tr|A8MQS1|A8MQS1_ARATH;tr|Q9FZJ7|Q9FZJ7_ARATH;tr|F4HSW1|F4HSW1_ARATH;tr|F4HSW0|F4HSW0_ARATH	tr|A8MQS1|A8MQS1_ARATH;tr|Q9FZJ7|Q9FZJ7_ARATH;tr|F4HSW1|F4HSW1_ARATH;tr|F4HSW0|F4HSW0_ARATH	1;1;1;1	1;1;1;1	1;1;1;1	;;;	4	1	1	1	1	0	0	0	1	0	0	0	1	0	0	0	8	8	8	21.928	201	201;202;230;254	0	8.9212	8	0	0	0	2608200	2608200	0	0	0	2608200	0	0	0	1	0	0	0	1
tr|Q9SJV0|Q9SJV0_ARATH;tr|A8MQW3|A8MQW3_ARATH;tr|Q8W570|Q8W570_ARATH;tr|Q9SVK0|Q9SVK0_ARATH	tr|Q9SJV0|Q9SJV0_ARATH;tr|A8MQW3|A8MQW3_ARATH	5;5;2;2	5;5;2;2	5;5;2;2	;	4	5	5	5	2	4	0	0	2	4	0	0	2	4	0	0	19.1	19.1	19.1	35.323	319	319;340;311;315	0	36.061	9.1	13.5	0	0	89420000	34562000	54857000	0	0	0	34023000	0	0	2	4	0	0	6
tr|A8MR32|A8MR32_ARATH	tr|A8MR32|A8MR32_ARATH	1	1	1		1	1	1	1	0	0	1	0	0	0	1	0	0	0	1	0	1.2	1.2	1.2	94.024	834	834	1	-2	0	0	1.2	0	23176000	0	0	23176000	0	0	0	228000000	0	0	0	1	0	1	+
tr|Q93Z49|Q93Z49_ARATH;tr|A8MS32|A8MS32_ARATH	tr|Q93Z49|Q93Z49_ARATH;tr|A8MS32|A8MS32_ARATH	3;3	3;3	3;3	;	2	3	3	3	0	0	2	2	0	0	2	2	0	0	2	2	43.5	43.5	43.5	12.299	115	115;140	0	53.875	0	0	35.7	23.5	23761000	0	0	6018300	17743000	0	0	59128000	0	0	0	2	2	4
tr|A8MS71|A8MS71_ARATH;tr|F4INA0|F4INA0_ARATH;tr|A8MRX1|A8MRX1_ARATH;sp|Q9ZU32|NADC_ARATH	tr|A8MS71|A8MS71_ARATH;tr|F4INA0|F4INA0_ARATH;tr|A8MRX1|A8MRX1_ARATH;sp|Q9ZU32|NADC_ARATH	15;14;14;14	15;14;14;14	15;14;14;14	;;;	4	15	15	15	6	11	0	0	6	11	0	0	6	11	0	0	58.1	58.1	58.1	35.499	327	327;281;342;348	0	132.4	22	45.6	0	0	550000000	54139000	496000000	0	0	82903000	279000000	0	0	7	12	0	0	19
tr|B3H7G1|B3H7G1_ARATH;tr|Q9SR67|Q9SR67_ARATH	tr|B3H7G1|B3H7G1_ARATH;tr|Q9SR67|Q9SR67_ARATH	1;1	1;1	1;1	;	2	1	1	1	1	0	1	0	1	0	1	0	1	0	1	0	7	7	7	16.354	142	142;149	0	7.1052	7	0	7	0	21650000	14690000	0	6960200	0	0	0	68382000	0	1	0	1	0	2
tr|Q9C5I9|Q9C5I9_ARATH;tr|B3H7N1|B3H7N1_ARATH	tr|Q9C5I9|Q9C5I9_ARATH;tr|B3H7N1|B3H7N1_ARATH	2;2	2;2	2;2	;	2	2	2	2	2	0	0	0	2	0	0	0	2	0	0	0	5.1	5.1	5.1	39.284	351	351;369	0	11.702	5.1	0	0	0	2825800	2825800	0	0	0	2825800	0	0	0	2	0	0	0	2
tr|B3LF89|B3LF89_ARATH	tr|B3LF89|B3LF89_ARATH	1	1	1		1	1	1	1	0	0	1	0	0	0	1	0	0	0	1	0	3.9	3.9	3.9	37.186	331	331	0	7.6464	0	0	3.9	0	4845800	0	0	4845800	0	0	0	47608000	0	0	0	1	0	1
tr|F4J8M2|F4J8M2_ARATH;tr|B5X565|B5X565_ARATH	tr|F4J8M2|F4J8M2_ARATH;tr|B5X565|B5X565_ARATH	2;2	2;2	2;2	;	2	2	2	2	2	0	0	0	2	0	0	0	2	0	0	0	4.8	4.8	4.8	64.489	587	587;663	0	19.702	4.8	0	0	0	5119000	5119000	0	0	0	5119000	0	0	0	3	0	0	0	3
tr|B9DFJ9|B9DFJ9_ARATH;tr|O23167|O23167_ARATH	tr|B9DFJ9|B9DFJ9_ARATH;tr|O23167|O23167_ARATH	2;2	2;2	2;2	;	2	2	2	2	1	0	2	0	1	0	2	0	1	0	2	0	5.2	5.2	5.2	56.914	516	516;562	0	29.273	2.7	0	5.2	0	933430	0	0	933430	0	0	0	9170600	0	1	0	2	0	3
tr|B9DG15|B9DG15_ARATH;tr|F4I101|F4I101_ARATH;tr|O80533|O80533_ARATH	tr|B9DG15|B9DG15_ARATH;tr|F4I101|F4I101_ARATH;tr|O80533|O80533_ARATH	1;1;1	1;1;1	1;1;1	;;	3	1	1	1	0	0	0	1	0	0	0	1	0	0	0	1	3.2	3.2	3.2	30.534	278	278;291;325	0	7.4036	0	0	0	3.2	9166400	0	0	0	9166400	0	0	0	12265000	0	0	0	1	1
tr|F4HQZ1|F4HQZ1_ARATH	tr|F4HQZ1|F4HQZ1_ARATH	1	1	1		1	1	1	1	0	1	0	0	0	1	0	0	0	1	0	0	2.2	2.2	2.2	57.841	538	538	0	6.982	0	2.2	0	0	4662700	0	4662700	0	0	0	2891800	0	0	0	1	0	0	1
tr|F4HR88|F4HR88_ARATH;tr|F4HR92|F4HR92_ARATH	tr|F4HR88|F4HR88_ARATH	3;1	3;1	3;1		2	3	3	3	2	1	0	0	2	1	0	0	2	1	0	0	5.9	5.9	5.9	51.741	477	477;455	0	22.922	4	1.9	0	0	22836000	17255000	5580900	0	0	17255000	0	0	0	2	1	0	0	3
tr|F4HXD1|F4HXD1_ARATH;tr|Q9C9P3|Q9C9P3_ARATH	tr|F4HXD1|F4HXD1_ARATH;tr|Q9C9P3|Q9C9P3_ARATH	1;1	1;1	1;1	;	2	1	1	1	0	1	0	0	0	1	0	0	0	1	0	0	3.1	3.1	3.1	42.896	387	387;415	0.002806	5.9864	0	3.1	0	0	4715800	0	4715800	0	0	0	2924800	0	0	0	1	0	0	1
tr|F4HYA5|F4HYA5_ARATH;tr|Q9C6F0|Q9C6F0_ARATH	tr|F4HYA5|F4HYA5_ARATH;tr|Q9C6F0|Q9C6F0_ARATH	1;1	1;1	1;1	;	2	1	1	1	0	0	0	1	0	0	0	1	0	0	0	1	2.6	2.6	2.6	35.074	306	306;329	0.002876	6.1091	0	0	0	2.6	6398900	0	0	0	6398900	0	0	0	8561600	0	0	0	1	1
tr|F4HYA7|F4HYA7_ARATH	tr|F4HYA7|F4HYA7_ARATH	1	1	1		1	1	1	1	0	0	0	1	0	0	0	1	0	0	0	1	0.7	0.7	0.7	111.28	1005	1005	0	6.642	0	0	0	0.7	25525000	0	0	0	25525000	0	0	0	34152000	0	0	0	1	1
tr|F4HZH0|F4HZH0_ARATH;tr|F4HZG9|F4HZG9_ARATH	tr|F4HZH0|F4HZH0_ARATH;tr|F4HZG9|F4HZG9_ARATH	1;1	1;1	1;1	;	2	1	1	1	1	0	0	0	1	0	0	0	1	0	0	0	3.2	3.2	3.2	51.604	462	462;493	0	29.861	3.2	0	0	0	9806800	9806800	0	0	0	9806800	0	0	0	1	0	0	0	1
tr|F4HZK4|F4HZK4_ARATH	tr|F4HZK4|F4HZK4_ARATH	1	1	1		1	1	1	1	1	0	0	0	1	0	0	0	1	0	0	0	0.9	0.9	0.9	177.63	1608	1608	0	7.8741	0.9	0	0	0	628160	628160	0	0	0	628160	0	0	0	0	0	0	0	0
tr|Q7XJ64|Q7XJ64_ARATH;tr|F4I181|F4I181_ARATH	tr|Q7XJ64|Q7XJ64_ARATH;tr|F4I181|F4I181_ARATH	1;1	1;1	1;1	;	2	1	1	1	0	0	0	1	0	0	0	1	0	0	0	1	6.2	6.2	6.2	26.64	227	227;236	0	11.95	0	0	0	6.2	19605000	0	0	0	19605000	0	0	0	26231000	0	0	0	1	1
tr|F4I2A1|F4I2A1_ARATH;tr|F4I2A0|F4I2A0_ARATH	tr|F4I2A1|F4I2A1_ARATH;tr|F4I2A0|F4I2A0_ARATH	2;2	2;2	2;2	;	2	2	2	2	1	2	0	0	1	2	0	0	1	2	0	0	2.4	2.4	2.4	89.062	792	792;795	0	13.671	1	2.4	0	0	12051000	4097800	7953100	0	0	0	4932600	0	0	1	3	0	0	4
tr|F4I2Y2|F4I2Y2_ARATH;tr|Q94K06|Q94K06_ARATH	tr|F4I2Y2|F4I2Y2_ARATH;tr|Q94K06|Q94K06_ARATH	2;2	2;2	2;2	;	2	2	2	2	1	1	0	0	1	1	0	0	1	1	0	0	5	5	5	68.697	603	603;605	0	16.948	2.3	2.7	0	0	9080800	5714800	3366000	0	0	5714800	0	0	0	1	1	0	0	2
tr|F4I4Q1|F4I4Q1_ARATH	tr|F4I4Q1|F4I4Q1_ARATH	1	1	1		1	1	1	1	1	0	0	0	1	0	0	0	1	0	0	0	4.3	4.3	4.3	35.759	303	303	0	11.354	4.3	0	0	0	5241800	5241800	0	0	0	5241800	0	0	0	1	0	0	0	1
tr|F4I7X1|F4I7X1_ARATH;tr|Q9SGR6|Q9SGR6_ARATH	tr|F4I7X1|F4I7X1_ARATH;tr|Q9SGR6|Q9SGR6_ARATH	2;1	2;1	2;1	;	2	2	2	2	0	0	0	2	0	0	0	2	0	0	0	2	3.9	3.9	3.9	60.577	542	542;541	0	12.057	0	0	0	3.9	21787000	0	0	0	21787000	0	0	0	29151000	0	0	0	3	3
tr|F4I8M8|F4I8M8_ARATH;tr|Q9LM13|Q9LM13_ARATH	tr|F4I8M8|F4I8M8_ARATH;tr|Q9LM13|Q9LM13_ARATH	1;1	1;1	1;1	;	2	1	1	1	0	0	0	1	0	0	0	1	0	0	0	1	3	3	3	37.215	332	332;334	0	6.6081	0	0	0	3	7115100	0	0	0	7115100	0	0	0	9519900	0	0	0	0	0
tr|F4I9J7|F4I9J7_ARATH	tr|F4I9J7|F4I9J7_ARATH	5	5	5		1	5	5	5	0	0	0	5	0	0	0	5	0	0	0	5	20.3	20.3	20.3	22.438	202	202	0	34.86	0	0	0	20.3	130000000	0	0	0	130000000	0	0	0	174000000	0	0	0	7	7
tr|Q9FWX0|Q9FWX0_ARATH;tr|F4IC59|F4IC59_ARATH	tr|Q9FWX0|Q9FWX0_ARATH;tr|F4IC59|F4IC59_ARATH	11;11	11;11	11;11	;	2	11	11	11	0	0	1	10	0	0	1	10	0	0	1	10	23.5	23.5	23.5	43.994	405	405;427	0	72.323	0	0	2.5	23.5	107000000	0	0	2026500	105000000	0	0	0	141000000	0	0	1	13	14
tr|F4ICZ4|F4ICZ4_ARATH;tr|Q8VZ57|Q8VZ57_ARATH	tr|F4ICZ4|F4ICZ4_ARATH;tr|Q8VZ57|Q8VZ57_ARATH	3;3	3;3	3;3	;	2	3	3	3	0	0	0	3	0	0	0	3	0	0	0	3	17	17	17	32.14	288	288;380	0	29.858	0	0	0	17	61325000	0	0	0	61325000	0	0	0	82052000	0	0	0	3	3
tr|Q9LMB2|Q9LMB2_ARATH;tr|F4IE14|F4IE14_ARATH	tr|Q9LMB2|Q9LMB2_ARATH;tr|F4IE14|F4IE14_ARATH	2;2	2;2	2;2	;	2	2	2	2	0	0	0	2	0	0	0	2	0	0	0	2	6.8	6.8	6.8	34.341	311	311;312	0	12.248	0	0	0	6.8	9820100	0	0	0	9820100	0	0	0	13139000	0	0	0	2	2
tr|F4IFH2|F4IFH2_ARATH;sp|P93732|PIP_ARATH	tr|F4IFH2|F4IFH2_ARATH;sp|P93732|PIP_ARATH	3;2	3;2	3;2	;	2	3	3	3	1	3	0	1	1	3	0	1	1	3	0	1	10.6	10.6	10.6	37.433	329	329;380	0	21.582	3.6	10.6	0	3.6	59894000	13393000	42483000	0	4017600	0	26349000	0	0	1	3	0	2	6
tr|F4IFK0|F4IFK0_ARATH	tr|F4IFK0|F4IFK0_ARATH	1	1	1		1	1	1	1	1	0	0	0	1	0	0	0	1	0	0	0	3.2	3.2	3.2	47.375	431	431	0.006369	5.8126	3.2	0	0	0	6598900	6598900	0	0	0	6598900	0	0	0	1	0	0	0	1
tr|F4IGS5|F4IGS5_ARATH;tr|F4K2W0|F4K2W0_ARATH;tr|F4K2V9|F4K2V9_ARATH	tr|F4IGS5|F4IGS5_ARATH;tr|F4K2W0|F4K2W0_ARATH;tr|F4K2V9|F4K2V9_ARATH	2;1;1	2;1;1	2;1;1	;;	3	2	2	2	2	0	0	0	2	0	0	0	2	0	0	0	11.7	11.7	11.7	27.836	240	240;550;575	0	12.85	11.7	0	0	0	3535400	3535400	0	0	0	3535400	0	0	0	3	0	0	0	3
tr|F4IGU7|F4IGU7_ARATH;tr|O22957|O22957_ARATH	tr|F4IGU7|F4IGU7_ARATH;tr|O22957|O22957_ARATH	1;1	1;1	1;1	;	2	1	1	1	1	0	0	0	1	0	0	0	1	0	0	0	2.9	2.9	2.9	50.049	442	442;553	0	7.5265	2.9	0	0	0	7011400	7011400	0	0	0	7011400	0	0	0	1	0	0	0	1
tr|F4IH74|F4IH74_ARATH;tr|F4IH73|F4IH73_ARATH;tr|O82790|O82790_ARATH	tr|F4IH74|F4IH74_ARATH;tr|F4IH73|F4IH73_ARATH;tr|O82790|O82790_ARATH	3;3;3	3;3;3	3;3;3	;;	3	3	3	3	0	0	1	3	0	0	1	3	0	0	1	3	17.1	17.1	17.1	23.411	210	210;263;268	0	23.528	0	0	5.2	17.1	33490000	0	0	167010	33323000	0	0	0	44585000	0	0	1	4	5
tr|F4IL31|F4IL31_ARATH	tr|F4IL31|F4IL31_ARATH	1	1	1		1	1	1	1	1	0	0	0	1	0	0	0	1	0	0	0	2.1	2.1	2.1	73.783	659	659	1	-2	2.1	0	0	0	4764800	4764800	0	0	0	4764800	0	0	0	0	0	0	0	0	+
tr|F4IPW4|F4IPW4_ARATH;tr|F4IPW5|F4IPW5_ARATH;tr|B3LF44|B3LF44_ARATH	tr|F4IPW4|F4IPW4_ARATH;tr|F4IPW5|F4IPW5_ARATH;tr|B3LF44|B3LF44_ARATH	3;3;2	3;3;2	3;3;2	;;	3	3	3	3	2	1	0	0	2	1	0	0	2	1	0	0	5.2	5.2	5.2	72.504	667	667;671;527	0	17.218	3.6	1.6	0	0	28178000	4469900	23708000	0	0	4469900	0	0	0	2	1	0	0	3
tr|F4IR82|F4IR82_ARATH;tr|Q84K41|Q84K41_ARATH	tr|F4IR82|F4IR82_ARATH;tr|Q84K41|Q84K41_ARATH	1;1	1;1	1;1	;	2	1	1	1	1	0	0	0	1	0	0	0	1	0	0	0	2.8	2.8	2.8	32.034	288	288;300	0.007124	5.7003	2.8	0	0	0	1500900	1500900	0	0	0	1500900	0	0	0	1	0	0	0	1
tr|Q9SL90|Q9SL90_ARATH;tr|F4ISN0|F4ISN0_ARATH	tr|Q9SL90|Q9SL90_ARATH;tr|F4ISN0|F4ISN0_ARATH	1;1	1;1	1;1	;	2	1	1	1	0	1	0	0	0	1	0	0	0	1	0	0	0.4	0.4	0.4	274.77	2464	2464;2487	0.008749	5.6474	0	0.4	0	0	504000000	0	504000000	0	0	0	313000000	0	0	0	1	0	0	1
tr|F4IT21|F4IT21_ARATH	tr|F4IT21|F4IT21_ARATH	2	2	2		1	2	2	2	1	2	0	0	1	2	0	0	1	2	0	0	6.2	6.2	6.2	32.167	289	289	0	12.419	3.5	6.2	0	0	16267000	2947600	13319000	0	0	0	8260600	0	0	1	2	0	0	3
tr|F4IV43|F4IV43_ARATH;tr|Q84WV5|Q84WV5_ARATH	tr|F4IV43|F4IV43_ARATH;tr|Q84WV5|Q84WV5_ARATH	1;1	1;1	1;1	;	2	1	1	1	1	0	0	0	1	0	0	0	1	0	0	0	2.2	2.2	2.2	54.626	502	502;503	0.007092	5.6886	2.2	0	0	0	459840	459840	0	0	0	459840	0	0	0	0	0	0	0	0
tr|O48815|O48815_ARATH;tr|F4IVY6|F4IVY6_ARATH	tr|O48815|O48815_ARATH;tr|F4IVY6|F4IVY6_ARATH	1;1	1;1	1;1	;	2	1	1	1	1	0	0	0	1	0	0	0	1	0	0	0	3.5	3.5	3.5	47.35	428	428;431	0	8.2947	3.5	0	0	0	1773800	1773800	0	0	0	1773800	0	0	0	2	0	0	0	2
tr|F4IW52|F4IW52_ARATH;tr|F4IW51|F4IW51_ARATH	tr|F4IW52|F4IW52_ARATH;tr|F4IW51|F4IW51_ARATH	1;1	1;1	1;1	;	2	1	1	1	0	0	1	1	0	0	1	1	0	0	1	1	3.8	3.8	3.8	32.099	286	286;289	0	9.8039	0	0	3.8	3.8	5031600	0	0	521850	4509800	0	0	0	6034000	0	0	1	1	2
tr|F4IZ56|F4IZ56_ARATH;tr|Q9M236|Q9M236_ARATH	tr|F4IZ56|F4IZ56_ARATH;tr|Q9M236|Q9M236_ARATH	3;3	3;3	3;3	;	2	3	3	3	0	0	0	3	0	0	0	3	0	0	0	3	9.3	9.3	9.3	33.35	301	301;373	0	19.234	0	0	0	9.3	19018000	0	0	0	19018000	0	0	0	25445000	0	0	0	3	3
tr|F4J153|F4J153_ARATH	tr|F4J153|F4J153_ARATH	1	1	1		1	1	1	1	0	1	0	0	0	1	0	0	0	1	0	0	1.2	1.2	1.2	68.634	607	607	0.007181	5.7267	0	1.2	0	0	0	0	0	0	0	0	0	0	0	0	1	0	0	1
tr|F4J1U2|F4J1U2_ARATH;tr|F4J2Z0|F4J2Z0_ARATH	tr|F4J1U2|F4J1U2_ARATH;tr|F4J2Z0|F4J2Z0_ARATH	1;1	1;1	1;1	;	2	1	1	1	0	0	1	0	0	0	1	0	0	0	1	0	3.5	3.5	3.5	44.676	396	396;411	0	7.1406	0	0	3.5	0	1203100	0	0	1203100	0	0	0	11820000	0	0	0	2	0	2
tr|F4J2C8|F4J2C8_ARATH	tr|F4J2C8|F4J2C8_ARATH	1	1	1		1	1	1	1	0	1	0	0	0	1	0	0	0	1	0	0	1.2	1.2	1.2	75.037	656	656	1	-2	0	1.2	0	0	62880000	0	62880000	0	0	0	38999000	0	0	0	1	0	0	1	+
tr|F4J3Q1|F4J3Q1_ARATH	tr|F4J3Q1|F4J3Q1_ARATH	3	3	3		1	3	3	3	3	0	0	0	3	0	0	0	3	0	0	0	3.9	3.9	3.9	79.898	718	718	0	17.871	3.9	0	0	0	5802300	5802300	0	0	0	5802300	0	0	0	4	0	0	0	4
tr|Q84TD7|Q84TD7_ARATH;tr|F4J6X3|F4J6X3_ARATH	tr|Q84TD7|Q84TD7_ARATH;tr|F4J6X3|F4J6X3_ARATH	9;9	9;9	9;9	;	2	9	9	9	0	0	4	7	0	0	4	7	0	0	4	7	30	30	30	35.692	320	320;323	0	59.602	0	0	11.6	23.8	101000000	0	0	3718500	97446000	0	0	60591000	106000000	0	0	4	7	11
tr|F4JAE0|F4JAE0_ARATH	tr|F4JAE0|F4JAE0_ARATH	1	1	1		1	1	1	1	1	0	0	0	1	0	0	0	1	0	0	0	3.6	3.6	3.6	59.878	558	558	0.000973	6.2217	3.6	0	0	0	2644000	2644000	0	0	0	2644000	0	0	0	1	0	0	0	1
tr|F4JB05|F4JB05_ARATH;tr|F4JB06|F4JB06_ARATH	tr|F4JB05|F4JB05_ARATH;tr|F4JB06|F4JB06_ARATH	12;11	1;1	1;1	;	2	12	1	1	3	10	1	2	1	0	0	0	1	0	0	0	14.9	1.7	1.7	90.994	820	820;767	0	7.0364	4.4	13.2	1.2	2.2	11199000	11199000	0	0	0	11199000	0	0	0	1	0	0	0	1
tr|F4JBU0|F4JBU0_ARATH	tr|F4JBU0|F4JBU0_ARATH	2	2	2		1	2	2	2	0	0	1	2	0	0	1	2	0	0	1	2	6.5	6.5	6.5	32.336	291	291	0	13.947	0	0	4.1	6.5	10930000	0	0	1494900	9435400	0	0	0	12624000	0	0	1	2	3
tr|F4JCI4|F4JCI4_ARATH	tr|F4JCI4|F4JCI4_ARATH	3	3	3		1	3	3	3	0	0	0	3	0	0	0	3	0	0	0	3	4.6	4.6	4.6	72.342	647	647	0	21.619	0	0	0	4.6	10776000	0	0	0	10776000	0	0	0	14418000	0	0	0	4	4
tr|F4JDC5|F4JDC5_ARATH;tr|F4JDC2|F4JDC2_ARATH;tr|F4JDC3|F4JDC3_ARATH;tr|Q9LJE5|Q9LJE5_ARATH	tr|F4JDC5|F4JDC5_ARATH;tr|F4JDC2|F4JDC2_ARATH;tr|F4JDC3|F4JDC3_ARATH;tr|Q9LJE5|Q9LJE5_ARATH	1;1;1;1	1;1;1;1	1;1;1;1	;;;	4	1	1	1	1	0	0	0	1	0	0	0	1	0	0	0	3.3	3.3	3.3	54.861	508	508;664;666;667	0	9.43	3.3	0	0	0	1415200	1415200	0	0	0	1415200	0	0	0	3	0	0	0	3
tr|F4JHJ0|F4JHJ0_ARATH;tr|Q8L7U4|Q8L7U4_ARATH	tr|F4JHJ0|F4JHJ0_ARATH;tr|Q8L7U4|Q8L7U4_ARATH	14;14	14;14	14;14	;	2	14	14	14	2	13	0	2	2	13	0	2	2	13	0	2	47.9	47.9	47.9	25.341	240	240;241	0	148.34	11.2	42.5	0	10.4	1480000000	259000000	1210000000	0	13296000	0	749000000	0	17790000	3	24	0	4	31
tr|F4JHW1|F4JHW1_ARATH	tr|F4JHW1|F4JHW1_ARATH	1	1	1		1	1	1	1	0	1	0	0	0	1	0	0	0	1	0	0	3.5	3.5	3.5	34.316	313	313	0.00282	6.0116	0	3.5	0	0	10665000	0	10665000	0	0	0	6614700	0	0	0	1	0	0	1
tr|F4JK17|F4JK17_ARATH	tr|F4JK17|F4JK17_ARATH	5	2	2		1	5	2	2	2	4	0	0	1	1	0	0	1	1	0	0	10.2	5.3	5.3	53.124	492	492	0	64.122	5.7	6.9	0	0	30716000	24478000	6238500	0	0	24478000	0	0	0	1	1	0	0	2
tr|F4JLS3|F4JLS3_ARATH;tr|F4JLS2|F4JLS2_ARATH	tr|F4JLS3|F4JLS3_ARATH;tr|F4JLS2|F4JLS2_ARATH	2;2	2;2	2;2	;	2	2	2	2	0	0	1	1	0	0	1	1	0	0	1	1	11.2	11.2	11.2	28.89	258	258;364	0	15.132	0	0	6.2	5	5191700	0	0	2483000	2708700	0	0	24395000	0	0	0	1	1	2
tr|F4JN04|F4JN04_ARATH	tr|F4JN04|F4JN04_ARATH	1	1	1		1	1	1	1	1	0	0	0	1	0	0	0	1	0	0	0	3.2	3.2	3.2	47.731	433	433	0	6.7562	3.2	0	0	0	13522000	13522000	0	0	0	13522000	0	0	0	1	0	0	0	1
tr|F4JQZ6|F4JQZ6_ARATH;tr|F4JQZ7|F4JQZ7_ARATH	tr|F4JQZ6|F4JQZ6_ARATH;tr|F4JQZ7|F4JQZ7_ARATH	1;1	1;1	1;1	;	2	1	1	1	1	0	0	0	1	0	0	0	1	0	0	0	0.7	0.7	0.7	128.99	1150	1150;1155	1	-2	0.7	0	0	0	37204000	37204000	0	0	0	37204000	0	0	0	1	0	0	0	1	+
tr|F4JRF6|F4JRF6_ARATH	tr|F4JRF6|F4JRF6_ARATH	1	1	1		1	1	1	1	0	0	1	0	0	0	1	0	0	0	1	0	5	5	5	30.137	258	258	1	-2	0	0	5	0	217590	0	0	217590	0	0	0	2137700	0	0	0	0	0	0	+
tr|F4JU04|F4JU04_ARATH;tr|Q8H121|Q8H121_ARATH;tr|F4JU03|F4JU03_ARATH	tr|F4JU04|F4JU04_ARATH;tr|Q8H121|Q8H121_ARATH;tr|F4JU03|F4JU03_ARATH	6;6;6	6;6;6	6;6;6	;;	3	6	6	6	5	2	1	0	5	2	1	0	5	2	1	0	26.2	26.2	26.2	35.569	313	313;356;382	0	90.237	22.4	8.3	3.8	0	178000000	148000000	29727000	640600	0	148000000	0	0	0	5	2	1	0	8
tr|Q8VXX0|Q8VXX0_ARATH;tr|F4JUM1|F4JUM1_ARATH;tr|F4JUM3|F4JUM3_ARATH;tr|Q9SIJ7|Q9SIJ7_ARATH	tr|Q8VXX0|Q8VXX0_ARATH;tr|F4JUM1|F4JUM1_ARATH;tr|F4JUM3|F4JUM3_ARATH	3;3;2;1	2;2;1;1	2;2;1;1	;;	4	3	2	2	2	1	0	0	1	1	0	0	1	1	0	0	4.8	3.4	3.4	85.277	772	772;773;620;761	0	14.741	3.8	1	0	0	10645000	7166700	3478300	0	0	7166700	0	0	0	1	1	0	0	2
tr|F4JWT7|F4JWT7_ARATH	tr|F4JWT7|F4JWT7_ARATH	1	1	1		1	1	1	1	1	0	1	0	1	0	1	0	1	0	1	0	1.8	1.8	1.8	43.718	383	383	0	6.8007	1.8	0	1.8	0	5453500	1595600	0	3857900	0	0	0	37902000	0	1	0	1	0	2
tr|F4JXW2|F4JXW2_ARATH;tr|Q9LYE1|Q9LYE1_ARATH	tr|F4JXW2|F4JXW2_ARATH;tr|Q9LYE1|Q9LYE1_ARATH	4;4	4;4	4;4	;	2	4	4	4	0	0	1	3	0	0	1	3	0	0	1	3	24.8	24.8	24.8	24.971	214	214;215	0	23.217	0	0	4.7	20.1	32610000	0	0	17729000	14881000	0	0	0	19910000	0	0	1	3	4
tr|F4JZM6|F4JZM6_ARATH;tr|Q94BR2|Q94BR2_ARATH	tr|F4JZM6|F4JZM6_ARATH;tr|Q94BR2|Q94BR2_ARATH	2;2	2;2	2;2	;	2	2	2	2	1	1	0	1	1	1	0	1	1	1	0	1	10.4	10.4	10.4	23.868	222	222;234	0	20.384	6.3	4.1	0	4.1	25540000	11607000	12092000	0	1841800	11607000	0	0	0	1	2	0	1	4
tr|F4K000|F4K000_ARATH	tr|F4K000|F4K000_ARATH	11	11	9		1	11	11	9	4	10	0	0	4	10	0	0	3	8	0	0	27.6	27.6	23.3	42.299	373	373	0	76.622	12.1	24.4	0	0	368000000	63457000	304000000	0	0	80973000	171000000	0	0	5	12	0	0	17
tr|F4K1Y4|F4K1Y4_ARATH;tr|Q9FME2|Q9FME2_ARATH	tr|F4K1Y4|F4K1Y4_ARATH;tr|Q9FME2|Q9FME2_ARATH	1;1	1;1	1;1	;	2	1	1	1	1	0	0	0	1	0	0	0	1	0	0	0	3.1	3.1	3.1	49.415	459	459;460	0	6.7542	3.1	0	0	0	2034600	2034600	0	0	0	2034600	0	0	0	1	0	0	0	1
tr|Q9LYS0|Q9LYS0_ARATH;tr|F4K2J2|F4K2J2_ARATH;tr|F4K2J6|F4K2J6_ARATH	tr|Q9LYS0|Q9LYS0_ARATH;tr|F4K2J2|F4K2J2_ARATH	5;5;2	2;2;1	2;2;1	;	3	5	2	2	2	5	0	2	1	2	0	0	1	2	0	0	8.4	3.2	3.2	66.947	594	594;672;624	0	12.493	3.4	8.4	0	3.7	9360000	5133500	4226500	0	0	0	2621300	0	0	1	3	0	0	4
tr|F4K2Y3|F4K2Y3_ARATH	tr|F4K2Y3|F4K2Y3_ARATH	6	6	6		1	6	6	6	3	4	0	0	3	4	0	0	3	4	0	0	10.3	10.3	10.3	81.305	730	730	0	41.69	6.2	5.9	0	0	114000000	85059000	28502000	0	0	0	17677000	0	0	4	5	0	0	9
tr|F4K327|F4K327_ARATH;tr|F4K328|F4K328_ARATH	tr|F4K327|F4K327_ARATH;tr|F4K328|F4K328_ARATH	1;1	1;1	1;1	;	2	1	1	1	0	0	0	1	0	0	0	1	0	0	0	1	2.9	2.9	2.9	39.301	348	348;364	0	6.71	0	0	0	2.9	5108500	0	0	0	5108500	0	0	0	6835100	0	0	0	1	1
tr|F4K330|F4K330_ARATH;tr|F4K331|F4K331_ARATH	tr|F4K330|F4K330_ARATH;tr|F4K331|F4K331_ARATH	2;1	2;1	2;1	;	2	2	2	2	0	0	1	1	0	0	1	1	0	0	1	1	9.9	9.9	9.9	25.767	233	233;206	0	12.617	0	0	5.6	4.3	18432000	0	0	551930	17880000	0	0	0	23923000	0	0	1	1	2
tr|F4K410|F4K410_ARATH;tr|F4K409|F4K409_ARATH	tr|F4K410|F4K410_ARATH;tr|F4K409|F4K409_ARATH	14;14	14;14	14;14	;	2	14	14	14	7	8	0	0	7	8	0	0	7	8	0	0	26.7	26.7	26.7	74.314	675	675;676	0	139.88	15.6	14.4	0	0	355000000	123000000	232000000	0	0	123000000	0	0	0	8	8	0	0	16
tr|Q84JZ4|Q84JZ4_ARATH;tr|F4K6Y8|F4K6Y8_ARATH;tr|F4K6Y9|F4K6Y9_ARATH	tr|Q84JZ4|Q84JZ4_ARATH;tr|F4K6Y8|F4K6Y8_ARATH;tr|F4K6Y9|F4K6Y9_ARATH	5;5;3	5;5;3	5;5;3	;;	3	5	5	5	2	5	0	0	2	5	0	0	2	5	0	0	12.5	12.5	12.5	40.413	376	376;378;378	0	43.424	5.1	12.5	0	0	161000000	52769000	108000000	0	0	73494000	46215000	0	0	2	8	0	0	10
tr|F4K732|F4K732_ARATH	tr|F4K732|F4K732_ARATH	1	1	1		1	1	1	1	1	0	1	0	1	0	1	0	1	0	1	0	3.9	3.9	3.9	26.129	233	233	1	-2	3.9	0	3.9	0	107000000	91106000	0	16300000	0	0	0	160000000	0	1	0	1	0	2	+
tr|F4K7E0|F4K7E0_ARATH;tr|Q9FND0|Q9FND0_ARATH	tr|F4K7E0|F4K7E0_ARATH;tr|Q9FND0|Q9FND0_ARATH	2;2	2;2	2;2	;	2	2	2	2	2	0	1	0	2	0	1	0	2	0	1	0	7.4	7.4	7.4	43.484	391	391;450	0	13.285	7.4	0	4.1	0	8733000	8004300	0	728670	0	8004300	0	0	0	3	0	1	0	4
tr|F4KA19|F4KA19_ARATH	tr|F4KA19|F4KA19_ARATH	1	1	1		1	1	1	1	0	0	1	0	0	0	1	0	0	0	1	0	4.6	4.6	4.6	36.161	324	324	0	16.785	0	0	4.6	0	6071200	0	0	6071200	0	0	0	59647000	0	0	0	1	0	1
tr|F4KBV0|F4KBV0_ARATH;tr|Q9LU63|Q9LU63_ARATH	tr|F4KBV0|F4KBV0_ARATH;tr|Q9LU63|Q9LU63_ARATH	1;1	1;1	1;1	;	2	1	1	1	0	0	0	1	0	0	0	1	0	0	0	1	7.8	7.8	7.8	20.908	193	193;220	0	9.1973	0	0	0	7.8	24200000	0	0	0	24200000	0	0	0	32379000	0	0	0	1	1
tr|Q9FME9|Q9FME9_ARATH;tr|F4KDN4|F4KDN4_ARATH	tr|Q9FME9|Q9FME9_ARATH;tr|F4KDN4|F4KDN4_ARATH	1;1	1;1	1;1	;	2	1	1	1	0	0	0	1	0	0	0	1	0	0	0	1	6.2	6.2	6.2	14.404	144	144;162	0	6.7089	0	0	0	6.2	13389000	0	0	0	13389000	0	0	0	17915000	0	0	0	1	1
tr|Q9LTK0|Q9LTK0_ARATH;tr|F4KEU1|F4KEU1_ARATH	tr|Q9LTK0|Q9LTK0_ARATH;tr|F4KEU1|F4KEU1_ARATH	2;2	2;2	2;2	;	2	2	2	2	2	0	0	0	2	0	0	0	2	0	0	0	15.2	15.2	15.2	21.097	191	191;211	0	27.726	15.2	0	0	0	8011700	8011700	0	0	0	8011700	0	0	0	2	0	0	0	2
tr|F4KEX3|F4KEX3_ARATH;tr|Q9LVL7|Q9LVL7_ARATH;tr|Q8H1E2|Q8H1E2_ARATH	tr|F4KEX3|F4KEX3_ARATH;tr|Q9LVL7|Q9LVL7_ARATH;tr|Q8H1E2|Q8H1E2_ARATH	10;10;10	10;10;10	10;10;10	;;	3	10	10	10	3	8	0	0	3	8	0	0	3	8	0	0	31.7	31.7	31.7	36.39	334	334;442;443	0	106.78	11.7	24.9	0	0	538000000	147000000	392000000	0	0	0	243000000	0	0	3	9	0	0	12
tr|F4KGV2|F4KGV2_ARATH	tr|F4KGV2|F4KGV2_ARATH	11	1	0		1	11	1	0	6	9	0	0	1	0	0	0	0	0	0	0	50.4	6.1	0	27.718	246	246	0	7.2259	26	38.6	0	0	4859500	4859500	0	0	0	4859500	0	0	0	1	0	0	0	1
tr|Q8W4R0|Q8W4R0_ARATH;tr|F4KH14|F4KH14_ARATH	tr|Q8W4R0|Q8W4R0_ARATH;tr|F4KH14|F4KH14_ARATH	3;3	3;3	3;3	;	2	3	3	3	1	0	0	2	1	0	0	2	1	0	0	2	5.5	5.5	5.5	62.875	581	581;614	0	18.571	2.2	0	0	3.3	16672000	1462800	0	0	15209000	0	0	0	20349000	0	0	0	2	2
tr|O04265|O04265_ARATH	tr|O04265|O04265_ARATH	1	1	1		1	1	1	1	0	0	1	0	0	0	1	0	0	0	1	0	4.9	4.9	4.9	38.636	347	347	0	7.1047	0	0	4.9	0	1683300	0	0	1683300	0	0	0	16538000	0	0	0	1	0	1
tr|O22247|O22247_ARATH;tr|Q8RUH0|Q8RUH0_ARATH	tr|O22247|O22247_ARATH;tr|Q8RUH0|Q8RUH0_ARATH	1;1	1;1	1;1	;	2	1	1	1	1	0	0	0	1	0	0	0	1	0	0	0	9.3	9.3	9.3	12.507	108	108;109	0	6.3696	9.3	0	0	0	1463100	1463100	0	0	0	1463100	0	0	0	2	0	0	0	2
tr|O22791|O22791_ARATH	tr|O22791|O22791_ARATH	1	1	1		1	1	1	1	0	0	0	1	0	0	0	1	0	0	0	1	2.2	2.2	2.2	41.328	404	404	0	7.1775	0	0	0	2.2	8201000	0	0	0	8201000	0	0	0	10973000	0	0	0	1	1
tr|O22940|O22940_ARATH	tr|O22940|O22940_ARATH	4	4	4		1	4	4	4	1	1	1	4	1	1	1	4	1	1	1	4	13	13	13	40.37	370	370	0	29.496	3.2	3.2	3.2	13	205000000	5288200	11400000	1304500	187000000	0	0	0	250000000	1	1	1	5	8
tr|O23126|O23126_ARATH	tr|O23126|O23126_ARATH	3	3	3		1	3	3	3	3	0	0	0	3	0	0	0	3	0	0	0	10.6	10.6	10.6	39.399	357	357	0	20.064	10.6	0	0	0	12689000	12689000	0	0	0	12689000	0	0	0	4	0	0	0	4
tr|O23188|O23188_ARATH	tr|O23188|O23188_ARATH	1	1	1		1	1	1	1	0	0	1	0	0	0	1	0	0	0	1	0	2.3	2.3	2.3	46.8	427	427	1	-2	0	0	2.3	0	252760	0	0	252760	0	0	0	2483300	0	0	0	0	0	0	+
tr|O23425|O23425_ARATH	tr|O23425|O23425_ARATH	1	1	1		1	1	1	1	1	0	0	0	1	0	0	0	1	0	0	0	1.9	1.9	1.9	52.291	468	468	1	-2	1.9	0	0	0	721950	721950	0	0	0	721950	0	0	0	0	0	0	0	0	+
tr|O48588|O48588_ARATH;tr|F4KBN2|F4KBN2_ARATH	tr|O48588|O48588_ARATH	3;1	3;1	3;1		2	3	3	3	0	0	1	3	0	0	1	3	0	0	1	3	10.4	10.4	10.4	34.798	308	308;230	0	25.129	0	0	4.2	10.4	33986000	0	0	1046400	32939000	0	0	0	44072000	0	0	1	5	6
tr|O48832|O48832_ARATH;tr|F4JNX2|F4JNX2_ARATH	tr|O48832|O48832_ARATH;tr|F4JNX2|F4JNX2_ARATH	2;1	2;1	2;1	;	2	2	2	2	2	0	0	0	2	0	0	0	2	0	0	0	5.1	5.1	5.1	49	452	452;448	0	12.799	5.1	0	0	0	5670300	5670300	0	0	0	5670300	0	0	0	4	0	0	0	4
tr|O49465|O49465_ARATH	tr|O49465|O49465_ARATH	1	1	1		1	1	1	1	0	0	0	1	0	0	0	1	0	0	0	1	1.7	1.7	1.7	47.658	417	417	0	6.9598	0	0	0	1.7	10835000	0	0	0	10835000	0	0	0	14497000	0	0	0	1	1
tr|O49532|O49532_ARATH;tr|Q2V2U9|Q2V2U9_ARATH	tr|O49532|O49532_ARATH;tr|Q2V2U9|Q2V2U9_ARATH	2;1	2;1	2;1	;	2	2	2	2	0	0	2	0	0	0	2	0	0	0	2	0	7.4	7.4	7.4	36.749	326	326;346	0	15.229	0	0	7.4	0	27718000	0	0	27718000	0	0	0	272000000	0	0	0	2	0	2
tr|O64767|O64767_ARATH;tr|Q8RWT5|Q8RWT5_ARATH	tr|O64767|O64767_ARATH;tr|Q8RWT5|Q8RWT5_ARATH	3;3	3;3	3;3	;	2	3	3	3	2	1	0	0	2	1	0	0	2	1	0	0	8.1	8.1	8.1	59.471	545	545;596	0	26.63	6.6	1.5	0	0	49118000	34186000	14932000	0	0	34186000	0	0	0	3	1	0	0	4
tr|O65398|O65398_ARATH;tr|B9DFN6|B9DFN6_ARATH;tr|F4IAH9|F4IAH9_ARATH	tr|O65398|O65398_ARATH;tr|B9DFN6|B9DFN6_ARATH;tr|F4IAH9|F4IAH9_ARATH	2;1;1	2;1;1	2;1;1	;;	3	2	2	2	0	0	1	1	0	0	1	1	0	0	1	1	7.1	7.1	7.1	31.928	283	283;232;322	0	15.714	0	0	3.9	3.2	18291000	0	0	14033000	4257600	0	0	138000000	0	0	0	1	1	2
tr|O65423|O65423_ARATH;tr|A8MRW5|A8MRW5_ARATH;tr|B9DGL1|B9DGL1_ARATH	tr|O65423|O65423_ARATH;tr|A8MRW5|A8MRW5_ARATH;tr|B9DGL1|B9DGL1_ARATH	7;6;4	7;6;4	7;6;4	;;	3	7	7	7	3	3	0	5	3	3	0	5	3	3	0	5	22.5	22.5	22.5	34.465	325	325;319;292	0	51.036	11.4	7.4	0	15.4	98323000	38654000	19263000	0	40405000	44106000	0	0	48610000	5	3	0	6	14
tr|O80504|O80504_ARATH;tr|Q9M1C2|Q9M1C2_ARATH	tr|O80504|O80504_ARATH;tr|Q9M1C2|Q9M1C2_ARATH	2;1	2;1	2;1	;	2	2	2	2	1	1	0	1	1	1	0	1	1	1	0	1	21.6	21.6	21.6	15.049	139	139;138	0	22.974	15.1	6.5	0	6.5	83591000	62517000	16385000	0	4689100	62517000	0	0	0	2	1	0	1	4
tr|O80576|O80576_ARATH	tr|O80576|O80576_ARATH	17	17	17		1	17	17	17	7	16	1	4	7	16	1	4	7	16	1	4	56.9	56.9	56.9	36.036	325	325	0	149.92	26.2	53.5	3.7	15.7	2630000000	790000000	1700000000	4101400	135000000	1130000000	722000000	0	170000000	9	19	1	4	33
tr|O81047|O81047_ARATH	tr|O81047|O81047_ARATH	1	1	1		1	1	1	1	1	0	0	0	1	0	0	0	1	0	0	0	1.6	1.6	1.6	70.85	639	639	0	6.3966	1.6	0	0	0	2060400	2060400	0	0	0	2060400	0	0	0	2	0	0	0	2
tr|O81051|O81051_ARATH	tr|O81051|O81051_ARATH	1	1	1		1	1	1	1	1	0	0	0	1	0	0	0	1	0	0	0	9.9	9.9	9.9	17.047	152	152	0	7.7135	9.9	0	0	0	1443600	1443600	0	0	0	1443600	0	0	0	1	0	0	0	1
tr|O82762|O82762_ARATH	tr|O82762|O82762_ARATH	1	1	1		1	1	1	1	1	0	0	0	1	0	0	0	1	0	0	0	2.2	2.2	2.2	64.606	632	632	0	7.0568	2.2	0	0	0	1383200	1383200	0	0	0	1383200	0	0	0	1	0	0	0	1
tr|O82808|O82808_ARATH	tr|O82808|O82808_ARATH	3	3	3		1	3	3	3	0	0	1	3	0	0	1	3	0	0	1	3	14.7	14.7	14.7	22.689	204	204	0	24.348	0	0	7.4	14.7	18977000	0	0	1102200	17874000	0	0	0	23916000	0	0	1	3	4
tr|Q0WRA3|Q0WRA3_ARATH	tr|Q0WRA3|Q0WRA3_ARATH	1	1	1		1	1	1	1	0	0	1	0	0	0	1	0	0	0	1	0	6.2	6.2	6.2	19.809	177	177	0	7.8532	0	0	6.2	0	10008000	0	0	10008000	0	0	0	98322000	0	0	0	1	0	1
tr|Q1ECQ5|Q1ECQ5_ARATH	tr|Q1ECQ5|Q1ECQ5_ARATH	1	1	1		1	1	1	1	0	0	1	0	0	0	1	0	0	0	1	0	4	4	4	25.791	226	226	0	6.6172	0	0	4	0	987480	0	0	987480	0	0	0	9701700	0	0	0	1	0	1
tr|Q1G3L8|Q1G3L8_ARATH	tr|Q1G3L8|Q1G3L8_ARATH	1	1	1		1	1	1	1	1	0	0	0	1	0	0	0	1	0	0	0	4.3	4.3	4.3	33.666	282	282	1	-2	4.3	0	0	0	6337300	6337300	0	0	0	6337300	0	0	0	0	0	0	0	0	+
tr|Q1PE30|Q1PE30_ARATH;tr|Q1PF03|Q1PF03_ARATH	tr|Q1PE30|Q1PE30_ARATH;tr|Q1PF03|Q1PF03_ARATH	1;1	1;1	1;1	;	2	1	1	1	1	0	0	0	1	0	0	0	1	0	0	0	1.4	1.4	1.4	84.569	764	764;788	1	-2	1.4	0	0	0	1382200	1382200	0	0	0	1382200	0	0	0	1	0	0	0	1	+
tr|Q29PX7|Q29PX7_ARATH	tr|Q29PX7|Q29PX7_ARATH	1	1	1		1	1	1	1	0	0	0	1	0	0	0	1	0	0	0	1	3.2	3.2	3.2	34.365	310	310	0.002778	5.9213	0	0	0	3.2	2496200	0	0	0	2496200	0	0	0	3339900	0	0	0	1	1
tr|Q29Q34|Q29Q34_ARATH	tr|Q29Q34|Q29Q34_ARATH	19	19	19		1	19	19	19	0	0	5	18	0	0	5	18	0	0	5	18	61.3	61.3	61.3	35.593	326	326	0	174.29	0	0	22.7	56.7	1820000000	0	0	17760000	1800000000	0	0	174000000	2400000000	0	0	5	27	32
tr|Q4PSZ5|Q4PSZ5_ARATH	tr|Q4PSZ5|Q4PSZ5_ARATH	1	1	1		1	1	1	1	0	0	1	1	0	0	1	1	0	0	1	1	3.7	3.7	3.7	35.919	325	325	0	6.5482	0	0	3.7	3.7	10167000	0	0	1754600	8412900	0	0	0	11256000	0	0	1	0	1
tr|Q501F4|Q501F4_ARATH	tr|Q501F4|Q501F4_ARATH	1	1	1		1	1	1	1	1	0	0	0	1	0	0	0	1	0	0	0	2.1	2.1	2.1	48.415	425	425	0.000969	6.2015	2.1	0	0	0	5266000	5266000	0	0	0	5266000	0	0	0	3	0	0	0	3
tr|Q501F7|Q501F7_ARATH	tr|Q501F7|Q501F7_ARATH	1	1	1		1	1	1	1	1	0	0	0	1	0	0	0	1	0	0	0	5.7	5.7	5.7	36.306	336	336	0	51.333	5.7	0	0	0	10014000	10014000	0	0	0	10014000	0	0	0	1	0	0	0	1
tr|Q5BPV6|Q5BPV6_ARATH;tr|Q9CAA6|Q9CAA6_ARATH	tr|Q5BPV6|Q5BPV6_ARATH;tr|Q9CAA6|Q9CAA6_ARATH	1;1	1;1	1;1	;	2	1	1	1	1	0	0	0	1	0	0	0	1	0	0	0	5.8	5.8	5.8	29.324	257	257;376	1	-2	5.8	0	0	0	591770	591770	0	0	0	591770	0	0	0	0	0	0	0	0	+
tr|Q5E911|Q5E911_ARATH	tr|Q5E911|Q5E911_ARATH	2	2	2		1	2	2	2	2	0	0	0	2	0	0	0	2	0	0	0	3.6	3.6	3.6	68.27	618	618	0	12.706	3.6	0	0	0	4843900	4843900	0	0	0	4843900	0	0	0	3	0	0	0	3
tr|Q5EAH9|Q5EAH9_ARATH	tr|Q5EAH9|Q5EAH9_ARATH	2	2	2		1	2	2	2	2	0	0	0	2	0	0	0	2	0	0	0	2.9	2.9	2.9	65.572	578	578	0	13.276	2.9	0	0	0	7257000	7257000	0	0	0	7257000	0	0	0	2	0	0	0	2
tr|Q5XEV4|Q5XEV4_ARATH	tr|Q5XEV4|Q5XEV4_ARATH	1	1	1		1	1	1	1	0	0	1	0	0	0	1	0	0	0	1	0	2.6	2.6	2.6	37.455	345	345	0.002836	6.0467	0	0	2.6	0	1266100	0	0	1266100	0	0	0	12439000	0	0	0	1	0	1
tr|Q5XVA1|Q5XVA1_ARATH	tr|Q5XVA1|Q5XVA1_ARATH	1	1	1		1	1	1	1	0	1	0	0	0	1	0	0	0	1	0	0	1	1	1	79.62	700	700	1	-2	0	1	0	0	2945500	0	2945500	0	0	0	1826800	0	0	0	0	0	0	0	+
tr|Q66GR2|Q66GR2_ARATH	tr|Q66GR2|Q66GR2_ARATH	1	1	1		1	1	1	1	1	0	0	0	1	0	0	0	1	0	0	0	2.7	2.7	2.7	40.735	368	368	0.002817	6.0071	2.7	0	0	0	2494100	2494100	0	0	0	2494100	0	0	0	1	0	0	0	1
tr|Q9ZQ75|Q9ZQ75_ARATH;tr|Q67Y99|Q67Y99_ARATH	tr|Q9ZQ75|Q9ZQ75_ARATH;tr|Q67Y99|Q67Y99_ARATH	4;4	4;4	4;4	;	2	4	4	4	1	0	1	4	1	0	1	4	1	0	1	4	21.8	21.8	21.8	25.063	220	220;330	0	35.863	5	0	5	21.8	43437000	1714200	0	1194000	40529000	0	0	0	54227000	2	0	1	6	9
tr|Q6NMA9|Q6NMA9_ARATH	tr|Q6NMA9|Q6NMA9_ARATH	6	6	6		1	6	6	6	0	0	0	6	0	0	0	6	0	0	0	6	19.1	19.1	19.1	40.741	372	372	0	40.476	0	0	0	19.1	109000000	0	0	0	109000000	0	0	0	146000000	0	0	0	7	7
tr|Q7XBQ8|Q7XBQ8_ARATH	tr|Q7XBQ8|Q7XBQ8_ARATH	2	2	2		1	2	2	2	2	0	0	0	2	0	0	0	2	0	0	0	7.2	7.2	7.2	38.497	348	348	0	18.279	7.2	0	0	0	21797000	21797000	0	0	0	21797000	0	0	0	2	0	0	0	2
tr|Q84K35|Q84K35_ARATH	tr|Q84K35|Q84K35_ARATH	5	5	5		1	5	5	5	3	3	0	0	3	3	0	0	3	3	0	0	18.8	18.8	18.8	34.799	330	330	0	41.321	9.1	13.6	0	0	58876000	30688000	28189000	0	0	0	17483000	0	0	3	4	0	0	7
tr|Q84K82|Q84K82_ARATH	tr|Q84K82|Q84K82_ARATH	4	4	4		1	4	4	4	0	0	2	4	0	0	2	4	0	0	2	4	13.5	13.5	13.5	39.677	348	348	0	24.337	0	0	6.9	13.5	101000000	0	0	1757900	99436000	0	0	0	133000000	0	0	2	4	6
tr|Q84MA1|Q84MA1_ARATH	tr|Q84MA1|Q84MA1_ARATH	2	2	2		1	2	2	2	2	1	0	0	2	1	0	0	2	1	0	0	3.8	3.8	3.8	65.512	599	599	0	11.942	3.8	2	0	0	5174200	3877300	1296900	0	0	3877300	0	0	0	3	1	0	0	4
tr|Q84Q59|Q84Q59_ARATH;tr|Q9LVX7|Q9LVX7_ARATH	tr|Q84Q59|Q84Q59_ARATH;tr|Q9LVX7|Q9LVX7_ARATH	1;1	1;1	1;1	;	2	1	1	1	1	0	0	0	1	0	0	0	1	0	0	0	2.3	2.3	2.3	42.607	389	389;390	0.002874	6.1037	2.3	0	0	0	2304100	2304100	0	0	0	2304100	0	0	0	1	0	0	0	1
tr|Q84VW0|Q84VW0_ARATH	tr|Q84VW0|Q84VW0_ARATH	3	3	3		1	3	3	3	0	0	2	2	0	0	2	2	0	0	2	2	24.4	24.4	24.4	13.792	123	123	0	27.138	0	0	23.6	24.4	40874000	0	0	8925700	31949000	0	0	87692000	0	0	0	3	6	9
tr|Q84WJ9|Q84WJ9_ARATH	tr|Q84WJ9|Q84WJ9_ARATH	5	5	5		1	5	5	5	2	1	1	3	2	1	1	3	2	1	1	3	16.8	16.8	16.8	36.985	328	328	0	41.221	7.6	2.7	2.7	9.1	53071000	4383700	7122300	957550	40607000	0	0	0	54332000	1	1	1	3	6
tr|Q8GWC7|Q8GWC7_ARATH	tr|Q8GWC7|Q8GWC7_ARATH	1	1	1		1	1	1	1	0	0	1	0	0	0	1	0	0	0	1	0	14.7	14.7	14.7	10.752	102	102	0.008772	5.6622	0	0	14.7	0	353810	0	0	353810	0	0	0	3476000	0	0	0	1	0	1
tr|Q8GWD0|Q8GWD0_ARATH	tr|Q8GWD0|Q8GWD0_ARATH	1	1	1		1	1	1	1	0	0	1	0	0	0	1	0	0	0	1	0	3.1	3.1	3.1	46.504	418	418	0	6.6981	0	0	3.1	0	542380	0	0	542380	0	0	0	5328700	0	0	0	1	0	1
tr|Q8GZ22|Q8GZ22_ARATH	tr|Q8GZ22|Q8GZ22_ARATH	3	3	3		1	3	3	3	1	0	1	2	1	0	1	2	1	0	1	2	15	15	15	25.921	240	240	0	23.984	3.8	0	3.8	11.2	66740000	10417000	0	36228000	20095000	0	0	0	26887000	1	0	2	3	6
tr|Q8GZ29|Q8GZ29_ARATH	tr|Q8GZ29|Q8GZ29_ARATH	8	8	5		1	8	8	5	2	7	0	3	2	7	0	3	1	4	0	1	14.8	14.8	9.6	66.978	595	595	0	60.275	4.2	12.1	0	5	216000000	54835000	135000000	0	26502000	0	65713000	0	53383000	2	8	0	3	13
tr|Q8H0S3|Q8H0S3_ARATH	tr|Q8H0S3|Q8H0S3_ARATH	3	3	2		1	3	3	2	3	0	0	0	3	0	0	0	2	0	0	0	4	4	2.6	86.356	783	783	0	29.785	4	0	0	0	11706000	11706000	0	0	0	11706000	0	0	0	3	0	0	0	3
tr|Q8H126|Q8H126_ARATH	tr|Q8H126|Q8H126_ARATH	12	12	12		1	12	12	12	5	11	0	0	5	11	0	0	5	11	0	0	22.4	22.4	22.4	71.097	633	633	0	125.59	10.6	20.1	0	0	313000000	151000000	162000000	0	0	199000000	52417000	0	0	5	12	0	0	17
tr|Q8H1F7|Q8H1F7_ARATH	tr|Q8H1F7|Q8H1F7_ARATH	2	2	2		1	2	2	2	0	0	1	1	0	0	1	1	0	0	1	1	6	6	6	35.675	332	332	0	12.635	0	0	2.7	3.3	6464700	0	0	4459900	2004700	0	0	43817000	0	0	0	1	1	2
tr|Q8H1S5|Q8H1S5_ARATH	tr|Q8H1S5|Q8H1S5_ARATH	4	4	4		1	4	4	4	0	0	1	3	0	0	1	3	0	0	1	3	9.1	9.1	9.1	52.382	475	475	0	29.19	0	0	2.3	6.7	22972000	0	0	2864100	20108000	0	0	0	26904000	0	0	1	3	4
tr|Q8L466|Q8L466_ARATH	tr|Q8L466|Q8L466_ARATH	4	4	4		1	4	4	4	0	0	1	3	0	0	1	3	0	0	1	3	22.9	22.9	22.9	20.491	188	188	0	39.297	0	0	9.6	22.9	130000000	0	0	73560000	56554000	0	0	723000000	0	0	0	1	3	4
tr|Q8L5Y4|Q8L5Y4_ARATH	tr|Q8L5Y4|Q8L5Y4_ARATH	1	1	1		1	1	1	1	0	1	0	0	0	1	0	0	0	1	0	0	0.5	0.5	0.5	173.02	1509	1509	0.007067	5.677	0	0.5	0	0	2384100	0	2384100	0	0	0	1478600	0	0	0	2	0	0	2
tr|Q8L7E1|Q8L7E1_ARATH	tr|Q8L7E1|Q8L7E1_ARATH	1	1	1		1	1	1	1	0	0	1	0	0	0	1	0	0	0	1	0	3.3	3.3	3.3	40.805	360	360	0	10.683	0	0	3.3	0	20658000	0	0	20658000	0	0	0	203000000	0	0	0	1	0	1
tr|Q8L7K1|Q8L7K1_ARATH	tr|Q8L7K1|Q8L7K1_ARATH	1	1	1		1	1	1	1	0	1	0	0	0	1	0	0	0	1	0	0	7	7	7	25.17	227	227	0	12.409	0	7	0	0	3291300	0	3291300	0	0	0	2041300	0	0	0	1	0	0	1
tr|Q8L835|Q8L835_ARATH;tr|Q9LMS7|Q9LMS7_ARATH	tr|Q8L835|Q8L835_ARATH;tr|Q9LMS7|Q9LMS7_ARATH	1;1	1;1	1;1	;	2	1	1	1	1	0	0	0	1	0	0	0	1	0	0	0	1.7	1.7	1.7	59.242	532	532;543	0	7.1375	1.7	0	0	0	1859300	1859300	0	0	0	1859300	0	0	0	1	0	0	0	1
tr|Q8L9E3|Q8L9E3_ARATH	tr|Q8L9E3|Q8L9E3_ARATH	2	2	2		1	2	2	2	1	2	0	0	1	2	0	0	1	2	0	0	23	23	23	10.115	87	87	0	12.133	12.6	23	0	0	12473000	1486100	10987000	0	0	0	6814100	0	0	1	2	0	0	3
tr|Q8L9R4|Q8L9R4_ARATH	tr|Q8L9R4|Q8L9R4_ARATH	1	1	1		1	1	1	1	0	0	1	0	0	0	1	0	0	0	1	0	6.5	6.5	6.5	20.363	184	184	0	14.048	0	0	6.5	0	11583000	0	0	11583000	0	0	0	110000000	0	0	0	3	0	3
tr|Q8L9X1|Q8L9X1_ARATH	tr|Q8L9X1|Q8L9X1_ARATH	1	1	1		1	1	1	1	0	0	1	0	0	0	1	0	0	0	1	0	4.4	4.4	4.4	26.727	252	252	0	13.156	0	0	4.4	0	6331200	0	0	6331200	0	0	0	62202000	0	0	0	1	0	1
tr|Q8LAJ4|Q8LAJ4_ARATH	tr|Q8LAJ4|Q8LAJ4_ARATH	2	2	2		1	2	2	2	0	0	0	2	0	0	0	2	0	0	0	2	9.3	9.3	9.3	24.262	227	227	0	17.247	0	0	0	9.3	13500000	0	0	0	13500000	0	0	0	18062000	0	0	0	2	2
tr|Q8LAM2|Q8LAM2_ARATH	tr|Q8LAM2|Q8LAM2_ARATH	2	2	2		1	2	2	2	1	1	0	0	1	1	0	0	1	1	0	0	7	7	7	34.121	315	315	0	13.637	3.5	3.5	0	0	42982000	5699500	37283000	0	0	5699500	0	0	0	1	1	0	0	2
tr|Q8LF12|Q8LF12_ARATH;tr|Q9FN27|Q9FN27_ARATH	tr|Q8LF12|Q8LF12_ARATH	3;1	3;1	3;1		2	3	3	3	0	0	0	3	0	0	0	3	0	0	0	3	7.7	7.7	7.7	39.526	349	349;349	0	17.261	0	0	0	7.7	29548000	0	0	0	29548000	0	0	0	39535000	0	0	0	3	3
tr|Q8RU07|Q8RU07_ARATH;tr|F4IMR0|F4IMR0_ARATH	tr|Q8RU07|Q8RU07_ARATH;tr|F4IMR0|F4IMR0_ARATH	6;3	6;3	6;3	;	2	6	6	6	0	0	1	5	0	0	1	5	0	0	1	5	15.8	15.8	15.8	41.522	393	393;369	0	45.778	0	0	2.3	13.5	93061000	0	0	4189000	88872000	0	0	0	119000000	0	0	1	8	9
tr|Q8RWB6|Q8RWB6_ARATH;tr|F4JNE1|F4JNE1_ARATH	tr|Q8RWB6|Q8RWB6_ARATH	3;1	3;1	3;1		2	3	3	3	2	1	0	0	2	1	0	0	2	1	0	0	10.8	10.8	10.8	49.415	434	434;437	0	59.127	8.1	2.8	0	0	13583000	8656200	4927200	0	0	8656200	0	0	0	2	1	0	0	3
tr|Q8RWP0|Q8RWP0_ARATH	tr|Q8RWP0|Q8RWP0_ARATH	2	2	2		1	2	2	2	0	2	0	1	0	2	0	1	0	2	0	1	7.3	7.3	7.3	38.578	355	355	0	13.007	0	7.3	0	5.1	40374000	0	25849000	0	14525000	0	16032000	0	0	0	1	0	1	2
tr|Q8RXJ0|Q8RXJ0_ARATH	tr|Q8RXJ0|Q8RXJ0_ARATH	1	1	1		1	1	1	1	1	0	0	0	1	0	0	0	1	0	0	0	2.5	2.5	2.5	50.531	440	440	0.002865	6.0995	2.5	0	0	0	25327000	25327000	0	0	0	25327000	0	0	0	1	0	0	0	1
tr|Q8RXN1|Q8RXN1_ARATH	tr|Q8RXN1|Q8RXN1_ARATH	1	1	1		1	1	1	1	1	0	0	0	1	0	0	0	1	0	0	0	3.7	3.7	3.7	37.18	328	328	0	8.1205	3.7	0	0	0	7136900	7136900	0	0	0	7136900	0	0	0	1	0	0	0	1
tr|Q8RXQ4|Q8RXQ4_ARATH	tr|Q8RXQ4|Q8RXQ4_ARATH	3	3	3		1	3	3	3	2	2	0	0	2	2	0	0	2	2	0	0	12	12	12	43.791	407	407	0	22.337	8.8	6.1	0	0	46714000	24853000	21861000	0	0	24853000	0	0	0	2	1	0	0	3
tr|Q8RXT8|Q8RXT8_ARATH	tr|Q8RXT8|Q8RXT8_ARATH	1	1	1		1	1	1	1	0	0	0	1	0	0	0	1	0	0	0	1	2.8	2.8	2.8	28.753	252	252	0.002854	6.0833	0	0	0	2.8	4253400	0	0	0	4253400	0	0	0	5691000	0	0	0	1	1
tr|Q8RYC3|Q8RYC3_ARATH	tr|Q8RYC3|Q8RYC3_ARATH	2	2	2		1	2	2	2	0	0	0	2	0	0	0	2	0	0	0	2	15.4	15.4	15.4	20.122	182	182	0	10.968	0	0	0	15.4	25337000	0	0	0	25337000	0	0	0	33900000	0	0	0	2	2
tr|Q8VXY4|Q8VXY4_ARATH	tr|Q8VXY4|Q8VXY4_ARATH	1	1	1		1	1	1	1	1	0	0	0	1	0	0	0	1	0	0	0	3.8	3.8	3.8	33.074	290	290	0	6.4075	3.8	0	0	0	993360	993360	0	0	0	993360	0	0	0	2	0	0	0	2
tr|Q8VY62|Q8VY62_ARATH	tr|Q8VY62|Q8VY62_ARATH	5	5	5		1	5	5	5	0	0	1	4	0	0	1	4	0	0	1	4	15.9	15.9	15.9	31.3	290	290	0	31.039	0	0	4.1	11.7	38249000	0	0	1975300	36274000	0	0	0	48534000	0	0	1	5	6
tr|Q8VYA4|Q8VYA4_ARATH;tr|F4JRN8|F4JRN8_ARATH	tr|Q8VYA4|Q8VYA4_ARATH;tr|F4JRN8|F4JRN8_ARATH	2;1	2;1	2;1	;	2	2	2	2	2	0	1	0	2	0	1	0	2	0	1	0	4.2	4.2	4.2	65.467	596	596;627	0	13.074	4.2	0	1.7	0	21546000	18944000	0	2602000	0	18944000	0	0	0	2	0	1	0	3
tr|Q8VYF2|Q8VYF2_ARATH	tr|Q8VYF2|Q8VYF2_ARATH	1	1	1		1	1	1	1	1	0	0	0	1	0	0	0	1	0	0	0	10.2	10.2	10.2	16.53	147	147	0	22.278	10.2	0	0	0	3793300	3793300	0	0	0	3793300	0	0	0	1	0	0	0	1
tr|Q8VYI4|Q8VYI4_ARATH	tr|Q8VYI4|Q8VYI4_ARATH	10	10	10		1	10	10	10	4	9	1	7	4	9	1	7	4	9	1	7	33.6	33.6	33.6	40.745	375	375	0	79.431	12.8	26.7	3.2	30.7	525000000	59486000	225000000	2167200	239000000	97787000	145000000	0	275000000	4	10	1	7	22
tr|Q8VYM4|Q8VYM4_ARATH	tr|Q8VYM4|Q8VYM4_ARATH	8	8	8		1	8	8	8	0	0	1	8	0	0	1	8	0	0	1	8	28.9	28.9	28.9	27.748	253	253	0	55.443	0	0	4.3	28.9	82413000	0	0	3972700	78440000	0	0	0	105000000	0	0	1	9	10
tr|Q8VYQ0|Q8VYQ0_ARATH	tr|Q8VYQ0|Q8VYQ0_ARATH	1	1	1		1	1	1	1	0	0	1	0	0	0	1	0	0	0	1	0	6.5	6.5	6.5	16.597	153	153	0	7.6173	0	0	6.5	0	41869000	0	0	41869000	0	0	0	411000000	0	0	0	1	0	1
tr|Q8VYV2|Q8VYV2_ARATH;tr|F4I3I1|F4I3I1_ARATH	tr|Q8VYV2|Q8VYV2_ARATH;tr|F4I3I1|F4I3I1_ARATH	2;1	2;1	2;1	;	2	2	2	2	0	0	0	2	0	0	0	2	0	0	0	2	5.2	5.2	5.2	41.48	384	384;466	0	12.12	0	0	0	5.2	7330400	0	0	0	7330400	0	0	0	6445400	0	0	0	2	2
tr|Q8VZB1|Q8VZB1_ARATH	tr|Q8VZB1|Q8VZB1_ARATH	9	9	9		1	9	9	9	0	0	1	8	0	0	1	8	0	0	1	8	24.5	24.5	24.5	38.21	351	351	0	67.222	0	0	3.4	21.1	159000000	0	0	871140	158000000	0	0	0	211000000	0	0	1	14	15
tr|Q8VZK2|Q8VZK2_ARATH	tr|Q8VZK2|Q8VZK2_ARATH	2	2	2		1	2	2	2	1	0	0	1	1	0	0	1	1	0	0	1	16.7	16.7	16.7	21.591	198	198	0	18.946	12.6	0	0	4	10946000	9397900	0	0	1548200	9397900	0	0	0	2	0	0	1	3
tr|Q8VZP3|Q8VZP3_ARATH;tr|B9DGK2|B9DGK2_ARATH;tr|Q9SJ67|Q9SJ67_ARATH	tr|Q8VZP3|Q8VZP3_ARATH	3;1;1	3;1;1	3;1;1		3	3	3	3	0	0	1	2	0	0	1	2	0	0	1	2	18.1	18.1	18.1	22.028	199	199;184;189	0	24.107	0	0	8	10.1	19324000	0	0	7290600	12034000	0	0	71627000	0	0	0	1	2	3
tr|Q8W456|Q8W456_ARATH	tr|Q8W456|Q8W456_ARATH	1	1	1		1	1	1	1	1	0	0	0	1	0	0	0	1	0	0	0	3	3	3	26.052	233	233	0.001923	6.134	3	0	0	0	2808500	2808500	0	0	0	2808500	0	0	0	1	0	0	0	1
tr|Q8W457|Q8W457_ARATH;tr|Q9LYC7|Q9LYC7_ARATH	tr|Q8W457|Q8W457_ARATH;tr|Q9LYC7|Q9LYC7_ARATH	8;7	8;7	8;7	;	2	8	8	8	6	4	0	0	6	4	0	0	6	4	0	0	33.9	33.9	33.9	35.672	316	316;332	0	68.131	24.1	16.8	0	0	119000000	78942000	40055000	0	0	58566000	45218000	0	0	7	6	0	0	13
tr|Q8W4Q1|Q8W4Q1_ARATH	tr|Q8W4Q1|Q8W4Q1_ARATH	3	3	3		1	3	3	3	0	0	1	3	0	0	1	3	0	0	1	3	10.6	10.6	10.6	41.001	367	367	0	19.571	0	0	2.7	10.6	13401000	0	0	1814000	11587000	0	0	0	15503000	0	0	1	2	3
tr|Q8W4Q4|Q8W4Q4_ARATH	tr|Q8W4Q4|Q8W4Q4_ARATH	1	1	1		1	1	1	1	1	0	0	0	1	0	0	0	1	0	0	0	1.4	1.4	1.4	77.435	702	702	0.00278	5.9276	1.4	0	0	0	6349300	6349300	0	0	0	6349300	0	0	0	1	0	0	0	1
tr|Q8W580|Q8W580_ARATH	tr|Q8W580|Q8W580_ARATH	2	2	2		1	2	2	2	0	0	1	1	0	0	1	1	0	0	1	1	3.7	3.7	3.7	37	325	325	0	21.895	0	0	2.8	3.7	11391000	0	0	7702500	3688800	0	0	0	4935500	0	0	1	1	2
tr|Q93V62|Q93V62_ARATH	tr|Q93V62|Q93V62_ARATH	5	5	5		1	5	5	5	2	5	0	0	2	5	0	0	2	5	0	0	30.4	30.4	30.4	27.622	250	250	0	48.815	11.2	30.4	0	0	258000000	37632000	221000000	0	0	112000000	62490000	0	0	2	5	0	0	7
tr|Q93VB4|Q93VB4_ARATH	tr|Q93VB4|Q93VB4_ARATH	1	1	1		1	1	1	1	1	0	0	0	1	0	0	0	1	0	0	0	4.8	4.8	4.8	47.493	418	418	0	24.434	4.8	0	0	0	6117500	6117500	0	0	0	6117500	0	0	0	2	0	0	0	2
tr|Q93W03|Q93W03_ARATH;tr|B9DFB7|B9DFB7_ARATH;tr|Q9LYM8|Q9LYM8_ARATH	tr|Q93W03|Q93W03_ARATH;tr|B9DFB7|B9DFB7_ARATH;tr|Q9LYM8|Q9LYM8_ARATH	2;1;1	2;1;1	2;1;1	;;	3	2	2	2	1	1	0	0	1	1	0	0	1	1	0	0	10	10	10	29.576	281	281;205;274	0	19.791	6.8	3.2	0	0	11351000	4316600	7034400	0	0	4316600	0	0	0	1	1	0	0	2
tr|Q93WD7|Q93WD7_ARATH	tr|Q93WD7|Q93WD7_ARATH	5	5	5		1	5	5	5	4	2	0	0	4	2	0	0	4	2	0	0	12.2	12.2	12.2	46.443	427	427	0	34.507	10.1	4	0	0	15662000	8198700	7463300	0	0	8198700	0	0	0	5	2	0	0	7
tr|Q93XW9|Q93XW9_ARATH	tr|Q93XW9|Q93XW9_ARATH	1	1	1		1	1	1	1	0	0	0	1	0	0	0	1	0	0	0	1	2.9	2.9	2.9	33.971	306	306	0	6.4287	0	0	0	2.9	6181400	0	0	0	6181400	0	0	0	8270700	0	0	0	2	2
tr|Q93Z30|Q93Z30_ARATH	tr|Q93Z30|Q93Z30_ARATH	1	1	1		1	1	1	1	0	0	1	0	0	0	1	0	0	0	1	0	2	2	2	52.617	459	459	0	7.399	0	0	2	0	5682800	0	0	5682800	0	0	0	55832000	0	0	0	1	0	1
tr|Q93Z72|Q93Z72_ARATH	tr|Q93Z72|Q93Z72_ARATH	13	4	4		1	13	4	4	3	10	0	0	2	2	0	0	2	2	0	0	48.1	19.7	19.7	38.115	345	345	0	46.566	12.5	39.4	0	0	125000000	23649000	102000000	0	0	23649000	0	0	0	2	2	0	0	4
tr|Q93ZC2|Q93ZC2_ARATH	tr|Q93ZC2|Q93ZC2_ARATH	6	6	4		1	6	6	4	3	4	0	0	3	4	0	0	3	2	0	0	18.7	18.7	12.7	47.215	411	411	0	56.919	9	12.4	0	0	141000000	55739000	85382000	0	0	0	52955000	0	0	4	4	0	0	8
tr|Q93ZY6|Q93ZY6_ARATH	tr|Q93ZY6|Q93ZY6_ARATH	3	1	1		1	3	1	1	1	2	0	0	1	0	0	0	1	0	0	0	8.8	2.7	2.7	47.06	411	411	0	7.6919	2.7	6.1	0	0	7114500	7114500	0	0	0	7114500	0	0	0	1	0	0	0	1
tr|Q941A7|Q941A7_ARATH	tr|Q941A7|Q941A7_ARATH	3	3	3		1	3	3	3	0	0	1	3	0	0	1	3	0	0	1	3	13.1	13.1	13.1	32.479	298	298	0	19.247	0	0	3.7	13.1	17922000	0	0	625620	17297000	0	0	0	23143000	0	0	1	3	4
tr|Q948R9|Q948R9_ARATH	tr|Q948R9|Q948R9_ARATH	1	1	1		1	1	1	1	1	0	0	0	1	0	0	0	1	0	0	0	2.5	2.5	2.5	36.275	314	314	0	6.9415	2.5	0	0	0	9230200	9230200	0	0	0	9230200	0	0	0	1	0	0	0	1
tr|Q949W8|Q949W8_ARATH;tr|F4K670|F4K670_ARATH	tr|Q949W8|Q949W8_ARATH;tr|F4K670|F4K670_ARATH	17;11	17;11	17;11	;	2	17	17	17	0	0	4	17	0	0	4	17	0	0	4	17	39.4	39.4	39.4	61.294	558	558;426	0	151.61	0	0	8.6	39.4	535000000	0	0	8015200	527000000	0	0	145000000	638000000	0	0	4	20	24
tr|Q94A09|Q94A09_ARATH	tr|Q94A09|Q94A09_ARATH	1	1	1		1	1	1	1	1	0	0	0	1	0	0	0	1	0	0	0	4	4	4	44.959	404	404	0.008726	5.6444	4	0	0	0	2480900	2480900	0	0	0	2480900	0	0	0	1	0	0	0	1
tr|Q94BS2|Q94BS2_ARATH	tr|Q94BS2|Q94BS2_ARATH	3	3	3		1	3	3	3	0	0	0	3	0	0	0	3	0	0	0	3	8.4	8.4	8.4	37.41	335	335	0	17.496	0	0	0	8.4	36423000	0	0	0	36423000	0	0	0	48733000	0	0	0	3	3
tr|Q94BU8|Q94BU8_ARATH;tr|F4K5T6|F4K5T6_ARATH	tr|Q94BU8|Q94BU8_ARATH;tr|F4K5T6|F4K5T6_ARATH	2;1	2;1	2;1	;	2	2	2	2	0	1	0	2	0	1	0	2	0	1	0	2	12.4	12.4	12.4	20.001	185	185;204	0	13.399	0	4.9	0	12.4	31880000	0	9340700	0	22539000	0	0	0	30157000	0	1	0	3	4
tr|Q94BY8|Q94BY8_ARATH	tr|Q94BY8|Q94BY8_ARATH	2	2	2		1	2	2	2	2	0	0	0	2	0	0	0	2	0	0	0	10.8	10.8	10.8	36.309	325	325	0	12.972	10.8	0	0	0	18745000	18745000	0	0	0	18745000	0	0	0	2	0	0	0	2
tr|Q94CJ3|Q94CJ3_ARATH	tr|Q94CJ3|Q94CJ3_ARATH	1	1	1		1	1	1	1	0	0	1	0	0	0	1	0	0	0	1	0	4.5	4.5	4.5	28.292	243	243	0.001921	6.1232	0	0	4.5	0	18954000	0	0	18954000	0	0	0	186000000	0	0	0	1	0	1
tr|Q94CK1|Q94CK1_ARATH	tr|Q94CK1|Q94CK1_ARATH	5	5	5		1	5	5	5	4	1	0	0	4	1	0	0	4	1	0	0	16.5	16.5	16.5	41.94	376	376	0	40.88	14.4	2.1	0	0	47118000	32924000	14194000	0	0	32924000	0	0	0	6	1	0	0	7
tr|Q94F20|Q94F20_ARATH;tr|Q9LYE7|Q9LYE7_ARATH	tr|Q94F20|Q94F20_ARATH;tr|Q9LYE7|Q9LYE7_ARATH	3;2	3;2	3;2	;	2	3	3	3	0	0	0	3	0	0	0	3	0	0	0	3	11.1	11.1	11.1	39.978	369	369;366	0	21.476	0	0	0	11.1	36381000	0	0	0	36381000	0	0	0	48677000	0	0	0	3	3
tr|Q94F26|Q94F26_ARATH	tr|Q94F26|Q94F26_ARATH	4	4	4		1	4	4	4	0	0	0	4	0	0	0	4	0	0	0	4	9.7	9.7	9.7	38.562	350	350	0	26.961	0	0	0	9.7	25095000	0	0	0	25095000	0	0	0	33577000	0	0	0	4	4
tr|Q9SIJ8|Q9SIJ8_ARATH;tr|Q94II5|Q94II5_ARATH	tr|Q9SIJ8|Q9SIJ8_ARATH;tr|Q94II5|Q94II5_ARATH	1;1	1;1	1;1	;	2	1	1	1	1	0	0	0	1	0	0	0	1	0	0	0	7.5	7.5	7.5	20.587	187	187;193	0.005485	5.8291	7.5	0	0	0	5294100	5294100	0	0	0	5294100	0	0	0	1	0	0	0	1
tr|Q94K13|Q94K13_ARATH	tr|Q94K13|Q94K13_ARATH	1	1	1		1	1	1	1	0	0	0	1	0	0	0	1	0	0	0	1	8.4	8.4	8.4	24.042	225	225	0	12.636	0	0	0	8.4	21736000	0	0	0	21736000	0	0	0	29082000	0	0	0	1	1
tr|Q94K48|Q94K48_ARATH	tr|Q94K48|Q94K48_ARATH	12	12	12		1	12	12	12	1	2	2	12	1	2	2	12	1	2	2	12	42.5	42.5	42.5	24.503	221	221	0	107.33	5.4	9	10	42.5	1120000000	4017200	17340000	3499100	1090000000	0	7108300	12709000	1490000000	1	2	2	14	19
tr|Q9ZSI0|Q9ZSI0_ARATH;tr|Q94K85|Q94K85_ARATH	tr|Q9ZSI0|Q9ZSI0_ARATH;tr|Q94K85|Q94K85_ARATH	3;3	3;3	3;3	;	2	3	3	3	1	1	1	1	1	1	1	1	1	1	1	1	11.7	11.7	11.7	39.344	359	359;359	0	21.001	5.3	2.8	3.6	2.8	17298000	4130000	7012200	2369900	3786400	0	0	0	5066100	1	1	1	2	5
tr|Q94KE3|Q94KE3_ARATH;tr|A8MR07|A8MR07_ARATH	tr|Q94KE3|Q94KE3_ARATH;tr|A8MR07|A8MR07_ARATH	14;8	14;8	5;3	;	2	14	14	5	4	13	0	1	4	13	0	1	3	4	0	0	28.8	28.8	11.6	57.495	527	527;474	0	103.4	11.8	23.3	0	2.5	712000000	89684000	601000000	0	20900000	113000000	344000000	0	0	9	18	0	1	28
tr|Q9C685|Q9C685_ARATH	tr|Q9C685|Q9C685_ARATH	1	1	1		1	1	1	1	0	0	0	1	0	0	0	1	0	0	0	1	3.3	3.3	3.3	24.161	211	211	0.001927	6.1364	0	0	0	3.3	4757300	0	0	0	4757300	0	0	0	6365200	0	0	0	1	1
tr|Q9C8D3|Q9C8D3_ARATH	tr|Q9C8D3|Q9C8D3_ARATH	1	1	1		1	1	1	1	1	0	0	0	1	0	0	0	1	0	0	0	4.9	4.9	4.9	40.097	364	364	0	7.7862	4.9	0	0	0	6679700	6679700	0	0	0	6679700	0	0	0	1	0	0	0	1
tr|Q9C8D7|Q9C8D7_ARATH	tr|Q9C8D7|Q9C8D7_ARATH	2	2	2		1	2	2	2	0	0	0	2	0	0	0	2	0	0	0	2	11.6	11.6	11.6	21.097	190	190	0	20.828	0	0	0	11.6	13951000	0	0	0	13951000	0	0	0	18667000	0	0	0	2	2
tr|Q9C8T3|Q9C8T3_ARATH	tr|Q9C8T3|Q9C8T3_ARATH	1	1	1		1	1	1	1	0	0	0	1	0	0	0	1	0	0	0	1	7.9	7.9	7.9	24.111	227	227	0	23.587	0	0	0	7.9	128000000	0	0	0	128000000	0	0	0	171000000	0	0	0	1	1
tr|Q9C9M1|Q9C9M1_ARATH	tr|Q9C9M1|Q9C9M1_ARATH	2	2	2		1	2	2	2	2	1	0	0	2	1	0	0	2	1	0	0	9.5	9.5	9.5	39.229	358	358	0	22.034	9.5	4.2	0	0	14074000	10693000	3381900	0	0	10693000	0	0	0	2	1	0	0	3
tr|Q9CAP1|Q9CAP1_ARATH	tr|Q9CAP1|Q9CAP1_ARATH	1	1	1		1	1	1	1	1	1	0	0	1	1	0	0	1	1	0	0	2	2	2	48.709	440	440	0.002871	6.1037	2	2	0	0	14376000	4301300	10074000	0	0	0	6248200	0	0	1	1	0	0	2
tr|Q9FE78|Q9FE78_ARATH	tr|Q9FE78|Q9FE78_ARATH	1	1	1		1	1	1	1	0	0	1	0	0	0	1	0	0	0	1	0	2.9	2.9	2.9	38.8	344	344	0	6.8096	0	0	2.9	0	2807900	0	0	2807900	0	0	0	27587000	0	0	0	1	0	1
tr|Q9FF34|Q9FF34_ARATH	tr|Q9FF34|Q9FF34_ARATH	1	1	1		1	1	1	1	0	0	1	0	0	0	1	0	0	0	1	0	2.7	2.7	2.7	37.403	336	336	0.007137	5.711	0	0	2.7	0	5179100	0	0	5179100	0	0	0	50883000	0	0	0	1	0	1
tr|Q9FF70|Q9FF70_ARATH;tr|Q9FF68|Q9FF68_ARATH	tr|Q9FF70|Q9FF70_ARATH;tr|Q9FF68|Q9FF68_ARATH	1;1	1;1	1;1	;	2	1	1	1	0	0	1	0	0	0	1	0	0	0	1	0	5.3	5.3	5.3	19.471	171	171;172	0.002838	6.0518	0	0	5.3	0	11170000	0	0	11170000	0	0	0	110000000	0	0	0	1	0	1
tr|Q9FFP6|Q9FFP6_ARATH;tr|Q9FNN1|Q9FNN1_ARATH	tr|Q9FFP6|Q9FFP6_ARATH;tr|Q9FNN1|Q9FNN1_ARATH	8;6	4;2	4;2	;	2	8	4	4	5	5	0	2	3	1	0	0	3	1	0	0	20.8	14.9	14.9	55.017	510	510;510	0	46.751	15.5	9.4	0	3.5	106000000	69464000	36902000	0	0	69464000	0	0	0	3	1	0	0	4
tr|Q9FFW8|Q9FFW8_ARATH	tr|Q9FFW8|Q9FFW8_ARATH	3	3	3		1	3	3	3	1	2	0	0	1	2	0	0	1	2	0	0	6.7	6.7	6.7	55.741	506	506	0	17.128	3.6	3.2	0	0	32904000	7906600	24997000	0	0	0	15504000	0	0	1	3	0	0	4
tr|Q9FG81|Q9FG81_ARATH	tr|Q9FG81|Q9FG81_ARATH	6	5	5		1	6	5	5	3	5	0	2	2	4	0	1	2	4	0	1	29.9	25.5	25.5	27.509	251	251	0	36.904	13.9	24.7	0	8.8	150000000	67514000	74794000	0	8060600	0	46388000	0	0	2	4	0	1	7
tr|Q9FGT3|Q9FGT3_ARATH	tr|Q9FGT3|Q9FGT3_ARATH	1	1	1		1	1	1	1	0	0	0	1	0	0	0	1	0	0	0	1	7.1	7.1	7.1	22.435	196	196	0	6.9022	0	0	0	7.1	6337600	0	0	0	6337600	0	0	0	8479500	0	0	0	1	1
tr|Q9FH98|Q9FH98_ARATH	tr|Q9FH98|Q9FH98_ARATH	2	2	2		1	2	2	2	0	0	1	1	0	0	1	1	0	0	1	1	4.9	4.9	4.9	49.939	448	448	0	18.001	0	0	2	2.9	9945900	0	0	5703900	4242000	0	0	0	5675700	0	0	1	2	3
tr|Q9FI36|Q9FI36_ARATH	tr|Q9FI36|Q9FI36_ARATH	1	1	1		1	1	1	1	0	0	1	1	0	0	1	1	0	0	1	1	2.8	2.8	2.8	39.846	355	355	0	9.4635	0	0	2.8	2.8	2466300	0	0	453830	2012500	0	0	0	2692700	0	0	1	1	2
tr|Q9FJ96|Q9FJ96_ARATH	tr|Q9FJ96|Q9FJ96_ARATH	1	1	1		1	1	1	1	1	0	0	0	1	0	0	0	1	0	0	0	8.7	8.7	8.7	11.902	103	103	0	7.1252	8.7	0	0	0	8806000	8806000	0	0	0	8806000	0	0	0	1	0	0	0	1
tr|Q9FKA3|Q9FKA3_ARATH	tr|Q9FKA3|Q9FKA3_ARATH	2	2	2		1	2	2	2	2	0	0	0	2	0	0	0	2	0	0	0	5.5	5.5	5.5	59.908	542	542	0	25.549	5.5	0	0	0	9932600	9932600	0	0	0	9932600	0	0	0	2	0	0	0	2
tr|Q9FKD2|Q9FKD2_ARATH;tr|Q9FKC9|Q9FKC9_ARATH	tr|Q9FKD2|Q9FKD2_ARATH;tr|Q9FKC9|Q9FKC9_ARATH	2;2	1;1	1;1	;	2	2	1	1	1	1	0	0	1	0	0	0	1	0	0	0	5.7	3.7	3.7	38.616	353	353;353	0	7.6643	3.7	2	0	0	2132500	2132500	0	0	0	2132500	0	0	0	1	0	0	0	1
tr|Q9FL13|Q9FL13_ARATH	tr|Q9FL13|Q9FL13_ARATH	1	1	1		1	1	1	1	0	0	1	0	0	0	1	0	0	0	1	0	7.1	7.1	7.1	20.616	183	183	0	14.65	0	0	7.1	0	18217000	0	0	18217000	0	0	0	179000000	0	0	0	1	0	1
tr|Q9FL74|Q9FL74_ARATH	tr|Q9FL74|Q9FL74_ARATH	1	1	1		1	1	1	1	0	0	1	0	0	0	1	0	0	0	1	0	3.3	3.3	3.3	35.7	306	306	0.008757	5.6538	0	0	3.3	0	495910	0	0	495910	0	0	0	4872200	0	0	0	1	0	1
tr|Q9FL95|Q9FL95_ARATH	tr|Q9FL95|Q9FL95_ARATH	2	2	2		1	2	2	2	2	0	0	0	2	0	0	0	2	0	0	0	8.3	8.3	8.3	37.342	325	325	0	21.032	8.3	0	0	0	9341300	9341300	0	0	0	9341300	0	0	0	2	0	0	0	2
tr|Q9FM53|Q9FM53_ARATH	tr|Q9FM53|Q9FM53_ARATH	1	1	1		1	1	1	1	1	0	0	0	1	0	0	0	1	0	0	0	3	3	3	56.787	494	494	1	-2	3	0	0	0	1681300	1681300	0	0	0	1681300	0	0	0	0	0	0	0	0	+
tr|Q9FM97|Q9FM97_ARATH;sp|O65595|KPYC_ARATH;tr|Q9LU95|Q9LU95_ARATH;tr|Q9SQQ7|Q9SQQ7_ARATH;tr|Q9M057|Q9M057_ARATH	tr|Q9FM97|Q9FM97_ARATH	15;5;4;4;2	15;5;4;4;2	11;2;0;0;0		5	15	15	11	5	12	0	7	5	12	0	7	3	8	0	5	31.5	31.5	26.9	54.411	498	498;497;497;510;510	0	120.52	13.7	23.1	0	13.7	1110000000	201000000	744000000	0	166000000	176000000	414000000	0	295000000	5	14	0	7	26
tr|Q9FNY4|Q9FNY4_ARATH	tr|Q9FNY4|Q9FNY4_ARATH	1	1	1		1	1	1	1	0	0	0	1	0	0	0	1	0	0	0	1	1.3	1.3	1.3	59.587	529	529	0.006358	5.7949	0	0	0	1.3	0	0	0	0	0	0	0	0	0	0	0	0	1	1
tr|Q9FVP6|Q9FVP6_ARATH;tr|F4I035|F4I035_ARATH	tr|Q9FVP6|Q9FVP6_ARATH;tr|F4I035|F4I035_ARATH	16;14	4;4	4;4	;	2	16	4	4	0	0	7	14	0	0	2	3	0	0	2	3	35.1	11.1	11.1	55.831	521	521;489	0	55.662	0	0	18	28.4	113000000	0	0	11141000	102000000	0	0	0	136000000	0	0	2	5	7
tr|Q9FXF9|Q9FXF9_ARATH	tr|Q9FXF9|Q9FXF9_ARATH	1	1	1		1	1	1	1	0	0	1	0	0	0	1	0	0	0	1	0	5.3	5.3	5.3	29.564	263	263	0	6.9843	0	0	5.3	0	543830	0	0	543830	0	0	0	5342900	0	0	0	2	0	2
tr|Q9FYH8|Q9FYH8_ARATH	tr|Q9FYH8|Q9FYH8_ARATH	1	1	1		1	1	1	1	0	0	1	0	0	0	1	0	0	0	1	0	6.3	6.3	6.3	35.192	318	318	0	18.179	0	0	6.3	0	29859000	0	0	29859000	0	0	0	293000000	0	0	0	1	0	1
tr|Q9FZ43|Q9FZ43_ARATH	tr|Q9FZ43|Q9FZ43_ARATH	1	1	1		1	1	1	1	0	0	1	0	0	0	1	0	0	0	1	0	6.9	6.9	6.9	16.382	144	144	0.002799	5.9593	0	0	6.9	0	938830	0	0	938830	0	0	0	9223700	0	0	0	1	0	1
tr|Q9LE80|Q9LE80_ARATH	tr|Q9LE80|Q9LE80_ARATH	1	1	1		1	1	1	1	1	0	0	0	1	0	0	0	1	0	0	0	5.1	5.1	5.1	27.7	253	253	0.002857	6.0843	5.1	0	0	0	1615200	1615200	0	0	0	1615200	0	0	0	2	0	0	0	2
tr|Q9LER5|Q9LER5_ARATH	tr|Q9LER5|Q9LER5_ARATH	2	2	2		1	2	2	2	0	0	1	1	0	0	1	1	0	0	1	1	17.7	17.7	17.7	13.872	124	124	0	20.26	0	0	8.9	8.9	16880000	0	0	13248000	3631600	0	0	130000000	0	0	0	1	1	2
tr|Q9LF98|Q9LF98_ARATH;tr|Q9LZR9|Q9LZR9_ARATH;tr|O65581|O65581_ARATH;tr|F4KGQ0|F4KGQ0_ARATH	tr|Q9LF98|Q9LF98_ARATH;tr|Q9LZR9|Q9LZR9_ARATH	6;3;2;2	6;3;2;2	2;0;0;0	;	4	6	6	2	4	3	2	5	4	3	2	5	1	1	1	1	23.2	23.2	9.8	38.539	358	358;359;358;393	0	74.686	17.6	9.5	10.3	16.8	136000000	44105000	30009000	5803400	55587000	25959000	28647000	59678000	79823000	4	4	2	5	15
tr|Q9LFM3|Q9LFM3_ARATH	tr|Q9LFM3|Q9LFM3_ARATH	1	1	1		1	1	1	1	0	0	0	1	0	0	0	1	0	0	0	1	5.5	5.5	5.5	18.553	164	164	0	6.3119	0	0	0	5.5	12322000	0	0	0	12322000	0	0	0	16487000	0	0	0	1	1
tr|Q9LFM4|Q9LFM4_ARATH;tr|F4JWH3|F4JWH3_ARATH	tr|Q9LFM4|Q9LFM4_ARATH;tr|F4JWH3|F4JWH3_ARATH	8;7	8;7	8;7	;	2	8	8	8	0	0	1	7	0	0	1	7	0	0	1	7	28.4	28.4	28.4	45.764	408	408;360	0	54.675	0	0	5.1	23.3	135000000	0	0	1388800	133000000	0	0	0	178000000	0	0	2	7	9
tr|Q9LFS0|Q9LFS0_ARATH;tr|F4JC00|F4JC00_ARATH;tr|Q0WSJ9|Q0WSJ9_ARATH	tr|Q9LFS0|Q9LFS0_ARATH;tr|F4JC00|F4JC00_ARATH;tr|Q0WSJ9|Q0WSJ9_ARATH	2;1;1	2;1;1	2;1;1	;;	3	2	2	2	0	0	0	2	0	0	0	2	0	0	0	2	4.3	4.3	4.3	42.898	396	396;310;393	0	10.879	0	0	0	4.3	8305800	0	0	0	8305800	0	0	0	11113000	0	0	0	2	2
tr|Q9LFX3|Q9LFX3_ARATH	tr|Q9LFX3|Q9LFX3_ARATH	2	2	2		1	2	2	2	0	0	1	1	0	0	1	1	0	0	1	1	6.2	6.2	6.2	53.589	468	468	0	14.037	0	0	3.2	3	5321400	0	0	2065300	3256200	0	0	20290000	0	0	0	1	1	2
tr|Q9LHK9|Q9LHK9_ARATH	tr|Q9LHK9|Q9LHK9_ARATH	7	7	4		1	7	7	4	2	6	0	0	2	6	0	0	1	3	0	0	12.3	12.3	7.5	53.291	495	495	0	50.706	4.2	10.5	0	0	65652000	6558700	59093000	0	0	0	36650000	0	0	3	6	0	0	9
tr|Q9LHL7|Q9LHL7_ARATH;tr|F4J8L7|F4J8L7_ARATH	tr|Q9LHL7|Q9LHL7_ARATH;tr|F4J8L7|F4J8L7_ARATH	7;4	7;4	7;4	;	2	7	7	7	5	6	1	1	5	6	1	1	5	6	1	1	21.4	21.4	21.4	40.184	360	360;321	0	78.72	20.3	15.3	4.2	4.2	304000000	174000000	120000000	668840	10198000	149000000	98793000	0	0	6	6	1	1	14
tr|Q9LII1|Q9LII1_ARATH	tr|Q9LII1|Q9LII1_ARATH	1	1	1		1	1	1	1	1	0	0	0	1	0	0	0	1	0	0	0	6	6	6	24.213	217	217	0.000968	6.1903	6	0	0	0	2052400	2052400	0	0	0	2052400	0	0	0	1	0	0	0	1
tr|Q9LII8|Q9LII8_ARATH	tr|Q9LII8|Q9LII8_ARATH	1	1	1		1	1	1	1	1	0	0	0	1	0	0	0	1	0	0	0	2	2	2	72.514	663	663	0.006346	5.7907	2	0	0	0	7483900	7483900	0	0	0	7483900	0	0	0	1	0	0	0	1
tr|Q9LIL3|Q9LIL3_ARATH	tr|Q9LIL3|Q9LIL3_ARATH	9	9	8		1	9	9	8	4	7	1	1	4	7	1	1	3	6	1	0	37.1	37.1	32.7	27.107	248	248	0	95.277	20.6	27.8	6.9	4.4	327000000	96840000	223000000	768180	6405400	108000000	128000000	0	0	4	10	2	2	18
tr|Q9LIN4|Q9LIN4_ARATH	tr|Q9LIN4|Q9LIN4_ARATH	2	2	2		1	2	2	2	2	0	0	0	2	0	0	0	2	0	0	0	5.2	5.2	5.2	54.638	477	477	0	15.655	5.2	0	0	0	16617000	16617000	0	0	0	16617000	0	0	0	2	0	0	0	2
tr|Q9LK47|Q9LK47_ARATH	tr|Q9LK47|Q9LK47_ARATH	2	2	2		1	2	2	2	2	0	0	0	2	0	0	0	2	0	0	0	7.4	7.4	7.4	42.75	392	392	0	25.255	7.4	0	0	0	5588500	5588500	0	0	0	5588500	0	0	0	4	0	0	0	4
tr|Q9LK96|Q9LK96_ARATH	tr|Q9LK96|Q9LK96_ARATH	1	1	1		1	1	1	1	0	0	0	1	0	0	0	1	0	0	0	1	3	3	3	39.394	366	366	0	6.599	0	0	0	3	2939700	0	0	0	2939700	0	0	0	3933200	0	0	0	1	1
tr|Q9LMJ7|Q9LMJ7_ARATH	tr|Q9LMJ7|Q9LMJ7_ARATH	3	3	3		1	3	3	3	2	1	0	0	2	1	0	0	2	1	0	0	10	10	10	40.637	371	371	0	20.135	8.1	1.9	0	0	29772000	26133000	3639200	0	0	26133000	0	0	0	2	1	0	0	3
tr|Q9LP53|Q9LP53_ARATH	tr|Q9LP53|Q9LP53_ARATH	1	1	1		1	1	1	1	0	0	1	0	0	0	1	0	0	0	1	0	14.6	14.6	14.6	14.574	130	130	0	9.6506	0	0	14.6	0	1320400	0	0	1320400	0	0	0	12972000	0	0	0	1	0	1
tr|Q9LQQ3|Q9LQQ3_ARATH;tr|Q9SIA7|Q9SIA7_ARATH	tr|Q9LQQ3|Q9LQQ3_ARATH	15;3	15;3	15;3		2	15	15	15	6	12	0	1	6	12	0	1	6	12	0	1	44.9	44.9	44.9	38.31	356	356;356	0	115.25	21.9	36	0	3.1	966000000	279000000	679000000	0	7509300	250000000	450000000	0	0	7	15	0	0	22
tr|Q9LSP5|Q9LSP5_ARATH	tr|Q9LSP5|Q9LSP5_ARATH	8	8	8		1	8	8	8	0	0	0	8	0	0	0	8	0	0	0	8	40.5	40.5	40.5	17.775	163	163	0	58.839	0	0	0	40.5	589000000	0	0	0	589000000	0	0	0	788000000	0	0	0	13	13
tr|Q9LSU9|Q9LSU9_ARATH	tr|Q9LSU9|Q9LSU9_ARATH	1	1	1		1	1	1	1	1	0	0	0	1	0	0	0	1	0	0	0	4.9	4.9	4.9	29.389	267	267	0	7.0881	4.9	0	0	0	10720000	10720000	0	0	0	10720000	0	0	0	1	0	0	0	1
tr|Q9LTK1|Q9LTK1_ARATH	tr|Q9LTK1|Q9LTK1_ARATH	1	1	1		1	1	1	1	1	1	0	0	1	1	0	0	1	1	0	0	6.2	6.2	6.2	22.276	208	208	0	7.6643	6.2	6.2	0	0	13296000	7593400	5702900	0	0	0	3537000	0	0	1	1	0	0	2
tr|Q9LTV9|Q9LTV9_ARATH	tr|Q9LTV9|Q9LTV9_ARATH	1	1	1		1	1	1	1	0	0	1	1	0	0	1	1	0	0	1	1	5.2	5.2	5.2	29.01	250	250	0	8.576	0	0	5.2	5.2	6840700	0	0	637140	6203500	0	0	0	8300200	0	0	1	1	2
tr|Q9LUB2|Q9LUB2_ARATH	tr|Q9LUB2|Q9LUB2_ARATH	1	1	1		1	1	1	1	0	0	1	1	0	0	1	1	0	0	1	1	3.7	3.7	3.7	41.968	379	379	0	11.628	0	0	3.7	3.7	6287200	0	0	1193600	5093500	0	0	0	6815000	0	0	1	1	2
tr|Q9LUZ1|Q9LUZ1_ARATH	tr|Q9LUZ1|Q9LUZ1_ARATH	3	3	3		1	3	3	3	0	0	3	0	0	0	3	0	0	0	3	0	10.5	10.5	10.5	39.668	352	352	0	21.085	0	0	10.5	0	11696000	0	0	11696000	0	0	0	115000000	0	0	0	3	0	3
tr|Q9LVC5|Q9LVC5_ARATH	tr|Q9LVC5|Q9LVC5_ARATH	3	3	3		1	3	3	3	0	0	0	3	0	0	0	3	0	0	0	3	12.5	12.5	12.5	35.447	312	312	0	27.347	0	0	0	12.5	52178000	0	0	0	52178000	0	0	0	69813000	0	0	0	3	3
tr|Q9LVF2|Q9LVF2_ARATH	tr|Q9LVF2|Q9LVF2_ARATH	1	1	1		1	1	1	1	1	0	0	0	1	0	0	0	1	0	0	0	1	1	1	106.06	955	955	0.00552	5.8782	1	0	0	0	37854000	37854000	0	0	0	37854000	0	0	0	1	0	0	0	1
tr|Q9LW17|Q9LW17_ARATH;tr|Q9SSS7|Q9SSS7_ARATH	tr|Q9LW17|Q9LW17_ARATH;tr|Q9SSS7|Q9SSS7_ARATH	3;3	2;2	2;2	;	2	3	2	2	1	0	1	3	0	0	0	2	0	0	0	2	10.3	6.5	6.5	37.355	341	341;343	0	15.921	3.8	0	3.8	10.3	10051000	0	0	0	10051000	0	0	0	13448000	0	0	0	3	3
tr|Q9LW34|Q9LW34_ARATH	tr|Q9LW34|Q9LW34_ARATH	1	1	1		1	1	1	1	1	0	0	0	1	0	0	0	1	0	0	0	3.6	3.6	3.6	31.783	306	306	0	6.4375	3.6	0	0	0	626890	626890	0	0	0	626890	0	0	0	2	0	0	0	2
tr|Q9LXZ4|Q9LXZ4_ARATH	tr|Q9LXZ4|Q9LXZ4_ARATH	2	2	2		1	2	2	2	1	0	0	1	1	0	0	1	1	0	0	1	6	6	6	37.265	348	348	0	41.015	5.7	0	0	6	10578000	8178100	0	0	2399800	8178100	0	0	0	1	0	0	1	2
tr|Q9LYF0|Q9LYF0_ARATH	tr|Q9LYF0|Q9LYF0_ARATH	2	2	2		1	2	2	2	2	1	0	0	2	1	0	0	2	1	0	0	8.8	8.8	8.8	33.395	306	306	0	17.368	8.8	4.9	0	0	91041000	41142000	49899000	0	0	41142000	0	0	0	2	1	0	0	3
tr|Q9LYI7|Q9LYI7_ARATH	tr|Q9LYI7|Q9LYI7_ARATH	1	1	1		1	1	1	1	1	0	0	0	1	0	0	0	1	0	0	0	3.3	3.3	3.3	34.847	305	305	0.007086	5.6883	3.3	0	0	0	958510	958510	0	0	0	958510	0	0	0	0	0	0	0	0
tr|Q9LYJ2|Q9LYJ2_ARATH;sp|Q8LGG8|USPAL_ARATH	tr|Q9LYJ2|Q9LYJ2_ARATH	4;1	4;1	4;1		2	4	4	4	0	0	1	3	0	0	1	3	0	0	1	3	23.4	23.4	23.4	19.794	175	175;175	0	29.37	0	0	6.9	16.6	23699000	0	0	4453200	19246000	0	0	0	25751000	0	0	1	3	4
tr|Q9LYR4|Q9LYR4_ARATH	tr|Q9LYR4|Q9LYR4_ARATH	27	27	27		1	27	27	27	0	0	11	26	0	0	11	26	0	0	11	26	55.3	55.3	55.3	47.698	438	438	0	268.47	0	0	28.3	55.3	6680000000	0	0	376000000	6310000000	0	0	4020000000	8040000000	0	0	13	39	52
tr|Q9LYZ6|Q9LYZ6_ARATH	tr|Q9LYZ6|Q9LYZ6_ARATH	1	1	1		1	1	1	1	0	0	0	1	0	0	0	1	0	0	0	1	3.1	3.1	3.1	38.803	353	353	0	6.8861	0	0	0	3.1	1843800	0	0	0	1843800	0	0	0	2467000	0	0	0	1	1
tr|Q9LZ73|Q9LZ73_ARATH	tr|Q9LZ73|Q9LZ73_ARATH	1	1	1		1	1	1	1	0	0	1	0	0	0	1	0	0	0	1	0	4.1	4.1	4.1	32.496	291	291	0	8.5355	0	0	4.1	0	3922800	0	0	3922800	0	0	0	38541000	0	0	0	1	0	1
tr|Q9LZI4|Q9LZI4_ARATH	tr|Q9LZI4|Q9LZI4_ARATH	6	6	6		1	6	6	6	0	0	0	6	0	0	0	6	0	0	0	6	60.4	60.4	60.4	11.822	106	106	0	52.616	0	0	0	60.4	109000000	0	0	0	109000000	0	0	0	145000000	0	0	0	6	6
tr|Q9M1X8|Q9M1X8_ARATH	tr|Q9M1X8|Q9M1X8_ARATH	2	2	2		1	2	2	2	0	0	0	2	0	0	0	2	0	0	0	2	6.6	6.6	6.6	29.745	273	273	0	12.347	0	0	0	6.6	14105000	0	0	0	14105000	0	0	0	18872000	0	0	0	3	3
tr|Q9M214|Q9M214_ARATH;tr|Q9M216|Q9M216_ARATH;tr|Q9M217|Q9M217_ARATH;tr|Q5XV97|Q5XV97_ARATH	tr|Q9M214|Q9M214_ARATH	5;1;1;1	5;1;1;1	5;1;1;1		4	5	5	5	0	0	0	5	0	0	0	5	0	0	0	5	19	19	19	30.863	274	274;258;270;350	0	50.459	0	0	0	19	276000000	0	0	0	276000000	0	0	0	338000000	0	0	0	9	9
tr|Q9M2V1|Q9M2V1_ARATH	tr|Q9M2V1|Q9M2V1_ARATH	2	2	2		1	2	2	2	2	0	0	0	2	0	0	0	2	0	0	0	4.9	4.9	4.9	44.53	405	405	0	13.065	4.9	0	0	0	5433400	5433400	0	0	0	5433400	0	0	0	3	0	0	0	3
tr|Q9M305|Q9M305_ARATH	tr|Q9M305|Q9M305_ARATH	1	1	1		1	1	1	1	0	0	0	1	0	0	0	1	0	0	0	1	0.8	0.8	0.8	215.8	1899	1899	1	-2	0	0	0	0.8	20319000	0	0	0	20319000	0	0	0	27187000	0	0	0	1	1	+
tr|Q9M328|Q9M328_ARATH	tr|Q9M328|Q9M328_ARATH	3	3	3		1	3	3	3	0	0	0	3	0	0	0	3	0	0	0	3	15.6	15.6	15.6	17.793	160	160	0	20.335	0	0	0	15.6	39419000	0	0	0	39419000	0	0	0	52742000	0	0	0	3	3
tr|Q9M3C6|Q9M3C6_ARATH	tr|Q9M3C6|Q9M3C6_ARATH	1	1	1		1	1	1	1	0	0	0	1	0	0	0	1	0	0	0	1	5.8	5.8	5.8	31.245	277	277	0	9.5383	0	0	0	5.8	6402800	0	0	0	6402800	0	0	0	8566800	0	0	0	2	2
tr|Q9M8S5|Q9M8S5_ARATH	tr|Q9M8S5|Q9M8S5_ARATH	1	1	1		1	1	1	1	0	0	0	1	0	0	0	1	0	0	0	1	4.5	4.5	4.5	42.445	379	379	0.008826	5.6689	0	0	0	4.5	35405000	0	0	0	35405000	0	0	0	47371000	0	0	0	1	1
tr|Q9MA87|Q9MA87_ARATH	tr|Q9MA87|Q9MA87_ARATH	1	1	1		1	1	1	1	1	0	0	0	1	0	0	0	1	0	0	0	1.8	1.8	1.8	50.648	445	445	0.007117	5.6962	1.8	0	0	0	4098100	4098100	0	0	0	4098100	0	0	0	1	0	0	0	1
tr|Q9MAP0|Q9MAP0_ARATH	tr|Q9MAP0|Q9MAP0_ARATH	1	1	1		1	1	1	1	1	0	0	0	1	0	0	0	1	0	0	0	4.3	4.3	4.3	38.967	352	352	0	12.478	4.3	0	0	0	20120000	20120000	0	0	0	20120000	0	0	0	1	0	0	0	1
tr|Q9MAR2|Q9MAR2_ARATH	tr|Q9MAR2|Q9MAR2_ARATH	3	3	3		1	3	3	3	3	1	0	1	3	1	0	1	3	1	0	1	8.1	8.1	8.1	42.231	370	370	0	21.508	8.1	2.4	0	2.4	14164000	7804800	4753700	0	1605200	7804800	0	0	0	4	1	0	1	6
tr|Q9S7W4|Q9S7W4_ARATH	tr|Q9S7W4|Q9S7W4_ARATH	3	3	3		1	3	3	3	0	0	0	3	0	0	0	3	0	0	0	3	7.6	7.6	7.6	35.685	329	329	0	27.301	0	0	0	7.6	40399000	0	0	0	40399000	0	0	0	54054000	0	0	0	3	3
tr|Q9SAJ4|Q9SAJ4_ARATH	tr|Q9SAJ4|Q9SAJ4_ARATH	37	37	32		1	37	37	32	1	0	10	37	1	0	10	37	0	0	8	32	82.8	82.8	82.8	42.131	401	401	0	323.31	4.2	0	34.4	82.8	20600000000	9181000	0	449000000	20100000000	0	0	4670000000	26300000000	1	0	13	65	79
tr|Q9SD73|Q9SD73_ARATH;tr|F4JAB9|F4JAB9_ARATH;tr|Q9SD68|Q9SD68_ARATH;tr|Q8W112|Q8W112_ARATH	tr|Q9SD73|Q9SD73_ARATH;tr|F4JAB9|F4JAB9_ARATH;tr|Q9SD68|Q9SD68_ARATH;tr|Q8W112|Q8W112_ARATH	2;1;1;1	2;1;1;1	2;1;1;1	;;;	4	2	2	2	0	0	1	1	0	0	1	1	0	0	1	1	3.8	3.8	3.8	66.308	608	608;447;612;624	0	13.326	0	0	2.1	1.6	8658600	0	0	462660	8196000	0	0	0	10966000	0	0	1	1	2
tr|Q9SFB1|Q9SFB1_ARATH;tr|Q9C6U3|Q9C6U3_ARATH	tr|Q9SFB1|Q9SFB1_ARATH;tr|Q9C6U3|Q9C6U3_ARATH	11;10	11;10	11;10	;	2	11	11	11	0	0	3	11	0	0	3	11	0	0	3	11	42.2	42.2	42.2	39.065	365	365;323	0	78.912	0	0	9.6	42.2	524000000	0	0	8600000	515000000	0	0	106000000	667000000	0	0	3	14	17
tr|Q9SFB3|Q9SFB3_ARATH	tr|Q9SFB3|Q9SFB3_ARATH	1	1	1		1	1	1	1	0	0	0	1	0	0	0	1	0	0	0	1	2.4	2.4	2.4	41.917	374	374	0	7.3409	0	0	0	2.4	2208300	0	0	0	2208300	0	0	0	2954600	0	0	0	2	2
tr|Q9SFT9|Q9SFT9_ARATH	tr|Q9SFT9|Q9SFT9_ARATH	1	1	1		1	1	1	1	0	0	0	1	0	0	0	1	0	0	0	1	3.8	3.8	3.8	28.846	265	265	0	6.4166	0	0	0	3.8	3030000	0	0	0	3030000	0	0	0	4054100	0	0	0	1	1
tr|Q9SG17|Q9SG17_ARATH	tr|Q9SG17|Q9SG17_ARATH	4	2	2		1	4	2	2	2	4	0	0	1	2	0	0	1	2	0	0	10.2	5.6	5.6	40.691	354	354	0	20.738	4.8	10.2	0	0	11595000	1281000	10314000	0	0	0	6396600	0	0	1	4	0	0	5
tr|Q9SI58|Q9SI58_ARATH	tr|Q9SI58|Q9SI58_ARATH	1	1	1		1	1	1	1	1	0	0	0	1	0	0	0	1	0	0	0	2.1	2.1	2.1	59.293	516	516	0	8.4361	2.1	0	0	0	2212600	2212600	0	0	0	2212600	0	0	0	1	0	0	0	1
tr|Q9SIJ6|Q9SIJ6_ARATH	tr|Q9SIJ6|Q9SIJ6_ARATH	2	2	2		1	2	2	2	1	0	2	0	1	0	2	0	1	0	2	0	12.5	12.5	12.5	11.696	104	104	0	19.517	12.5	0	12.5	0	11038000	2466900	0	8571500	0	0	0	84212000	0	1	0	2	0	3
tr|Q9SJ68|Q9SJ68_ARATH	tr|Q9SJ68|Q9SJ68_ARATH	3	3	3		1	3	3	3	0	0	3	1	0	0	3	1	0	0	3	1	16.7	16.7	16.7	21.279	192	192	0	22.375	0	0	16.7	8.3	24964000	0	0	19202000	5761700	0	0	189000000	0	0	0	3	1	4
tr|Q9SJQ0|Q9SJQ0_ARATH	tr|Q9SJQ0|Q9SJQ0_ARATH	13	4	4		1	13	4	4	4	11	0	1	3	2	0	0	3	2	0	0	29.6	12.3	12.3	57.508	527	527	0	38.349	12.5	20.9	0	2.5	201000000	180000000	20913000	0	0	180000000	0	0	0	4	3	0	0	7
tr|Q9SJQ9|Q9SJQ9_ARATH;tr|B3H6D7|B3H6D7_ARATH	tr|Q9SJQ9|Q9SJQ9_ARATH;tr|B3H6D7|B3H6D7_ARATH	5;3	1;1	1;1	;	2	5	1	1	3	2	2	4	0	0	1	0	0	0	1	0	19.8	6.4	6.4	38.386	358	358;267	0.000966	6.1738	11.2	6.1	10.3	13.4	1830000	0	0	1830000	0	0	0	17979000	0	0	0	1	0	1
tr|Q9SJV2|Q9SJV2_ARATH;tr|F4IGK5|F4IGK5_ARATH;tr|Q9SJV1|Q9SJV1_ARATH	tr|Q9SJV2|Q9SJV2_ARATH;tr|F4IGK5|F4IGK5_ARATH;tr|Q9SJV1|Q9SJV1_ARATH	5;4;3	5;4;3	5;4;3	;;	3	5	5	5	1	2	1	4	1	2	1	4	1	2	1	4	15.9	15.9	15.9	35.01	309	309;238;309	0	39.144	3.2	5.2	3.2	12.6	247000000	27605000	23336000	29784000	166000000	0	38717000	0	198000000	1	2	2	4	9
tr|Q9SK84|Q9SK84_ARATH	tr|Q9SK84|Q9SK84_ARATH	6	5	4		1	6	5	4	3	4	1	1	3	3	1	1	2	2	0	0	12.3	10.6	8.3	58.326	527	527	0	41.59	6.5	8.2	2.3	2.3	103000000	28377000	52083000	486630	22094000	28377000	0	0	0	3	3	1	1	8
tr|Q9SKZ7|Q9SKZ7_ARATH	tr|Q9SKZ7|Q9SKZ7_ARATH	1	1	1		1	1	1	1	0	0	1	0	0	0	1	0	0	0	1	0	10.4	10.4	10.4	20.997	183	183	0	24.476	0	0	10.4	0	14464000	0	0	14464000	0	0	0	142000000	0	0	0	1	0	1
tr|Q9SMM8|Q9SMM8_ARATH	tr|Q9SMM8|Q9SMM8_ARATH	1	1	1		1	1	1	1	1	0	0	0	1	0	0	0	1	0	0	0	2.8	2.8	2.8	52.067	462	462	1	-2	2.8	0	0	0	2444900	2444900	0	0	0	2444900	0	0	0	0	0	0	0	0	+
tr|Q9SQR4|Q9SQR4_ARATH;tr|Q9SVQ9|Q9SVQ9_ARATH;tr|Q9SQR2|Q9SQR2_ARATH;tr|F4JWJ4|F4JWJ4_ARATH	tr|Q9SQR4|Q9SQR4_ARATH	4;1;1;1	4;1;1;1	4;1;1;1		4	4	4	4	1	3	0	0	1	3	0	0	1	3	0	0	15.9	15.9	15.9	28.146	270	270;263;272;277	0	22.243	5.9	10	0	0	16644000	3304200	13340000	0	0	0	8273300	0	0	0	4	0	0	4
tr|Q9SR62|Q9SR62_ARATH	tr|Q9SR62|Q9SR62_ARATH	1	1	1		1	1	1	1	0	0	0	1	0	0	0	1	0	0	0	1	3.2	3.2	3.2	34.425	309	309	0	6.7819	0	0	0	3.2	3203900	0	0	0	3203900	0	0	0	4286700	0	0	0	1	1
tr|Q9SS96|Q9SS96_ARATH	tr|Q9SS96|Q9SS96_ARATH	1	1	1		1	1	1	1	0	0	0	1	0	0	0	1	0	0	0	1	4.2	4.2	4.2	34.738	306	306	0	9.1231	0	0	0	4.2	1434700	0	0	0	1434700	0	0	0	1919600	0	0	0	2	2
tr|Q9SU75|Q9SU75_ARATH	tr|Q9SU75|Q9SU75_ARATH	3	3	3		1	3	3	3	0	0	0	3	0	0	0	3	0	0	0	3	6.8	6.8	6.8	31.148	280	280	0	17.586	0	0	0	6.8	28734000	0	0	0	28734000	0	0	0	38446000	0	0	0	3	3
tr|Q9SVG6|Q9SVG6_ARATH	tr|Q9SVG6|Q9SVG6_ARATH	1	1	1		1	1	1	1	0	0	1	0	0	0	1	0	0	0	1	0	2.2	2.2	2.2	47.805	416	416	1	-2	0	0	2.2	0	64296	0	0	64296	0	0	0	631690	0	0	0	0	0	0	+
tr|Q9SX53|Q9SX53_ARATH	tr|Q9SX53|Q9SX53_ARATH	8	8	8		1	8	8	8	7	1	0	1	7	1	0	1	7	1	0	1	16.5	16.5	16.5	80.938	710	710	0	82.994	15.2	1.3	0	1.3	122000000	107000000	10543000	0	4451600	107000000	0	0	0	8	1	0	1	10
tr|Q9SXC0|Q9SXC0_ARATH;tr|Q1PFI5|Q1PFI5_ARATH	tr|Q9SXC0|Q9SXC0_ARATH	5;1	5;1	5;1		2	5	5	5	0	0	1	4	0	0	1	4	0	0	1	4	11.3	11.3	11.3	36.73	326	326;320	0	31.579	0	0	3.4	8	74809000	0	0	48631000	26178000	0	0	0	35026000	0	0	1	5	6
tr|Q9XI22|Q9XI22_ARATH	tr|Q9XI22|Q9XI22_ARATH	4	4	3		1	4	4	3	1	0	2	3	1	0	2	3	0	0	1	2	15.9	15.9	12	36.344	333	333	0	40.818	3.9	0	9.3	10.5	28338000	4125600	0	9959500	14252000	0	0	0	19069000	2	0	2	3	7
tr|Q9XI55|Q9XI55_ARATH	tr|Q9XI55|Q9XI55_ARATH	2	2	2		1	2	2	2	0	0	0	2	0	0	0	2	0	0	0	2	11.9	11.9	11.9	31.923	295	295	0	17.336	0	0	0	11.9	51215000	0	0	0	51215000	0	0	0	68525000	0	0	0	2	2
tr|Q9XIQ3|Q9XIQ3_ARATH	tr|Q9XIQ3|Q9XIQ3_ARATH	1	1	1		1	1	1	1	0	0	0	1	0	0	0	1	0	0	0	1	2.3	2.3	2.3	59.003	511	511	1	-2	0	0	0	2.3	1783700	0	0	0	1783700	0	0	0	2386600	0	0	0	0	0	+
tr|Q9ZUJ3|Q9ZUJ3_ARATH	tr|Q9ZUJ3|Q9ZUJ3_ARATH	3	3	3		1	3	3	3	0	0	0	3	0	0	0	3	0	0	0	3	7.8	7.8	7.8	28.498	258	258	0	17.834	0	0	0	7.8	21669000	0	0	0	21669000	0	0	0	28992000	0	0	0	3	3
tr|Q9ZUX0|Q9ZUX0_ARATH	tr|Q9ZUX0|Q9ZUX0_ARATH	5	5	5		1	5	5	5	0	0	0	5	0	0	0	5	0	0	0	5	18.2	18.2	18.2	43.154	384	384	0	34.93	0	0	0	18.2	132000000	0	0	0	132000000	0	0	0	177000000	0	0	0	6	6
tr|Q9ZVC3|Q9ZVC3_ARATH	tr|Q9ZVC3|Q9ZVC3_ARATH	5	5	5		1	5	5	5	0	0	2	3	0	0	2	3	0	0	2	3	21.9	21.9	21.9	30.557	269	269	0	29.991	0	0	11.2	10.8	18474000	0	0	2327100	16147000	0	0	22863000	0	0	0	2	2	4
tr|Q9ZVS4|Q9ZVS4_ARATH	tr|Q9ZVS4|Q9ZVS4_ARATH	1	1	1		1	1	1	1	1	0	1	0	1	0	1	0	1	0	1	0	3.2	3.2	3.2	45.717	433	433	0	15.323	3.2	0	3.2	0	16432000	13950000	0	2481600	0	0	0	24381000	0	1	0	1	0	2
[truncated: 10 more columns]
